# Supplementary material for: Identification of piRNAs and piRNA clusters in the testes of the Mongolian horse
Source: Sci Rep. 2019 Mar 22;9:5022. doi: 10.1038/s41598-019-41475-9 (PMC6430771; doi:10.1038/s41598-019-41475-9)
Supplement: Supplementary file 2 — Dataset 1 [file 41598_2019_41475_MOESM2_ESM.xlsx]

## Sheet: Sheet1
Types	AS1	AS1(percent)	AS2	AS2(percent)	AS3	AS3(percent)	BS1	BS1(percent)	BS2	BS2(percent)	BS3	BS3(percent)
total	13464677	1	14856510	1	15042821	1	17883572	1	16377576	1	15280831	1
known_miRNA	472789	0.0351	1174057	0.079	709110	0.0471	7780487	0.4351	4085224	0.2494	4893153	0.3202
rRNA	14402	0.0011	17465	0.0012	15712	0.001	49135	0.0027	95146	0.0058	53450	0.0035
tRNA	3148	0.0002	5082	0.0003	3608	0.0002	14364	0.0008	17276	0.0011	20727	0.0014
snRNA	14794	0.0011	17096	0.0012	20783	0.0014	12991	0.0007	36029	0.0022	25554	0.0017
snoRNA	80903	0.006	116887	0.0079	102581	0.0068	489720	0.0274	501574	0.0306	413630	0.0271
repeat	2057110	0.1528	1969249	0.1326	2073545	0.1378	1239973	0.0693	1954203	0.1193	1491290	0.0976
novel_miRNA	224	0	856	0.0001	285	0	2860	0.0002	1971	0.0001	2096	0.0001
exon:+	292154	0.0217	297258	0.02	291615	0.0194	567249	0.0317	617751	0.0377	571328	0.0374
exon:-	57303	0.0043	67140	0.0045	65833	0.0044	44796	0.0025	56327	0.0034	43014	0.0028
intron:+	453196	0.0337	449895	0.0303	504405	0.0335	302507	0.0169	385185	0.0235	315836	0.0207
intron:-	220025	0.0163	190271	0.0128	212423	0.0141	134870	0.0075	185749	0.0113	128469	0.0084
other	9798629	0.7277	10551254	0.7102	11042921	0.7341	7244620	0.4051	8441141	0.5154	7322284	0.4792
