# Supplementary material for: Identification of piRNAs and piRNA clusters in the testes of the Mongolian horse
Source: Sci Rep. 2019 Mar 22;9:5022. doi: 10.1038/s41598-019-41475-9 (PMC6430771; doi:10.1038/s41598-019-41475-9)
Supplement: Supplementary file 4 — Dataset 3 [file 41598_2019_41475_MOESM4_ESM.xls]

piRNA_id	Ensembl_Gene_ID	Associated Gene Name	Description
uniq_2329888	ENSECAG00000007763	ALMS1	ALMS1, centrosome and basal body associated protein [Source:HGNC Symbol;Acc:HGNC:428]
uniq_2329889	ENSECAG00000011449	ANKS1B	ankyrin repeat and sterile alpha motif domain containing 1B [Source:HGNC Symbol;Acc:HGNC:24600]
uniq_2329892	ENSECAG00000011844	DIAPH2	diaphanous related formin 2 [Source:HGNC Symbol;Acc:HGNC:2877]
uniq_2329899	ENSECAG00000011449	ANKS1B	ankyrin repeat and sterile alpha motif domain containing 1B [Source:HGNC Symbol;Acc:HGNC:24600]
uniq_2329900	ENSECAG00000014705	-	Uncharacterized protein [Source:UniProtKB/TrEMBL;Acc:F7CSP9]
uniq_2329908	ENSECAG00000005125	PRSS33	protease, serine 33 [Source:HGNC Symbol;Acc:HGNC:30405]
uniq_2329915	ENSECAG00000011510	OPHN1	oligophrenin 1 [Source:HGNC Symbol;Acc:HGNC:8148]
uniq_2329918	ENSECAG00000014918	ZNF154	zinc finger protein 154 [Source:HGNC Symbol;Acc:HGNC:12939]
uniq_2329919	ENSECAG00000014459	ARL13B	ADP ribosylation factor like GTPase 13B [Source:HGNC Symbol;Acc:HGNC:25419]
uniq_2329920	ENSECAG00000019591	ANKRD28	ankyrin repeat domain 28 [Source:HGNC Symbol;Acc:HGNC:29024]
uniq_2329921	ENSECAG00000018847	-	Uncharacterized protein [Source:UniProtKB/TrEMBL;Acc:F7B1G8]
uniq_2329924	ENSECAG00000007284	SLC35F3	solute carrier family 35 member F3 [Source:HGNC Symbol;Acc:HGNC:23616]
uniq_2329932	ENSECAG00000009053	ZNF304	zinc finger protein 304 [Source:HGNC Symbol;Acc:HGNC:13505]
uniq_2329939	ENSECAG00000011619	FAM179B	family with sequence similarity 179 member B [Source:HGNC Symbol;Acc:HGNC:19959]
uniq_2329940	ENSECAG00000024872	SMTNL2	smoothelin-like 2 [Source:HGNC Symbol;Acc:HGNC:24764]
uniq_2329958	ENSECAG00000007565	MDGA2	MAM domain containing glycosylphosphatidylinositol anchor 2 [Source:HGNC Symbol;Acc:HGNC:19835]
uniq_2329959	ENSECAG00000012743	ANO6	anoctamin 6 [Source:HGNC Symbol;Acc:HGNC:25240]
uniq_2329961	ENSECAG00000014409	SPECC1L	sperm antigen with calponin homology and coiled-coil domains 1-like [Source:HGNC Symbol;Acc:HGNC:29022]
uniq_2329965	ENSECAG00000017690	TMEM266	transmembrane protein 266 [Source:HGNC Symbol;Acc:HGNC:26763]
uniq_2329970	ENSECAG00000020102	ZEB1	zinc finger E-box binding homeobox 1 [Source:HGNC Symbol;Acc:HGNC:11642]
uniq_2329982	ENSECAG00000015431	SMYD3	SET and MYND domain containing 3 [Source:HGNC Symbol;Acc:HGNC:15513]
uniq_2329988	ENSECAG00000014448	-	Uncharacterized protein [Source:UniProtKB/TrEMBL;Acc:F7CZ66]
uniq_2329993	ENSECAG00000022071	OTUD7A	OTU deubiquitinase 7A [Source:HGNC Symbol;Acc:HGNC:20718]
uniq_2329998	ENSECAG00000020450	ZNF510	zinc finger protein 510 [Source:HGNC Symbol;Acc:HGNC:29161]
uniq_2330012	ENSECAG00000015829	ZNF23	zinc finger protein 23 [Source:HGNC Symbol;Acc:HGNC:13023]
uniq_2330013	ENSECAG00000026970	ATG10	autophagy related 10 [Source:HGNC Symbol;Acc:HGNC:20315]
uniq_2330020	ENSECAG00000011096	ZNF416	zinc finger protein 416 [Source:HGNC Symbol;Acc:HGNC:20645]
uniq_2330029	ENSECAG00000019879	ISCU	iron-sulfur cluster assembly enzyme [Source:HGNC Symbol;Acc:HGNC:29882]
uniq_2330034	ENSECAG00000015834	-	Uncharacterized protein [Source:UniProtKB/TrEMBL;Acc:F6ZAX5]
uniq_2330039	ENSECAG00000012644	-	Uncharacterized protein [Source:UniProtKB/TrEMBL;Acc:F6QVL3]
uniq_2330043	ENSECAG00000002412	BRI3	brain protein I3 [Source:HGNC Symbol;Acc:HGNC:1109]
uniq_2330052	ENSECAG00000005128	ZNF30	zinc finger protein 30 [Source:HGNC Symbol;Acc:HGNC:13090]
uniq_2330054	ENSECAG00000017280	MAPK10	mitogen-activated protein kinase 10 [Source:HGNC Symbol;Acc:HGNC:6872]
uniq_2330057	ENSECAG00000007319	MRPS11	mitochondrial ribosomal protein S11 [Source:HGNC Symbol;Acc:HGNC:14050]
uniq_2330070	ENSECAG00000012786	STOX2	storkhead box 2 [Source:HGNC Symbol;Acc:HGNC:25450]
uniq_2330073	ENSECAG00000011846	RTN4	reticulon 4 [Source:HGNC Symbol;Acc:HGNC:14085]
uniq_2330081	ENSECAG00000010860	OLFM4	olfactomedin 4 [Source:HGNC Symbol;Acc:HGNC:17190]
uniq_2330085	ENSECAG00000011056	-	Uncharacterized protein [Source:UniProtKB/TrEMBL;Acc:F7C6S7]
uniq_2330091	ENSECAG00000017357	DPP4	dipeptidyl-peptidase 4 [Source:HGNC Symbol;Acc:HGNC:3009]
uniq_2330100	ENSECAG00000000317	KCNH5	potassium channel, voltage gated eag related subfamily H, member 5 [Source:HGNC Symbol;Acc:HGNC:6254]
uniq_2330107	ENSECAG00000013437	METTL16	methyltransferase like 16 [Source:HGNC Symbol;Acc:HGNC:28484]
uniq_2330108	ENSECAG00000013471	ZNF599	zinc finger protein 599 [Source:HGNC Symbol;Acc:HGNC:26408]
uniq_2330117	ENSECAG00000012874	AP1G1	adaptor related protein complex 1 gamma 1 subunit [Source:HGNC Symbol;Acc:HGNC:555]
uniq_2330121	ENSECAG00000006114	CLVS2	clavesin 2 [Source:HGNC Symbol;Acc:HGNC:23046]
uniq_2330123	ENSECAG00000019062	RAB5A	RAB5A, member RAS oncogene family [Source:HGNC Symbol;Acc:HGNC:9783]
uniq_2330130	ENSECAG00000015834	-	Uncharacterized protein [Source:UniProtKB/TrEMBL;Acc:F6ZAX5]
uniq_2330131	ENSECAG00000002193	-	Uncharacterized protein [Source:UniProtKB/TrEMBL;Acc:F6VYQ4]
uniq_2330135	ENSECAG00000010200	OSBPL2	oxysterol binding protein like 2 [Source:HGNC Symbol;Acc:HGNC:15761]
uniq_2330142	ENSECAG00000016282	NAALADL2	N-acetylated alpha-linked acidic dipeptidase-like 2 [Source:HGNC Symbol;Acc:HGNC:23219]
uniq_2330147	ENSECAG00000014571	ZNF829	zinc finger protein 829 [Source:HGNC Symbol;Acc:HGNC:34032]
uniq_2330153	ENSECAG00000009053	ZNF304	zinc finger protein 304 [Source:HGNC Symbol;Acc:HGNC:13505]
uniq_2330155	ENSECAG00000014909	LNP1	leukemia NUP98 fusion partner 1 [Source:HGNC Symbol;Acc:HGNC:28014]
uniq_2330162	ENSECAG00000022953	LIN52	lin-52 DREAM MuvB core complex component [Source:HGNC Symbol;Acc:HGNC:19856]
uniq_2330167	ENSECAG00000019272	ZNF671	zinc finger protein 671 [Source:HGNC Symbol;Acc:HGNC:26279]
uniq_2330168	ENSECAG00000005125	PRSS33	protease, serine 33 [Source:HGNC Symbol;Acc:HGNC:30405]
uniq_2330169	ENSECAG00000009053	ZNF304	zinc finger protein 304 [Source:HGNC Symbol;Acc:HGNC:13505]
uniq_2330177	ENSECAG00000002943	-	Uncharacterized protein [Source:UniProtKB/TrEMBL;Acc:F6Y842]
uniq_2330180	ENSECAG00000014571	ZNF829	zinc finger protein 829 [Source:HGNC Symbol;Acc:HGNC:34032]
uniq_2330186	ENSECAG00000021875	USP42	ubiquitin specific peptidase 42 [Source:HGNC Symbol;Acc:HGNC:20068]
uniq_2330194	ENSECAG00000007763	ALMS1	ALMS1, centrosome and basal body associated protein [Source:HGNC Symbol;Acc:HGNC:428]
uniq_2330195	ENSECAG00000019952	TRIO	trio Rho guanine nucleotide exchange factor [Source:HGNC Symbol;Acc:HGNC:12303]
uniq_2330196	ENSECAG00000019294	ZNF790	zinc finger protein 790 [Source:HGNC Symbol;Acc:HGNC:33114]
uniq_2330197	ENSECAG00000017803	-	-
uniq_2330198	ENSECAG00000022160	PTPN9	protein tyrosine phosphatase, non-receptor type 9 [Source:HGNC Symbol;Acc:HGNC:9661]
uniq_2330199	ENSECAG00000013959	ZNF613	zinc finger protein 613 [Source:HGNC Symbol;Acc:HGNC:25827]
uniq_2330204	ENSECAG00000012025	-	-
uniq_2330206	ENSECAG00000002021	-	Uncharacterized protein [Source:UniProtKB/TrEMBL;Acc:F6U096]
uniq_2330210	ENSECAG00000016375	-	Uncharacterized protein [Source:UniProtKB/TrEMBL;Acc:F6QI57]
uniq_2330211	ENSECAG00000009346	-	Uncharacterized protein [Source:UniProtKB/TrEMBL;Acc:F6YKS0]
uniq_2330212	ENSECAG00000012473	COMTD1	catechol-O-methyltransferase domain containing 1 [Source:HGNC Symbol;Acc:HGNC:26309]
uniq_2330216	ENSECAG00000014918	ZNF154	zinc finger protein 154 [Source:HGNC Symbol;Acc:HGNC:12939]
uniq_2330219	ENSECAG00000002021	-	Uncharacterized protein [Source:UniProtKB/TrEMBL;Acc:F6U096]
uniq_2330225	ENSECAG00000016282	NAALADL2	N-acetylated alpha-linked acidic dipeptidase-like 2 [Source:HGNC Symbol;Acc:HGNC:23219]
uniq_2330227	ENSECAG00000002317	-	Uncharacterized protein [Source:UniProtKB/TrEMBL;Acc:F6UUA4]
uniq_2330231	ENSECAG00000018175	-	Uncharacterized protein [Source:UniProtKB/TrEMBL;Acc:F6QJG5]
uniq_2330239	ENSECAG00000016058	CARS2	cysteinyl-tRNA synthetase 2, mitochondrial (putative) [Source:HGNC Symbol;Acc:HGNC:25695]
uniq_2330242	ENSECAG00000005125	PRSS33	protease, serine 33 [Source:HGNC Symbol;Acc:HGNC:30405]
uniq_2330247	ENSECAG00000012172	PFKFB3	6-phosphofructo-2-kinase/fructose-2,6-biphosphatase 3 [Source:HGNC Symbol;Acc:HGNC:8874]
uniq_2330260	ENSECAG00000017935	-	Oxysterol-binding protein [Source:UniProtKB/TrEMBL;Acc:F7A9A2]
uniq_2330263	ENSECAG00000011056	-	Uncharacterized protein [Source:UniProtKB/TrEMBL;Acc:F7C6S7]
uniq_2330265	ENSECAG00000013505	-	Uncharacterized protein [Source:UniProtKB/TrEMBL;Acc:F6ZUL5]
uniq_2330268	ENSECAG00000007763	ALMS1	ALMS1, centrosome and basal body associated protein [Source:HGNC Symbol;Acc:HGNC:428]
uniq_2330271	ENSECAG00000014888	NEK5	NIMA-related kinase 5 [Source:HGNC Symbol;Acc:HGNC:7748]
uniq_2330275	ENSECAG00000021306	CNOT10	CCR4-NOT transcription complex subunit 10 [Source:HGNC Symbol;Acc:HGNC:23817]
uniq_2330277	ENSECAG00000005376	ZNF502	zinc finger protein 502 [Source:HGNC Symbol;Acc:HGNC:23718]
uniq_2330278	ENSECAG00000006519	SMG6	SMG6 nonsense mediated mRNA decay factor [Source:HGNC Symbol;Acc:HGNC:17809]
uniq_2330279	ENSECAG00000008034	PLPPR5	phospholipid phosphatase related 5 [Source:HGNC Symbol;Acc:HGNC:31703]
uniq_2330284	ENSECAG00000012864	ZNF530	zinc finger protein 530 [Source:HGNC Symbol;Acc:HGNC:29297]
uniq_2330287	ENSECAG00000011040	-	Uncharacterized protein [Source:UniProtKB/TrEMBL;Acc:F7D077]
uniq_2330290	ENSECAG00000023423	PRX	periaxin [Source:HGNC Symbol;Acc:HGNC:13797]
uniq_2330293	ENSECAG00000023978	-	Uncharacterized protein [Source:UniProtKB/TrEMBL;Acc:F6XLP2]
uniq_2330297	ENSECAG00000016375	-	Uncharacterized protein [Source:UniProtKB/TrEMBL;Acc:F6QI57]
uniq_2330303	ENSECAG00000014670	SMIM14	small integral membrane protein 14 [Source:HGNC Symbol;Acc:HGNC:27321]
uniq_2330304	ENSECAG00000002866	UGCG	UDP-glucose ceramide glucosyltransferase [Source:HGNC Symbol;Acc:HGNC:12524]
uniq_2330313	ENSECAG00000022678	SLC26A4	solute carrier family 26 (anion exchanger), member 4 [Source:HGNC Symbol;Acc:HGNC:8818]
uniq_2330315	ENSECAG00000020688	CDADC1	cytidine and dCMP deaminase domain containing 1 [Source:HGNC Symbol;Acc:HGNC:20299]
uniq_2330323	ENSECAG00000020562	AXDND1	axonemal dynein light chain domain containing 1 [Source:HGNC Symbol;Acc:HGNC:26564]
uniq_2330330	ENSECAG00000002317	-	Uncharacterized protein [Source:UniProtKB/TrEMBL;Acc:F6UUA4]
uniq_2330337	ENSECAG00000013471	ZNF599	zinc finger protein 599 [Source:HGNC Symbol;Acc:HGNC:26408]
uniq_2330340	ENSECAG00000021541	KHDRBS2	KH domain containing, RNA binding, signal transduction associated 2 [Source:HGNC Symbol;Acc:HGNC:18114]
uniq_2330341	ENSECAG00000009053	ZNF304	zinc finger protein 304 [Source:HGNC Symbol;Acc:HGNC:13505]
uniq_2330357	ENSECAG00000014987	DTNB	dystrobrevin beta [Source:HGNC Symbol;Acc:HGNC:3058]
uniq_2330358	ENSECAG00000011232	ZRANB3	zinc finger, RAN-binding domain containing 3 [Source:HGNC Symbol;Acc:HGNC:25249]
uniq_2330360	ENSECAG00000016381	-	Uncharacterized protein [Source:UniProtKB/TrEMBL;Acc:F6W8E6]
uniq_2330365	ENSECAG00000007648	TMEM135	transmembrane protein 135 [Source:HGNC Symbol;Acc:HGNC:26167]
uniq_2330366	ENSECAG00000012845	MAPRE2	microtubule associated protein RP/EB family member 2 [Source:HGNC Symbol;Acc:HGNC:6891]
uniq_2330367	ENSECAG00000005833	PTPRK	protein tyrosine phosphatase, receptor type, K [Source:HGNC Symbol;Acc:HGNC:9674]
uniq_2330370	ENSECAG00000022968	STIM1	stromal interaction molecule 1 [Source:HGNC Symbol;Acc:HGNC:11386]
uniq_2330371	ENSECAG00000007970	ZNF420	zinc finger protein 420 [Source:HGNC Symbol;Acc:HGNC:20649]
uniq_2330377	ENSECAG00000002386	ZNF256	zinc finger protein 256 [Source:HGNC Symbol;Acc:HGNC:13049]
uniq_2330379	ENSECAG00000014185	IPO11	importin 11 [Source:HGNC Symbol;Acc:HGNC:20628]
uniq_2330398	ENSECAG00000010304	ZNF644	zinc finger protein 644 [Source:HGNC Symbol;Acc:HGNC:29222]
uniq_2330403	ENSECAG00000012864	ZNF530	zinc finger protein 530 [Source:HGNC Symbol;Acc:HGNC:29297]
uniq_2330412	ENSECAG00000024456	PPP2R2D	protein phosphatase 2 regulatory subunit B, delta [Source:HGNC Symbol;Acc:HGNC:23732]
uniq_2330419	ENSECAG00000011724	ADCY10	adenylate cyclase 10 (soluble) [Source:HGNC Symbol;Acc:HGNC:21285]
uniq_2330420	ENSECAG00000016382	ANLN	anillin actin binding protein [Source:HGNC Symbol;Acc:HGNC:14082]
uniq_2330424	ENSECAG00000022638	PLD1	phospholipase D1 [Source:HGNC Symbol;Acc:HGNC:9067]
uniq_2330433	ENSECAG00000011056	-	Uncharacterized protein [Source:UniProtKB/TrEMBL;Acc:F7C6S7]
uniq_2330435	ENSECAG00000014571	ZNF829	zinc finger protein 829 [Source:HGNC Symbol;Acc:HGNC:34032]
uniq_2330437	ENSECAG00000006818	-	Uncharacterized protein [Source:UniProtKB/TrEMBL;Acc:F7BVP4]
uniq_2330453	ENSECAG00000013165	VAMP4	vesicle associated membrane protein 4 [Source:HGNC Symbol;Acc:HGNC:12645]
uniq_2330458	ENSECAG00000012382	-	Uncharacterized protein [Source:UniProtKB/TrEMBL;Acc:F6QR61]
uniq_2330463	ENSECAG00000006769	TTC1	tetratricopeptide repeat domain 1 [Source:HGNC Symbol;Acc:HGNC:12391]
uniq_2330464	ENSECAG00000020994	LIN28B	lin-28 homolog B (C. elegans) [Source:HGNC Symbol;Acc:HGNC:32207]
uniq_2330465	ENSECAG00000020829	-	Uncharacterized protein [Source:UniProtKB/TrEMBL;Acc:F6T4Q3]
uniq_2330484	ENSECAG00000004604	FBXW2	F-box and WD repeat domain containing 2 [Source:HGNC Symbol;Acc:HGNC:13608]
uniq_2330485	ENSECAG00000007763	ALMS1	ALMS1, centrosome and basal body associated protein [Source:HGNC Symbol;Acc:HGNC:428]
uniq_2330494	ENSECAG00000024859	-	Uncharacterized protein [Source:UniProtKB/TrEMBL;Acc:F6QX64]
uniq_2330496	ENSECAG00000022569	GP6	glycoprotein VI (platelet) [Source:HGNC Symbol;Acc:HGNC:14388]
uniq_2330497	ENSECAG00000019819	LRRC2	leucine rich repeat containing 2 [Source:HGNC Symbol;Acc:HGNC:14676]
uniq_2330498	ENSECAG00000017883	ABCB10	ATP binding cassette subfamily B member 10 [Source:HGNC Symbol;Acc:HGNC:41]
uniq_2330499	ENSECAG00000024644	KIF3A	kinesin family member 3A [Source:HGNC Symbol;Acc:HGNC:6319]
uniq_2330500	ENSECAG00000017039	ABCA13	ATP binding cassette subfamily A member 13 [Source:HGNC Symbol;Acc:HGNC:14638]
uniq_2330501	ENSECAG00000017133	GABRB2	gamma-aminobutyric acid (GABA) A receptor, beta 2 [Source:HGNC Symbol;Acc:HGNC:4082]
uniq_2330505	ENSECAG00000024063	-	Uncharacterized protein [Source:UniProtKB/TrEMBL;Acc:F6XAR3]
uniq_2330508	ENSECAG00000006772	DYSF	dysferlin [Source:HGNC Symbol;Acc:HGNC:3097]
uniq_2330509	ENSECAG00000004434	EXOC4	exocyst complex component 4 [Source:HGNC Symbol;Acc:HGNC:30389]
uniq_2330511	ENSECAG00000013471	ZNF599	zinc finger protein 599 [Source:HGNC Symbol;Acc:HGNC:26408]
uniq_2330525	ENSECAG00000021974	ADAMTS6	ADAM metallopeptidase with thrombospondin type 1 motif 6 [Source:HGNC Symbol;Acc:HGNC:222]
uniq_2330533	ENSECAG00000015759	DYNLL2	dynein, light chain, LC8-type 2 [Source:HGNC Symbol;Acc:HGNC:24596]
uniq_2330541	ENSECAG00000021957	TRIM24	tripartite motif containing 24 [Source:HGNC Symbol;Acc:HGNC:11812]
uniq_2330542	ENSECAG00000009053	ZNF304	zinc finger protein 304 [Source:HGNC Symbol;Acc:HGNC:13505]
uniq_2330548	ENSECAG00000018873	RWDD3	RWD domain containing 3 [Source:HGNC Symbol;Acc:HGNC:21393]
uniq_2330551	ENSECAG00000024649	ZNF3	zinc finger protein 3 [Source:HGNC Symbol;Acc:HGNC:13089]
uniq_2330563	ENSECAG00000009130	ZNF197	Uncharacterized protein [Source:UniProtKB/TrEMBL;Acc:F6WTU4]
uniq_2330569	ENSECAG00000022541	ZNF25	zinc finger protein 25 [Source:HGNC Symbol;Acc:HGNC:13043]
uniq_2330576	ENSECAG00000014217	RABEP1	rabaptin, RAB GTPase binding effector protein 1 [Source:HGNC Symbol;Acc:HGNC:17677]
uniq_2330584	ENSECAG00000012769	ERLEC1	endoplasmic reticulum lectin 1 [Source:HGNC Symbol;Acc:HGNC:25222]
uniq_2330585	ENSECAG00000005026	ERC2	ELKS/RAB6-interacting/CAST family member 2 [Source:HGNC Symbol;Acc:HGNC:31922]
uniq_2330594	ENSECAG00000004306	-	Uncharacterized protein [Source:UniProtKB/TrEMBL;Acc:F6WMS4]
uniq_2330612	ENSECAG00000007896	REXO4	REX4 homolog, 3'-5' exonuclease [Source:HGNC Symbol;Acc:HGNC:12820]
uniq_2330616	ENSECAG00000014571	ZNF829	zinc finger protein 829 [Source:HGNC Symbol;Acc:HGNC:34032]
uniq_2330636	ENSECAG00000019690	NFIX	nuclear factor I/X (CCAAT-binding transcription factor) [Source:HGNC Symbol;Acc:HGNC:7788]
uniq_2330637	ENSECAG00000009346	-	Uncharacterized protein [Source:UniProtKB/TrEMBL;Acc:F6YKS0]
uniq_2330639	ENSECAG00000007050	WDR7	WD repeat domain 7 [Source:HGNC Symbol;Acc:HGNC:13490]
uniq_2330643	ENSECAG00000017939	C8orf34	chromosome 8 open reading frame 34 [Source:HGNC Symbol;Acc:HGNC:30905]
uniq_2330655	ENSECAG00000012864	ZNF530	zinc finger protein 530 [Source:HGNC Symbol;Acc:HGNC:29297]
uniq_2330661	ENSECAG00000007791	ZNF200	zinc finger protein 200 [Source:HGNC Symbol;Acc:HGNC:12993]
uniq_2330663	ENSECAG00000005125	PRSS33	protease, serine 33 [Source:HGNC Symbol;Acc:HGNC:30405]
uniq_2330672	ENSECAG00000007970	ZNF420	zinc finger protein 420 [Source:HGNC Symbol;Acc:HGNC:20649]
uniq_2330673	ENSECAG00000014941	INPP5F	inositol polyphosphate-5-phosphatase F [Source:HGNC Symbol;Acc:HGNC:17054]
uniq_2330681	ENSECAG00000011538	-	Uncharacterized protein [Source:UniProtKB/TrEMBL;Acc:F6ZL67]
uniq_2330685	ENSECAG00000010608	-	Uncharacterized protein [Source:UniProtKB/TrEMBL;Acc:F6SEF4]
uniq_2330689	ENSECAG00000004306	-	Uncharacterized protein [Source:UniProtKB/TrEMBL;Acc:F6WMS4]
uniq_2330718	ENSECAG00000014571	ZNF829	zinc finger protein 829 [Source:HGNC Symbol;Acc:HGNC:34032]
uniq_2330719	ENSECAG00000015373	-	Uncharacterized protein [Source:UniProtKB/TrEMBL;Acc:F7CVV9]
uniq_2330728	ENSECAG00000014042	ZNF791	zinc finger protein 791 [Source:HGNC Symbol;Acc:HGNC:26895]
uniq_2330732	ENSECAG00000025103	PACSIN3	protein kinase C and casein kinase substrate in neurons 3 [Source:HGNC Symbol;Acc:HGNC:8572]
uniq_2330733	ENSECAG00000014717	SPATA21	spermatogenesis associated 21 [Source:HGNC Symbol;Acc:HGNC:28026]
uniq_2330739	ENSECAG00000016053	SAC3D1	SAC3 domain containing 1 [Source:HGNC Symbol;Acc:HGNC:30179]
uniq_2330745	ENSECAG00000024322	ARSJ	arylsulfatase family member J [Source:HGNC Symbol;Acc:HGNC:26286]
uniq_2330748	ENSECAG00000023498	ZNF41	zinc finger protein 41 [Source:HGNC Symbol;Acc:HGNC:13107]
uniq_2330749	ENSECAG00000008820	-	Uncharacterized protein [Source:UniProtKB/TrEMBL;Acc:F6T9H0]
uniq_2330750	ENSECAG00000013270	ZNF134	zinc finger protein 134 [Source:HGNC Symbol;Acc:HGNC:12918]
uniq_2330753	ENSECAG00000019424	EXOC6B	exocyst complex component 6B [Source:HGNC Symbol;Acc:HGNC:17085]
uniq_2330756	ENSECAG00000006998	SNAP91	synaptosome associated protein 91kDa [Source:HGNC Symbol;Acc:HGNC:14986]
uniq_2330761	ENSECAG00000004615	MAP6	microtubule associated protein 6 [Source:HGNC Symbol;Acc:HGNC:6868]
uniq_2330762	ENSECAG00000008428	CEP83	centrosomal protein 83kDa [Source:HGNC Symbol;Acc:HGNC:17966]
uniq_2330775	ENSECAG00000009337	TSPAN9	tetraspanin 9 [Source:HGNC Symbol;Acc:HGNC:21640]
uniq_2330790	ENSECAG00000014705	-	Uncharacterized protein [Source:UniProtKB/TrEMBL;Acc:F7CSP9]
uniq_2330803	ENSECAG00000016375	-	Uncharacterized protein [Source:UniProtKB/TrEMBL;Acc:F6QI57]
uniq_2330807	ENSECAG00000007104	NISCH	nischarin [Source:HGNC Symbol;Acc:HGNC:18006]
uniq_2330808	ENSECAG00000016375	-	Uncharacterized protein [Source:UniProtKB/TrEMBL;Acc:F6QI57]
uniq_2330813	ENSECAG00000019972	HCN3	hyperpolarization activated cyclic nucleotide gated potassium channel 3 [Source:HGNC Symbol;Acc:HGNC:19183]
uniq_2330815	ENSECAG00000016053	SAC3D1	SAC3 domain containing 1 [Source:HGNC Symbol;Acc:HGNC:30179]
uniq_2330819	ENSECAG00000022464	MTX2	metaxin 2 [Source:HGNC Symbol;Acc:HGNC:7506]
uniq_2330829	ENSECAG00000021480	ZNF573	zinc finger protein 573 [Source:HGNC Symbol;Acc:HGNC:26420]
uniq_2330842	ENSECAG00000008222	-	Uncharacterized protein [Source:UniProtKB/TrEMBL;Acc:F6TC94]
uniq_2330850	ENSECAG00000004306	-	Uncharacterized protein [Source:UniProtKB/TrEMBL;Acc:F6WMS4]
uniq_2330853	ENSECAG00000010855	PTPRA	protein tyrosine phosphatase, receptor type, A [Source:HGNC Symbol;Acc:HGNC:9664]
uniq_2330867	ENSECAG00000014918	ZNF154	zinc finger protein 154 [Source:HGNC Symbol;Acc:HGNC:12939]
uniq_2330873	ENSECAG00000013312	CXorf38	chromosome X open reading frame 38 [Source:HGNC Symbol;Acc:HGNC:28589]
uniq_2330878	ENSECAG00000020829	-	Uncharacterized protein [Source:UniProtKB/TrEMBL;Acc:F6T4Q3]
uniq_2330880	ENSECAG00000026963	PTPRR	protein tyrosine phosphatase, receptor type, R [Source:HGNC Symbol;Acc:HGNC:9680]
uniq_2330883	ENSECAG00000005125	PRSS33	protease, serine 33 [Source:HGNC Symbol;Acc:HGNC:30405]
uniq_2330893	ENSECAG00000020496	PDZD9	PDZ domain containing 9 [Source:HGNC Symbol;Acc:HGNC:28740]
uniq_2330894	ENSECAG00000014918	ZNF154	zinc finger protein 154 [Source:HGNC Symbol;Acc:HGNC:12939]
uniq_2330896	ENSECAG00000020333	C18orf25	chromosome 18 open reading frame 25 [Source:HGNC Symbol;Acc:HGNC:28172]
uniq_2330897	ENSECAG00000006022	TMEM104	transmembrane protein 104 [Source:HGNC Symbol;Acc:HGNC:25984]
uniq_2330899	ENSECAG00000022741	CDC42EP3	CDC42 effector protein (Rho GTPase binding) 3 [Source:HGNC Symbol;Acc:HGNC:16943]
uniq_2330916	ENSECAG00000016949	-	Uncharacterized protein [Source:UniProtKB/TrEMBL;Acc:F6Z3W6]
uniq_2330921	ENSECAG00000019317	NCK2	NCK adaptor protein 2 [Source:HGNC Symbol;Acc:HGNC:7665]
uniq_2330924	ENSECAG00000008199	PDZD2	PDZ domain containing 2 [Source:HGNC Symbol;Acc:HGNC:18486]
uniq_2330928	ENSECAG00000014017	PRKG1	protein kinase, cGMP-dependent, type I [Source:HGNC Symbol;Acc:HGNC:9414]
uniq_2330940	ENSECAG00000019363	EFTUD2	elongation factor Tu GTP binding domain containing 2 [Source:HGNC Symbol;Acc:HGNC:30858]
uniq_2330941	ENSECAG00000020110	INTS8	integrator complex subunit 8 [Source:HGNC Symbol;Acc:HGNC:26048]
uniq_2330947	ENSECAG00000007763	ALMS1	ALMS1, centrosome and basal body associated protein [Source:HGNC Symbol;Acc:HGNC:428]
uniq_2330953	ENSECAG00000006749	ATP13A3	ATPase type 13A3 [Source:HGNC Symbol;Acc:HGNC:24113]
uniq_2330961	ENSECAG00000019294	ZNF790	zinc finger protein 790 [Source:HGNC Symbol;Acc:HGNC:33114]
uniq_2330962	ENSECAG00000021530	NUTF2	nuclear transport factor 2 [Source:HGNC Symbol;Acc:HGNC:13722]
uniq_2330963	ENSECAG00000015634	ZMYND8	zinc finger, MYND-type containing 8 [Source:HGNC Symbol;Acc:HGNC:9397]
uniq_2330971	ENSECAG00000020973	BCAT1	branched chain amino-acid transaminase 1, cytosolic [Source:HGNC Symbol;Acc:HGNC:976]
uniq_2330978	ENSECAG00000017169	ZNF283	zinc finger protein 283 [Source:HGNC Symbol;Acc:HGNC:13077]
uniq_2330981	ENSECAG00000000356	MPP5	membrane protein, palmitoylated 5 [Source:HGNC Symbol;Acc:HGNC:18669]
uniq_2330986	ENSECAG00000021615	PSMB2	proteasome subunit beta 2 [Source:HGNC Symbol;Acc:HGNC:9539]
uniq_2330987	ENSECAG00000020705	DUSP8	dual specificity phosphatase 8 [Source:HGNC Symbol;Acc:HGNC:3074]
uniq_2330992	ENSECAG00000018881	-	Uncharacterized protein [Source:UniProtKB/TrEMBL;Acc:F6Z801]
uniq_2331003	ENSECAG00000023663	LRP4	LDL receptor related protein 4 [Source:HGNC Symbol;Acc:HGNC:6696]
uniq_2331004	ENSECAG00000016147	MYH10	myosin, heavy chain 10, non-muscle [Source:HGNC Symbol;Acc:HGNC:7568]
uniq_2331005	ENSECAG00000005320	CGGBP1	CGG triplet repeat binding protein 1 [Source:HGNC Symbol;Acc:HGNC:1888]
uniq_2331006	ENSECAG00000010511	RNF121	ring finger protein 121 [Source:HGNC Symbol;Acc:HGNC:21070]
uniq_2331012	ENSECAG00000007763	ALMS1	ALMS1, centrosome and basal body associated protein [Source:HGNC Symbol;Acc:HGNC:428]
uniq_2331015	ENSECAG00000024649	ZNF3	zinc finger protein 3 [Source:HGNC Symbol;Acc:HGNC:13089]
uniq_2331024	ENSECAG00000012864	ZNF530	zinc finger protein 530 [Source:HGNC Symbol;Acc:HGNC:29297]
uniq_2331027	ENSECAG00000014571	ZNF829	zinc finger protein 829 [Source:HGNC Symbol;Acc:HGNC:34032]
uniq_2331031	ENSECAG00000019120	-	Uncharacterized protein [Source:UniProtKB/TrEMBL;Acc:F7B556]
uniq_2331036	ENSECAG00000018881	-	Uncharacterized protein [Source:UniProtKB/TrEMBL;Acc:F6Z801]
uniq_2331039	ENSECAG00000014918	ZNF154	zinc finger protein 154 [Source:HGNC Symbol;Acc:HGNC:12939]
uniq_2331040	ENSECAG00000003158	ZNF624	zinc finger protein 624 [Source:HGNC Symbol;Acc:HGNC:29254]
uniq_2331041	ENSECAG00000022748	ZNF850	Uncharacterized protein [Source:UniProtKB/TrEMBL;Acc:F6V5T3]
uniq_2331048	ENSECAG00000015434	SMCO2	single-pass membrane protein with coiled-coil domains 2 [Source:HGNC Symbol;Acc:HGNC:34448]
uniq_2331053	ENSECAG00000024068	KIAA0319	KIAA0319 [Source:HGNC Symbol;Acc:HGNC:21580]
uniq_2331062	ENSECAG00000011631	EPHB2	Receptor protein-tyrosine kinase [Source:UniProtKB/TrEMBL;Acc:F6RYY0]
uniq_2331063	ENSECAG00000016465	ZDHHC20	zinc finger, DHHC-type containing 20 [Source:HGNC Symbol;Acc:HGNC:20749]
uniq_2331067	ENSECAG00000019609	-	Uncharacterized protein [Source:UniProtKB/TrEMBL;Acc:F7DYD0]
uniq_2331070	ENSECAG00000007945	TMEM131	transmembrane protein 131 [Source:HGNC Symbol;Acc:HGNC:30366]
uniq_2331082	ENSECAG00000008863	BUD13	BUD13 homolog [Source:HGNC Symbol;Acc:HGNC:28199]
uniq_2331086	ENSECAG00000016375	-	Uncharacterized protein [Source:UniProtKB/TrEMBL;Acc:F6QI57]
uniq_2331087	ENSECAG00000014918	ZNF154	zinc finger protein 154 [Source:HGNC Symbol;Acc:HGNC:12939]
uniq_2331098	ENSECAG00000019206	-	Uncharacterized protein [Source:UniProtKB/TrEMBL;Acc:F7BSP7]
uniq_2331099	ENSECAG00000009281	GLI3	GLI family zinc finger 3 [Source:HGNC Symbol;Acc:HGNC:4319]
uniq_2331103	ENSECAG00000014571	ZNF829	zinc finger protein 829 [Source:HGNC Symbol;Acc:HGNC:34032]
uniq_2331109	ENSECAG00000005564	-	-
uniq_2331110	ENSECAG00000013504	PSMD5	proteasome 26S subunit, non-ATPase 5 [Source:HGNC Symbol;Acc:HGNC:9563]
uniq_2331115	ENSECAG00000013304	RFWD2	ring finger and WD repeat domain 2, E3 ubiquitin protein ligase [Source:HGNC Symbol;Acc:HGNC:17440]
uniq_2331119	ENSECAG00000017215	ZFP30	ZFP30 zinc finger protein [Source:HGNC Symbol;Acc:HGNC:29555]
uniq_2331124	ENSECAG00000003007	ZNF391	zinc finger protein 391 [Source:HGNC Symbol;Acc:HGNC:18779]
uniq_2331128	ENSECAG00000010872	TAZ	tafazzin [Source:HGNC Symbol;Acc:HGNC:11577]
uniq_2331130	ENSECAG00000008838	CNTNAP2	contactin associated protein-like 2 [Source:HGNC Symbol;Acc:HGNC:13830]
uniq_2331136	ENSECAG00000016381	-	Uncharacterized protein [Source:UniProtKB/TrEMBL;Acc:F6W8E6]
uniq_2331147	ENSECAG00000021185	ZFP82	ZFP82 zinc finger protein [Source:HGNC Symbol;Acc:HGNC:28682]
uniq_2331161	ENSECAG00000009046	BIN2	bridging integrator 2 [Source:HGNC Symbol;Acc:HGNC:1053]
uniq_2331162	ENSECAG00000022307	ATF6	activating transcription factor 6 [Source:HGNC Symbol;Acc:HGNC:791]
uniq_2331163	ENSECAG00000010555	ATP6V1C2	ATPase, H+ transporting, lysosomal 42kDa, V1 subunit C2 [Source:HGNC Symbol;Acc:HGNC:18264]
uniq_2331164	ENSECAG00000011056	-	Uncharacterized protein [Source:UniProtKB/TrEMBL;Acc:F7C6S7]
uniq_2331166	ENSECAG00000014027	NEGR1	neuronal growth regulator 1 precursor [Source:RefSeq peptide;Acc:NP_001139336]
uniq_2331170	ENSECAG00000013862	EPHB1	EPH receptor B1 [Source:HGNC Symbol;Acc:HGNC:3392]
uniq_2331178	ENSECAG00000022638	PLD1	phospholipase D1 [Source:HGNC Symbol;Acc:HGNC:9067]
uniq_2331179	ENSECAG00000010685	RSF1	remodeling and spacing factor 1 [Source:HGNC Symbol;Acc:HGNC:18118]
uniq_2331184	ENSECAG00000003632	RANBP9	RAN binding protein 9 [Source:HGNC Symbol;Acc:HGNC:13727]
uniq_2331186	ENSECAG00000024173	RNF157	ring finger protein 157 [Source:HGNC Symbol;Acc:HGNC:29402]
uniq_2331194	ENSECAG00000009109	ZNF79	zinc finger protein 79 [Source:HGNC Symbol;Acc:HGNC:13153]
uniq_2331209	ENSECAG00000013311	SAA	Equus caballus serum amyloid A1 (SAA), mRNA. [Source:RefSeq mRNA;Acc:NM_001081853]
uniq_2331216	ENSECAG00000015633	-	Uncharacterized protein [Source:UniProtKB/TrEMBL;Acc:F6V9T8]
uniq_2331223	ENSECAG00000007763	ALMS1	ALMS1, centrosome and basal body associated protein [Source:HGNC Symbol;Acc:HGNC:428]
uniq_2331230	ENSECAG00000007445	ZNF331	zinc finger protein 331 [Source:HGNC Symbol;Acc:HGNC:15489]
uniq_2331231	ENSECAG00000008100	CEP350	centrosomal protein 350kDa [Source:HGNC Symbol;Acc:HGNC:24238]
uniq_2331232	ENSECAG00000016375	-	Uncharacterized protein [Source:UniProtKB/TrEMBL;Acc:F6QI57]
uniq_2331238	ENSECAG00000010559	ZKSCAN8	zinc finger with KRAB and SCAN domains 8 [Source:HGNC Symbol;Acc:HGNC:12983]
uniq_2331239	ENSECAG00000016375	-	Uncharacterized protein [Source:UniProtKB/TrEMBL;Acc:F6QI57]
uniq_2331242	ENSECAG00000007113	ATXN10	ataxin 10 [Source:HGNC Symbol;Acc:HGNC:10549]
uniq_2331245	ENSECAG00000014526	PPIL6	peptidylprolyl isomerase like 6 [Source:HGNC Symbol;Acc:HGNC:21557]
uniq_2331248	ENSECAG00000015731	FAM73A	family with sequence similarity 73 member A [Source:HGNC Symbol;Acc:HGNC:24741]
uniq_2331253	ENSECAG00000023694	ADAMTS19	ADAM metallopeptidase with thrombospondin type 1 motif 19 [Source:HGNC Symbol;Acc:HGNC:17111]
uniq_2331254	ENSECAG00000024130	ZNF609	zinc finger protein 609 [Source:HGNC Symbol;Acc:HGNC:29003]
uniq_2331255	ENSECAG00000024518	FREM3	FRAS1 related extracellular matrix 3 [Source:HGNC Symbol;Acc:HGNC:25172]
uniq_2331272	ENSECAG00000021334	-	Uncharacterized protein [Source:UniProtKB/TrEMBL;Acc:F6WG33]
uniq_2331276	ENSECAG00000014918	ZNF154	zinc finger protein 154 [Source:HGNC Symbol;Acc:HGNC:12939]
uniq_2331281	ENSECAG00000023724	ZNF235	zinc finger protein 235 [Source:HGNC Symbol;Acc:HGNC:12866]
uniq_2331282	ENSECAG00000020833	ZNF234	Uncharacterized protein [Source:UniProtKB/TrEMBL;Acc:F6VHS7]
uniq_2331284	ENSECAG00000004306	-	Uncharacterized protein [Source:UniProtKB/TrEMBL;Acc:F6WMS4]
uniq_2331285	ENSECAG00000020670	-	Uncharacterized protein [Source:UniProtKB/TrEMBL;Acc:F6UNE6]
uniq_2331287	ENSECAG00000014571	ZNF829	zinc finger protein 829 [Source:HGNC Symbol;Acc:HGNC:34032]
uniq_2331289	ENSECAG00000011150	TBC1D22A	TBC1 domain family member 22A [Source:HGNC Symbol;Acc:HGNC:1309]
uniq_2331290	ENSECAG00000003602	SLC26A7	solute carrier family 26 (anion exchanger), member 7 [Source:HGNC Symbol;Acc:HGNC:14467]
uniq_2331292	ENSECAG00000009053	ZNF304	zinc finger protein 304 [Source:HGNC Symbol;Acc:HGNC:13505]
uniq_2331295	ENSECAG00000005125	PRSS33	protease, serine 33 [Source:HGNC Symbol;Acc:HGNC:30405]
uniq_2331311	ENSECAG00000004707	MFSD6	major facilitator superfamily domain containing 6 [Source:HGNC Symbol;Acc:HGNC:24711]
uniq_2331314	ENSECAG00000024649	ZNF3	zinc finger protein 3 [Source:HGNC Symbol;Acc:HGNC:13089]
uniq_2331320	ENSECAG00000016375	-	Uncharacterized protein [Source:UniProtKB/TrEMBL;Acc:F6QI57]
uniq_2331323	ENSECAG00000013157	RPGRIP1	retinitis pigmentosa GTPase regulator interacting protein 1 [Source:HGNC Symbol;Acc:HGNC:13436]
uniq_2331328	ENSECAG00000005125	PRSS33	protease, serine 33 [Source:HGNC Symbol;Acc:HGNC:30405]
uniq_2331329	ENSECAG00000009053	ZNF304	zinc finger protein 304 [Source:HGNC Symbol;Acc:HGNC:13505]
uniq_2331330	ENSECAG00000025131	HMGCL	3-hydroxymethyl-3-methylglutaryl-CoA lyase [Source:HGNC Symbol;Acc:HGNC:5005]
uniq_2331337	ENSECAG00000024316	RBL1	retinoblastoma-like 1 [Source:HGNC Symbol;Acc:HGNC:9893]
uniq_2331339	ENSECAG00000005128	ZNF30	zinc finger protein 30 [Source:HGNC Symbol;Acc:HGNC:13090]
uniq_2331346	ENSECAG00000017215	ZFP30	ZFP30 zinc finger protein [Source:HGNC Symbol;Acc:HGNC:29555]
uniq_2331349	ENSECAG00000017568	TMEM163	transmembrane protein 163 [Source:HGNC Symbol;Acc:HGNC:25380]
uniq_2331358	ENSECAG00000021830	-	-
uniq_2331362	ENSECAG00000018539	LEMD1	LEM domain containing 1 [Source:HGNC Symbol;Acc:HGNC:18725]
uniq_2331363	ENSECAG00000006765	CDK14	cyclin-dependent kinase 14 [Source:HGNC Symbol;Acc:HGNC:8883]
uniq_2331371	ENSECAG00000016864	DIP2A	disco interacting protein 2 homolog A [Source:HGNC Symbol;Acc:HGNC:17217]
uniq_2331382	ENSECAG00000008291	MDN1	midasin AAA ATPase 1 [Source:HGNC Symbol;Acc:HGNC:18302]
uniq_2331393	ENSECAG00000019173	FAM13A	family with sequence similarity 13 member A [Source:HGNC Symbol;Acc:HGNC:19367]
uniq_2331395	ENSECAG00000016375	-	Uncharacterized protein [Source:UniProtKB/TrEMBL;Acc:F6QI57]
uniq_2331408	ENSECAG00000016375	-	Uncharacterized protein [Source:UniProtKB/TrEMBL;Acc:F6QI57]
uniq_2331413	ENSECAG00000014679	ZNF621	zinc finger protein 621 [Source:HGNC Symbol;Acc:HGNC:24787]
uniq_2331417	ENSECAG00000008240	HMBOX1	homeobox containing 1 [Source:HGNC Symbol;Acc:HGNC:26137]
uniq_2331422	ENSECAG00000013206	URB1	URB1 ribosome biogenesis 1 homolog (S. cerevisiae) [Source:HGNC Symbol;Acc:HGNC:17344]
uniq_2331425	ENSECAG00000005115	ZNF454	zinc finger protein 454 [Source:HGNC Symbol;Acc:HGNC:21200]
uniq_2331436	ENSECAG00000016381	-	Uncharacterized protein [Source:UniProtKB/TrEMBL;Acc:F6W8E6]
uniq_2331437	ENSECAG00000011500	FUBP3	far upstream element (FUSE) binding protein 3 [Source:HGNC Symbol;Acc:HGNC:4005]
uniq_2331443	ENSECAG00000015829	ZNF23	zinc finger protein 23 [Source:HGNC Symbol;Acc:HGNC:13023]
uniq_2331445	ENSECAG00000010559	ZKSCAN8	zinc finger with KRAB and SCAN domains 8 [Source:HGNC Symbol;Acc:HGNC:12983]
uniq_2331447	ENSECAG00000018881	-	Uncharacterized protein [Source:UniProtKB/TrEMBL;Acc:F6Z801]
uniq_2331451	ENSECAG00000008585	YEATS2	YEATS domain containing 2 [Source:HGNC Symbol;Acc:HGNC:25489]
uniq_2331462	ENSECAG00000008768	PARD3B	par-3 family cell polarity regulator beta [Source:HGNC Symbol;Acc:HGNC:14446]
uniq_2331463	ENSECAG00000022142	SRRM3	serine/arginine repetitive matrix 3 [Source:HGNC Symbol;Acc:HGNC:26729]
uniq_2331464	ENSECAG00000022801	ZKSCAN1	zinc finger with KRAB and SCAN domains 1 [Source:HGNC Symbol;Acc:HGNC:13101]
uniq_2331468	ENSECAG00000008222	-	Uncharacterized protein [Source:UniProtKB/TrEMBL;Acc:F6TC94]
uniq_2331470	ENSECAG00000012864	ZNF530	zinc finger protein 530 [Source:HGNC Symbol;Acc:HGNC:29297]
uniq_2331475	ENSECAG00000020110	INTS8	integrator complex subunit 8 [Source:HGNC Symbol;Acc:HGNC:26048]
uniq_2331480	ENSECAG00000014575	RB1	retinoblastoma 1 [Source:HGNC Symbol;Acc:HGNC:9884]
uniq_2331483	ENSECAG00000014042	ZNF791	zinc finger protein 791 [Source:HGNC Symbol;Acc:HGNC:26895]
uniq_2331488	ENSECAG00000020668	-	-
uniq_2331490	ENSECAG00000010355	DDX10	DEAD (Asp-Glu-Ala-Asp) box polypeptide 10 [Source:HGNC Symbol;Acc:HGNC:2735]
uniq_2331491	ENSECAG00000010608	-	Uncharacterized protein [Source:UniProtKB/TrEMBL;Acc:F6SEF4]
uniq_2331499	ENSECAG00000017115	-	Uncharacterized protein [Source:UniProtKB/TrEMBL;Acc:F6XY98]
uniq_2331501	ENSECAG00000007970	ZNF420	zinc finger protein 420 [Source:HGNC Symbol;Acc:HGNC:20649]
uniq_2331504	ENSECAG00000023769	ADAM32	ADAM metallopeptidase domain 32 [Source:HGNC Symbol;Acc:HGNC:15479]
uniq_2331510	ENSECAG00000018613	PDE6D	phosphodiesterase 6D [Source:HGNC Symbol;Acc:HGNC:8788]
uniq_2331517	ENSECAG00000022176	RC3H2	ring finger and CCCH-type domains 2 [Source:HGNC Symbol;Acc:HGNC:21461]
uniq_2331521	ENSECAG00000017122	NCKAP5	NCK-associated protein 5 [Source:HGNC Symbol;Acc:HGNC:29847]
uniq_2331522	ENSECAG00000007277	MCF2	MCF.2 cell line derived transforming sequence [Source:HGNC Symbol;Acc:HGNC:6940]
uniq_2331525	ENSECAG00000014531	ZNF410	zinc finger protein 410 [Source:HGNC Symbol;Acc:HGNC:20144]
uniq_2331526	ENSECAG00000017340	ZSCAN30	zinc finger and SCAN domain containing 30 [Source:HGNC Symbol;Acc:HGNC:33517]
uniq_2331528	ENSECAG00000006614	C4orf47	chromosome 4 open reading frame 47 [Source:HGNC Symbol;Acc:HGNC:34346]
uniq_2331533	ENSECAG00000018901	FAM120B	family with sequence similarity 120B [Source:HGNC Symbol;Acc:HGNC:21109]
uniq_2331540	ENSECAG00000005207	RAB4A	RAB4A, member RAS oncogene family [Source:HGNC Symbol;Acc:HGNC:9781]
uniq_2331555	ENSECAG00000006698	ZNF165	zinc finger protein 165 [Source:HGNC Symbol;Acc:HGNC:12953]
uniq_2331574	ENSECAG00000014918	ZNF154	zinc finger protein 154 [Source:HGNC Symbol;Acc:HGNC:12939]
uniq_2331576	ENSECAG00000010746	RAD18	RAD18, E3 ubiquitin protein ligase [Source:HGNC Symbol;Acc:HGNC:18278]
uniq_2331578	ENSECAG00000024271	TEX9	testis expressed 9 [Source:HGNC Symbol;Acc:HGNC:29585]
uniq_2331582	ENSECAG00000008058	SRR	serine racemase [Source:HGNC Symbol;Acc:HGNC:14398]
uniq_2331584	ENSECAG00000005125	PRSS33	protease, serine 33 [Source:HGNC Symbol;Acc:HGNC:30405]
uniq_2331587	ENSECAG00000019518	ZNF45	zinc finger protein 45 [Source:HGNC Symbol;Acc:HGNC:13111]
uniq_2331588	ENSECAG00000020965	CMC1	C-x(9)-C motif containing 1 [Source:HGNC Symbol;Acc:HGNC:28783]
uniq_2331595	ENSECAG00000002797	-	Uncharacterized protein [Source:UniProtKB/TrEMBL;Acc:F6W9Q0]
uniq_2331597	ENSECAG00000014905	IMMP2L	inner mitochondrial membrane peptidase subunit 2 [Source:HGNC Symbol;Acc:HGNC:14598]
uniq_2331602	ENSECAG00000016102	CHD8	chromodomain helicase DNA binding protein 8 [Source:HGNC Symbol;Acc:HGNC:20153]
uniq_2331603	ENSECAG00000010696	-	Uncharacterized protein [Source:UniProtKB/TrEMBL;Acc:F6QT24]
uniq_2331609	ENSECAG00000004301	-	Uncharacterized protein [Source:UniProtKB/TrEMBL;Acc:F6WMU5]
uniq_2331621	ENSECAG00000019272	ZNF671	zinc finger protein 671 [Source:HGNC Symbol;Acc:HGNC:26279]
uniq_2331624	ENSECAG00000017899	KIAA1109	KIAA1109 [Source:HGNC Symbol;Acc:HGNC:26953]
uniq_2331627	ENSECAG00000012336	ARHGAP26	Rho GTPase activating protein 26 [Source:HGNC Symbol;Acc:HGNC:17073]
uniq_2331628	ENSECAG00000007748	ZFP90	ZFP90 zinc finger protein [Source:HGNC Symbol;Acc:HGNC:23329]
uniq_2331632	ENSECAG00000018381	RPN2	ribophorin II [Source:HGNC Symbol;Acc:HGNC:10382]
uniq_2331633	ENSECAG00000016375	-	Uncharacterized protein [Source:UniProtKB/TrEMBL;Acc:F6QI57]
uniq_2331635	ENSECAG00000007624	LAMB4	laminin subunit beta 4 [Source:HGNC Symbol;Acc:HGNC:6491]
uniq_2331636	ENSECAG00000009751	NUP205	nucleoporin 205kDa [Source:HGNC Symbol;Acc:HGNC:18658]
uniq_2331642	ENSECAG00000021224	PLCB1	phospholipase C beta 1 [Source:HGNC Symbol;Acc:HGNC:15917]
uniq_2331655	ENSECAG00000016302	-	Uncharacterized protein [Source:UniProtKB/TrEMBL;Acc:F6TW04]
uniq_2331665	ENSECAG00000010608	-	Uncharacterized protein [Source:UniProtKB/TrEMBL;Acc:F6SEF4]
uniq_2331666	ENSECAG00000018881	-	Uncharacterized protein [Source:UniProtKB/TrEMBL;Acc:F6Z801]
uniq_2331679	ENSECAG00000000909	CSPP1	centrosome and spindle pole associated protein 1 [Source:HGNC Symbol;Acc:HGNC:26193]
uniq_2331680	ENSECAG00000008222	-	Uncharacterized protein [Source:UniProtKB/TrEMBL;Acc:F6TC94]
uniq_2331683	ENSECAG00000016053	SAC3D1	SAC3 domain containing 1 [Source:HGNC Symbol;Acc:HGNC:30179]
uniq_2331688	ENSECAG00000007183	SEMA3E	sema domain, immunoglobulin domain (Ig), short basic domain, secreted, (semaphorin) 3E [Source:HGNC Symbol;Acc:HGNC:10727]
uniq_2331695	ENSECAG00000016375	-	Uncharacterized protein [Source:UniProtKB/TrEMBL;Acc:F6QI57]
uniq_2331697	ENSECAG00000009480	ZNF527	zinc finger protein 527 [Source:HGNC Symbol;Acc:HGNC:29385]
uniq_2331699	ENSECAG00000025128	PIWIL2	piwi-like RNA-mediated gene silencing 2 [Source:HGNC Symbol;Acc:HGNC:17644]
uniq_2331714	ENSECAG00000017138	-	Uncharacterized protein [Source:UniProtKB/TrEMBL;Acc:F6XT22]
uniq_2331715	ENSECAG00000023423	PRX	periaxin [Source:HGNC Symbol;Acc:HGNC:13797]
uniq_2331721	ENSECAG00000020623	PTCD3	pentatricopeptide repeat domain 3 [Source:HGNC Symbol;Acc:HGNC:24717]
uniq_2331730	ENSECAG00000019290	CAMK1D	calcium/calmodulin dependent protein kinase ID [Source:HGNC Symbol;Acc:HGNC:19341]
uniq_2331733	ENSECAG00000011337	ODF2	outer dense fiber of sperm tails 2 [Source:HGNC Symbol;Acc:HGNC:8114]
uniq_2331737	ENSECAG00000006181	MCU	mitochondrial calcium uniporter [Source:HGNC Symbol;Acc:HGNC:23526]
uniq_2331748	ENSECAG00000016949	-	Uncharacterized protein [Source:UniProtKB/TrEMBL;Acc:F6Z3W6]
uniq_2331755	ENSECAG00000020987	LCA5	Leber congenital amaurosis 5 [Source:HGNC Symbol;Acc:HGNC:31923]
uniq_2331756	ENSECAG00000023688	ZNF268	Uncharacterized protein [Source:UniProtKB/TrEMBL;Acc:F7BXY5]
uniq_2331765	ENSECAG00000016302	-	Uncharacterized protein [Source:UniProtKB/TrEMBL;Acc:F6TW04]
uniq_2331767	ENSECAG00000024862	HDX	highly divergent homeobox [Source:HGNC Symbol;Acc:HGNC:26411]
uniq_2331783	ENSECAG00000017115	-	Uncharacterized protein [Source:UniProtKB/TrEMBL;Acc:F6XY98]
uniq_2331792	ENSECAG00000005125	PRSS33	protease, serine 33 [Source:HGNC Symbol;Acc:HGNC:30405]
uniq_2331793	ENSECAG00000012631	SLC6A16	solute carrier family 6 member 16 [Source:HGNC Symbol;Acc:HGNC:13622]
uniq_2331802	ENSECAG00000016594	TCTN3	tectonic family member 3 [Source:HGNC Symbol;Acc:HGNC:24519]
uniq_2331805	ENSECAG00000024649	ZNF3	zinc finger protein 3 [Source:HGNC Symbol;Acc:HGNC:13089]
uniq_2331811	ENSECAG00000013471	ZNF599	zinc finger protein 599 [Source:HGNC Symbol;Acc:HGNC:26408]
uniq_2331818	ENSECAG00000000034	CBLN1	cerebellin 1 precursor [Source:HGNC Symbol;Acc:HGNC:1543]
uniq_2331822	ENSECAG00000014904	-	-
uniq_2331827	ENSECAG00000018926	CFDP1	craniofacial development protein 1 [Source:HGNC Symbol;Acc:HGNC:1873]
uniq_2331828	ENSECAG00000010846	DPP8	dipeptidyl-peptidase 8 [Source:HGNC Symbol;Acc:HGNC:16490]
uniq_2331841	ENSECAG00000006495	RHOQ	ras homolog family member Q [Source:HGNC Symbol;Acc:HGNC:17736]
uniq_2331842	ENSECAG00000016026	FEV	FEV (ETS oncogene family) [Source:HGNC Symbol;Acc:HGNC:18562]
uniq_2331846	ENSECAG00000019294	ZNF790	zinc finger protein 790 [Source:HGNC Symbol;Acc:HGNC:33114]
uniq_2331852	ENSECAG00000007432	PTGDR	prostaglandin D2 receptor (DP) [Source:HGNC Symbol;Acc:HGNC:9591]
uniq_2331853	ENSECAG00000000017	CHCHD6	coiled-coil-helix-coiled-coil-helix domain containing 6 [Source:HGNC Symbol;Acc:HGNC:28184]
uniq_2331855	ENSECAG00000012530	LSAMP	limbic system-associated membrane protein [Source:HGNC Symbol;Acc:HGNC:6705]
uniq_2331858	ENSECAG00000021297	SPTAN1	spectrin, alpha, non-erythrocytic 1 [Source:HGNC Symbol;Acc:HGNC:11273]
uniq_2331860	ENSECAG00000005374	WAC	WW domain containing adaptor with coiled-coil [Source:HGNC Symbol;Acc:HGNC:17327]
uniq_2331861	ENSECAG00000024301	DLG4	discs, large homolog 4 (Drosophila) [Source:HGNC Symbol;Acc:HGNC:2903]
uniq_2331863	ENSECAG00000014042	ZNF791	zinc finger protein 791 [Source:HGNC Symbol;Acc:HGNC:26895]
uniq_2331865	ENSECAG00000011451	SND1	staphylococcal nuclease and tudor domain containing 1 [Source:HGNC Symbol;Acc:HGNC:30646]
uniq_2331871	ENSECAG00000017215	ZFP30	ZFP30 zinc finger protein [Source:HGNC Symbol;Acc:HGNC:29555]
uniq_2331874	ENSECAG00000008888	PTH1R	parathyroid hormone 1 receptor [Source:HGNC Symbol;Acc:HGNC:9608]
uniq_2331887	ENSECAG00000011678	TCF12	transcription factor 12 [Source:HGNC Symbol;Acc:HGNC:11623]
uniq_2331889	ENSECAG00000017807	NAV2	neuron navigator 2 [Source:HGNC Symbol;Acc:HGNC:15997]
uniq_2331890	ENSECAG00000012309	SFXN4	sideroflexin 4 [Source:HGNC Symbol;Acc:HGNC:16088]
uniq_2331902	ENSECAG00000010394	RAB27A	RAB27A, member RAS oncogene family [Source:HGNC Symbol;Acc:HGNC:9766]
uniq_2331903	ENSECAG00000014089	NFATC3	nuclear factor of activated T-cells, cytoplasmic, calcineurin-dependent 3 [Source:HGNC Symbol;Acc:HGNC:7777]
uniq_2331905	ENSECAG00000017268	ATP8A2	ATPase, aminophospholipid transporter, class I, type 8A, member 2 [Source:HGNC Symbol;Acc:HGNC:13533]
uniq_2331909	ENSECAG00000016702	WDFY3	WD repeat and FYVE domain containing 3 [Source:HGNC Symbol;Acc:HGNC:20751]
uniq_2331911	ENSECAG00000022013	C11orf74	chromosome 11 open reading frame 74 [Source:HGNC Symbol;Acc:HGNC:25142]
uniq_2331925	ENSECAG00000012659	PRKAG2	protein kinase, AMP-activated, gamma 2 non-catalytic subunit [Source:HGNC Symbol;Acc:HGNC:9386]
uniq_2331931	ENSECAG00000014871	NAALAD2	N-acetylated alpha-linked acidic dipeptidase 2 [Source:HGNC Symbol;Acc:HGNC:14526]
uniq_2331932	ENSECAG00000005125	PRSS33	protease, serine 33 [Source:HGNC Symbol;Acc:HGNC:30405]
uniq_2331943	ENSECAG00000003160	ZNF594	Uncharacterized protein [Source:UniProtKB/TrEMBL;Acc:F6WP29]
uniq_2331950	ENSECAG00000013471	ZNF599	zinc finger protein 599 [Source:HGNC Symbol;Acc:HGNC:26408]
uniq_2331951	ENSECAG00000017803	-	-
uniq_2331960	ENSECAG00000016375	-	Uncharacterized protein [Source:UniProtKB/TrEMBL;Acc:F6QI57]
uniq_2331964	ENSECAG00000010608	-	Uncharacterized protein [Source:UniProtKB/TrEMBL;Acc:F6SEF4]
uniq_2331965	ENSECAG00000014213	SRPK1	SRSF protein kinase 1 [Source:HGNC Symbol;Acc:HGNC:11305]
uniq_2331966	ENSECAG00000004306	-	Uncharacterized protein [Source:UniProtKB/TrEMBL;Acc:F6WMS4]
uniq_2331979	ENSECAG00000016348	-	Uncharacterized protein [Source:UniProtKB/TrEMBL;Acc:F6TNC6]
uniq_2331980	ENSECAG00000017976	FAM169B	family with sequence similarity 169 member B [Source:HGNC Symbol;Acc:HGNC:26835]
uniq_2331987	ENSECAG00000008985	NBEA	neurobeachin [Source:HGNC Symbol;Acc:HGNC:7648]
uniq_2332005	ENSECAG00000013681	GRHL2	grainyhead-like transcription factor 2 [Source:HGNC Symbol;Acc:HGNC:2799]
uniq_2332008	ENSECAG00000014042	ZNF791	zinc finger protein 791 [Source:HGNC Symbol;Acc:HGNC:26895]
uniq_2332010	ENSECAG00000019294	ZNF790	zinc finger protein 790 [Source:HGNC Symbol;Acc:HGNC:33114]
uniq_2332017	ENSECAG00000008222	-	Uncharacterized protein [Source:UniProtKB/TrEMBL;Acc:F6TC94]
uniq_2332018	ENSECAG00000012304	ETFDH	electron-transferring-flavoprotein dehydrogenase [Source:HGNC Symbol;Acc:HGNC:3483]
uniq_2332029	ENSECAG00000011451	SND1	staphylococcal nuclease and tudor domain containing 1 [Source:HGNC Symbol;Acc:HGNC:30646]
uniq_2332031	ENSECAG00000015829	ZNF23	zinc finger protein 23 [Source:HGNC Symbol;Acc:HGNC:13023]
uniq_2332035	ENSECAG00000008222	-	Uncharacterized protein [Source:UniProtKB/TrEMBL;Acc:F6TC94]
uniq_2332041	ENSECAG00000024884	-	-
uniq_2332043	ENSECAG00000018857	-	-
uniq_2332046	ENSECAG00000016375	-	Uncharacterized protein [Source:UniProtKB/TrEMBL;Acc:F6QI57]
uniq_2332048	ENSECAG00000007970	ZNF420	zinc finger protein 420 [Source:HGNC Symbol;Acc:HGNC:20649]
uniq_2332050	ENSECAG00000010696	-	Uncharacterized protein [Source:UniProtKB/TrEMBL;Acc:F6QT24]
uniq_2332053	ENSECAG00000021889	ABR	active BCR-related [Source:HGNC Symbol;Acc:HGNC:81]
uniq_2332054	ENSECAG00000010608	-	Uncharacterized protein [Source:UniProtKB/TrEMBL;Acc:F6SEF4]
uniq_2332056	ENSECAG00000022821	ZNF570	zinc finger protein 570 [Source:HGNC Symbol;Acc:HGNC:26416]
uniq_2332058	ENSECAG00000023376	NTPCR	nucleoside-triphosphatase, cancer-related [Source:HGNC Symbol;Acc:HGNC:28204]
uniq_2332061	ENSECAG00000015834	-	Uncharacterized protein [Source:UniProtKB/TrEMBL;Acc:F6ZAX5]
uniq_2332067	ENSECAG00000009053	ZNF304	zinc finger protein 304 [Source:HGNC Symbol;Acc:HGNC:13505]
uniq_2332068	ENSECAG00000010070	ZNF484	Uncharacterized protein [Source:UniProtKB/TrEMBL;Acc:F7B469]
uniq_2332079	ENSECAG00000011057	MDC1	mediator of DNA damage checkpoint 1 [Source:HGNC Symbol;Acc:HGNC:21163]
uniq_2332080	ENSECAG00000019120	-	Uncharacterized protein [Source:UniProtKB/TrEMBL;Acc:F7B556]
uniq_2332085	ENSECAG00000018979	GRK4	G protein-coupled receptor kinase 4 [Source:HGNC Symbol;Acc:HGNC:4543]
uniq_2332089	ENSECAG00000000648	LCORL	ligand dependent nuclear receptor corepressor like [Source:HGNC Symbol;Acc:HGNC:30776]
uniq_2332097	ENSECAG00000005886	ZNF226	zinc finger protein 226 [Source:HGNC Symbol;Acc:HGNC:13019]
uniq_2332099	ENSECAG00000005125	PRSS33	protease, serine 33 [Source:HGNC Symbol;Acc:HGNC:30405]
uniq_2332100	ENSECAG00000017529	-	Uncharacterized protein [Source:UniProtKB/TrEMBL;Acc:F6SZF6]
uniq_2332106	ENSECAG00000020289	GTF2I	general transcription factor IIi [Source:HGNC Symbol;Acc:HGNC:4659]
uniq_2332107	ENSECAG00000013355	APOPT1	apoptogenic 1, mitochondrial [Source:HGNC Symbol;Acc:HGNC:20492]
uniq_2332112	ENSECAG00000018530	SCRN3	secernin 3 [Source:HGNC Symbol;Acc:HGNC:30382]
uniq_2332118	ENSECAG00000023423	PRX	periaxin [Source:HGNC Symbol;Acc:HGNC:13797]
uniq_2332130	ENSECAG00000010242	MCTP1	multiple C2 domains, transmembrane 1 [Source:HGNC Symbol;Acc:HGNC:26183]
uniq_2332133	ENSECAG00000011892	ZNF582	zinc finger protein 582 [Source:HGNC Symbol;Acc:HGNC:26421]
uniq_2332135	ENSECAG00000018847	-	Uncharacterized protein [Source:UniProtKB/TrEMBL;Acc:F7B1G8]
uniq_2332143	ENSECAG00000014571	ZNF829	zinc finger protein 829 [Source:HGNC Symbol;Acc:HGNC:34032]
uniq_2332147	ENSECAG00000009649	LPCAT2	lysophosphatidylcholine acyltransferase 2 [Source:HGNC Symbol;Acc:HGNC:26032]
uniq_2332151	ENSECAG00000010631	ACACA	acetyl-CoA carboxylase alpha [Source:HGNC Symbol;Acc:HGNC:84]
uniq_2332154	ENSECAG00000020891	SLC29A3	solute carrier family 29 (equilibrative nucleoside transporter), member 3 [Source:HGNC Symbol;Acc:HGNC:23096]
uniq_2332157	ENSECAG00000005125	PRSS33	protease, serine 33 [Source:HGNC Symbol;Acc:HGNC:30405]
uniq_2332159	ENSECAG00000023726	UBAP2	ubiquitin associated protein 2 [Source:HGNC Symbol;Acc:HGNC:14185]
uniq_2332160	ENSECAG00000022453	-	Uncharacterized protein [Source:UniProtKB/TrEMBL;Acc:F6UQY1]
uniq_2332167	ENSECAG00000019837	PIK3R1	phosphoinositide-3-kinase regulatory subunit 1 [Source:HGNC Symbol;Acc:HGNC:8979]
uniq_2332168	ENSECAG00000004420	SOS2	SOS Ras/Rho guanine nucleotide exchange factor 2 [Source:HGNC Symbol;Acc:HGNC:11188]
uniq_2332173	ENSECAG00000008569	TMTC1	transmembrane and tetratricopeptide repeat containing 1 [Source:HGNC Symbol;Acc:HGNC:24099]
uniq_2332184	ENSECAG00000017661	ZC2HC1C	zinc finger, C2HC-type containing 1C [Source:HGNC Symbol;Acc:HGNC:20354]
uniq_2332190	ENSECAG00000002386	ZNF256	zinc finger protein 256 [Source:HGNC Symbol;Acc:HGNC:13049]
uniq_2332199	ENSECAG00000018881	-	Uncharacterized protein [Source:UniProtKB/TrEMBL;Acc:F6Z801]
uniq_2332207	ENSECAG00000012864	ZNF530	zinc finger protein 530 [Source:HGNC Symbol;Acc:HGNC:29297]
uniq_2332208	ENSECAG00000024649	ZNF3	zinc finger protein 3 [Source:HGNC Symbol;Acc:HGNC:13089]
uniq_2332220	ENSECAG00000023012	DOK5	docking protein 5 [Source:HGNC Symbol;Acc:HGNC:16173]
uniq_2332223	ENSECAG00000019904	CHST11	carbohydrate (chondroitin 4) sulfotransferase 11 [Source:HGNC Symbol;Acc:HGNC:17422]
uniq_2332224	ENSECAG00000018677	SCTR	secretin receptor [Source:HGNC Symbol;Acc:HGNC:10608]
uniq_2332225	ENSECAG00000023423	PRX	periaxin [Source:HGNC Symbol;Acc:HGNC:13797]
uniq_2332228	ENSECAG00000008535	DNAH10	dynein, axonemal, heavy chain 10 [Source:HGNC Symbol;Acc:HGNC:2941]
uniq_2332229	ENSECAG00000016053	SAC3D1	SAC3 domain containing 1 [Source:HGNC Symbol;Acc:HGNC:30179]
uniq_2332231	ENSECAG00000023303	ARHGAP22	Rho GTPase activating protein 22 [Source:HGNC Symbol;Acc:HGNC:30320]
uniq_2332232	ENSECAG00000005115	ZNF454	zinc finger protein 454 [Source:HGNC Symbol;Acc:HGNC:21200]
uniq_2332236	ENSECAG00000010431	THOC2	THO complex 2 [Source:HGNC Symbol;Acc:HGNC:19073]
uniq_2332237	ENSECAG00000003428	UBB	ubiquitin B [Source:HGNC Symbol;Acc:HGNC:12463]
uniq_2332238	ENSECAG00000021379	PEX1	peroxisomal biogenesis factor 1 [Source:HGNC Symbol;Acc:HGNC:8850]
uniq_2332240	ENSECAG00000018881	-	Uncharacterized protein [Source:UniProtKB/TrEMBL;Acc:F6Z801]
uniq_2332242	ENSECAG00000018199	KCNN3	potassium channel, calcium activated intermediate/small conductance subfamily N alpha, member 3 [Source:HGNC Symbol;Acc:HGNC:6292]
uniq_2332253	ENSECAG00000022541	ZNF25	zinc finger protein 25 [Source:HGNC Symbol;Acc:HGNC:13043]
uniq_2332269	ENSECAG00000005125	PRSS33	protease, serine 33 [Source:HGNC Symbol;Acc:HGNC:30405]
uniq_2332270	ENSECAG00000023468	PDZD8	PDZ domain containing 8 [Source:HGNC Symbol;Acc:HGNC:26974]
uniq_2332278	ENSECAG00000021379	PEX1	peroxisomal biogenesis factor 1 [Source:HGNC Symbol;Acc:HGNC:8850]
uniq_2332280	ENSECAG00000020453	MAPKAP1	mitogen-activated protein kinase associated protein 1 [Source:HGNC Symbol;Acc:HGNC:18752]
uniq_2332281	ENSECAG00000010741	EGF	epidermal growth factor [Source:HGNC Symbol;Acc:HGNC:3229]
uniq_2332287	ENSECAG00000024797	PDE3B	phosphodiesterase 3B [Source:HGNC Symbol;Acc:HGNC:8779]
uniq_2332288	ENSECAG00000006495	RHOQ	ras homolog family member Q [Source:HGNC Symbol;Acc:HGNC:17736]
uniq_2332294	ENSECAG00000011056	-	Uncharacterized protein [Source:UniProtKB/TrEMBL;Acc:F7C6S7]
uniq_2332295	ENSECAG00000023724	ZNF235	zinc finger protein 235 [Source:HGNC Symbol;Acc:HGNC:12866]
uniq_2332300	ENSECAG00000022090	TXNRD3	thioredoxin reductase 3 [Source:HGNC Symbol;Acc:HGNC:20667]
uniq_2332302	ENSECAG00000022780	TTYH2	tweety family member 2 [Source:HGNC Symbol;Acc:HGNC:13877]
uniq_2332304	ENSECAG00000016375	-	Uncharacterized protein [Source:UniProtKB/TrEMBL;Acc:F6QI57]
uniq_2332310	ENSECAG00000005125	PRSS33	protease, serine 33 [Source:HGNC Symbol;Acc:HGNC:30405]
uniq_2332318	ENSECAG00000026858	MGMT	O-6-methylguanine-DNA methyltransferase [Source:HGNC Symbol;Acc:HGNC:7059]
uniq_2332321	ENSECAG00000011891	NTN4	netrin 4 [Source:HGNC Symbol;Acc:HGNC:13658]
uniq_2332322	ENSECAG00000021751	ZFP14	ZFP14 zinc finger protein [Source:HGNC Symbol;Acc:HGNC:29312]
uniq_2332326	ENSECAG00000020668	-	-
uniq_2332327	ENSECAG00000000636	-	Uncharacterized protein [Source:UniProtKB/TrEMBL;Acc:F7C5X8]
uniq_2332330	ENSECAG00000018881	-	Uncharacterized protein [Source:UniProtKB/TrEMBL;Acc:F6Z801]
uniq_2332336	ENSECAG00000004299	KIAA0355	KIAA0355 [Source:HGNC Symbol;Acc:HGNC:29016]
uniq_2332339	ENSECAG00000005600	ZNF48	zinc finger protein 48 [Source:HGNC Symbol;Acc:HGNC:13114]
uniq_2332348	ENSECAG00000023423	PRX	periaxin [Source:HGNC Symbol;Acc:HGNC:13797]
uniq_2332349	ENSECAG00000016657	ZNF211	zinc finger protein 211 [Source:HGNC Symbol;Acc:HGNC:13003]
uniq_2332352	ENSECAG00000008222	-	Uncharacterized protein [Source:UniProtKB/TrEMBL;Acc:F6TC94]
uniq_2332356	ENSECAG00000022453	-	Uncharacterized protein [Source:UniProtKB/TrEMBL;Acc:F6UQY1]
uniq_2332357	ENSECAG00000024649	ZNF3	zinc finger protein 3 [Source:HGNC Symbol;Acc:HGNC:13089]
uniq_2332358	ENSECAG00000016053	SAC3D1	SAC3 domain containing 1 [Source:HGNC Symbol;Acc:HGNC:30179]
uniq_2332363	ENSECAG00000019518	ZNF45	zinc finger protein 45 [Source:HGNC Symbol;Acc:HGNC:13111]
uniq_2332370	ENSECAG00000019396	ZNF566	zinc finger protein 566 [Source:HGNC Symbol;Acc:HGNC:25919]
uniq_2332374	ENSECAG00000023262	FDPS	farnesyl diphosphate synthase [Source:HGNC Symbol;Acc:HGNC:3631]
uniq_2332384	ENSECAG00000010559	ZKSCAN8	zinc finger with KRAB and SCAN domains 8 [Source:HGNC Symbol;Acc:HGNC:12983]
uniq_2332387	ENSECAG00000021154	ZNF699	zinc finger protein 699 [Source:HGNC Symbol;Acc:HGNC:24750]
uniq_2332391	ENSECAG00000005717	DCUN1D5	DCN1, defective in cullin neddylation 1, domain containing 5 [Source:HGNC Symbol;Acc:HGNC:28409]
uniq_2332392	ENSECAG00000006519	SMG6	SMG6 nonsense mediated mRNA decay factor [Source:HGNC Symbol;Acc:HGNC:17809]
uniq_2332393	ENSECAG00000019750	IL6ST	interleukin 6 signal transducer [Source:HGNC Symbol;Acc:HGNC:6021]
uniq_2332395	ENSECAG00000024327	FBXL5	F-box and leucine-rich repeat protein 5 [Source:HGNC Symbol;Acc:HGNC:13602]
uniq_2332407	ENSECAG00000011861	C3orf67	chromosome 3 open reading frame 67 [Source:HGNC Symbol;Acc:HGNC:24763]
uniq_2332417	ENSECAG00000015734	TAF1C	TATA-box binding protein associated factor, RNA polymerase I, C [Source:HGNC Symbol;Acc:HGNC:11534]
uniq_2332420	ENSECAG00000014773	QTRT1	queuine tRNA-ribosyltransferase 1 [Source:HGNC Symbol;Acc:HGNC:23797]
uniq_2332422	ENSECAG00000012950	VTI1A	vesicle transport through interaction with t-SNAREs 1A [Source:HGNC Symbol;Acc:HGNC:17792]
uniq_2332428	ENSECAG00000002193	-	Uncharacterized protein [Source:UniProtKB/TrEMBL;Acc:F6VYQ4]
uniq_2332438	ENSECAG00000004645	PARK2	parkin RBR E3 ubiquitin protein ligase [Source:HGNC Symbol;Acc:HGNC:8607]
uniq_2332442	ENSECAG00000021297	SPTAN1	spectrin, alpha, non-erythrocytic 1 [Source:HGNC Symbol;Acc:HGNC:11273]
uniq_2332445	ENSECAG00000009053	ZNF304	zinc finger protein 304 [Source:HGNC Symbol;Acc:HGNC:13505]
uniq_2332450	ENSECAG00000005564	-	-
uniq_2332454	ENSECAG00000015791	PRIM2	primase, DNA, polypeptide 2 (58kDa) [Source:HGNC Symbol;Acc:HGNC:9370]
uniq_2332462	ENSECAG00000008222	-	Uncharacterized protein [Source:UniProtKB/TrEMBL;Acc:F6TC94]
uniq_2332466	ENSECAG00000012864	ZNF530	zinc finger protein 530 [Source:HGNC Symbol;Acc:HGNC:29297]
uniq_2332471	ENSECAG00000009109	ZNF79	zinc finger protein 79 [Source:HGNC Symbol;Acc:HGNC:13153]
uniq_2332473	ENSECAG00000024365	DHX29	DEAH (Asp-Glu-Ala-His) box polypeptide 29 [Source:HGNC Symbol;Acc:HGNC:15815]
uniq_2332476	ENSECAG00000019015	GRM8	glutamate receptor, metabotropic 8 [Source:HGNC Symbol;Acc:HGNC:4600]
uniq_2332502	ENSECAG00000014918	ZNF154	zinc finger protein 154 [Source:HGNC Symbol;Acc:HGNC:12939]
uniq_2332507	ENSECAG00000024908	ERC1	ELKS/RAB6-interacting/CAST family member 1 [Source:HGNC Symbol;Acc:HGNC:17072]
uniq_2332518	ENSECAG00000020714	HSD17B14	hydroxysteroid (17-beta) dehydrogenase 14 [Source:HGNC Symbol;Acc:HGNC:23238]
uniq_2332521	ENSECAG00000006349	-	Uncharacterized protein [Source:UniProtKB/TrEMBL;Acc:F7A4G1]
uniq_2332523	ENSECAG00000012790	-	Uncharacterized protein [Source:UniProtKB/TrEMBL;Acc:F6QDT7]
uniq_2332525	ENSECAG00000000340	CNTN5	contactin 5 [Source:HGNC Symbol;Acc:HGNC:2175]
uniq_2332527	ENSECAG00000023471	ZNF879	zinc finger protein 879 [Source:HGNC Symbol;Acc:HGNC:37273]
uniq_2332528	ENSECAG00000024534	TERF2	telomeric repeat binding factor 2 [Source:HGNC Symbol;Acc:HGNC:11729]
uniq_2332530	ENSECAG00000021836	OGFR	opioid growth factor receptor [Source:HGNC Symbol;Acc:HGNC:15768]
uniq_2332536	ENSECAG00000016165	-	-
uniq_2332543	ENSECAG00000023423	PRX	periaxin [Source:HGNC Symbol;Acc:HGNC:13797]
uniq_2332551	ENSECAG00000010608	-	Uncharacterized protein [Source:UniProtKB/TrEMBL;Acc:F6SEF4]
uniq_2332555	ENSECAG00000014042	ZNF791	zinc finger protein 791 [Source:HGNC Symbol;Acc:HGNC:26895]
uniq_2332556	ENSECAG00000015829	ZNF23	zinc finger protein 23 [Source:HGNC Symbol;Acc:HGNC:13023]
uniq_2332560	ENSECAG00000012464	SYNCRIP	synaptotagmin binding, cytoplasmic RNA interacting protein [Source:HGNC Symbol;Acc:HGNC:16918]
uniq_2332566	ENSECAG00000001145	-	Uncharacterized protein [Source:UniProtKB/TrEMBL;Acc:F7C4B5]
uniq_2332567	ENSECAG00000013441	APOO	apolipoprotein O [Source:HGNC Symbol;Acc:HGNC:28727]
uniq_2332570	ENSECAG00000024703	APAF1	apoptotic peptidase activating factor 1 [Source:HGNC Symbol;Acc:HGNC:576]
uniq_2332573	ENSECAG00000018414	-	Uncharacterized protein [Source:UniProtKB/TrEMBL;Acc:F7AB11]
uniq_2332577	ENSECAG00000012415	PROP1	PROP paired-like homeobox 1 [Source:HGNC Symbol;Acc:HGNC:9455]
uniq_2332579	ENSECAG00000018560	MYOF	myoferlin [Source:HGNC Symbol;Acc:HGNC:3656]
uniq_2332582	ENSECAG00000008820	-	Uncharacterized protein [Source:UniProtKB/TrEMBL;Acc:F6T9H0]
uniq_2332593	ENSECAG00000016216	ITCH	itchy E3 ubiquitin protein ligase [Source:HGNC Symbol;Acc:HGNC:13890]
uniq_2332596	ENSECAG00000009480	ZNF527	zinc finger protein 527 [Source:HGNC Symbol;Acc:HGNC:29385]
uniq_2332600	ENSECAG00000021162	CDH13	cadherin-13 precursor [Source:RefSeq peptide;Acc:NP_001103282]
uniq_2332601	ENSECAG00000020137	LAPTM4B	lysosomal protein transmembrane 4 beta [Source:HGNC Symbol;Acc:HGNC:13646]
uniq_2332611	ENSECAG00000019062	RAB5A	RAB5A, member RAS oncogene family [Source:HGNC Symbol;Acc:HGNC:9783]
uniq_2332618	ENSECAG00000011040	-	Uncharacterized protein [Source:UniProtKB/TrEMBL;Acc:F7D077]
uniq_2332620	ENSECAG00000008222	-	Uncharacterized protein [Source:UniProtKB/TrEMBL;Acc:F6TC94]
uniq_2332621	ENSECAG00000017586	SUPT3H	SPT3 homolog, SAGA and STAGA complex component [Source:HGNC Symbol;Acc:HGNC:11466]
uniq_2332623	ENSECAG00000024804	-	Uncharacterized protein [Source:UniProtKB/TrEMBL;Acc:F6RE13]
uniq_2332624	ENSECAG00000005376	ZNF502	zinc finger protein 502 [Source:HGNC Symbol;Acc:HGNC:23718]
uniq_2332629	ENSECAG00000016436	BTLA	B and T lymphocyte associated [Source:HGNC Symbol;Acc:HGNC:21087]
uniq_2332643	ENSECAG00000016820	KANK2	KN motif and ankyrin repeat domains 2 [Source:HGNC Symbol;Acc:HGNC:29300]
uniq_2332645	ENSECAG00000000753	TTC17	tetratricopeptide repeat domain 17 [Source:HGNC Symbol;Acc:HGNC:25596]
uniq_2332647	ENSECAG00000021305	NFX1	nuclear transcription factor, X-box binding 1 [Source:HGNC Symbol;Acc:HGNC:7803]
uniq_2332648	ENSECAG00000017791	DIP2B	disco interacting protein 2 homolog B [Source:HGNC Symbol;Acc:HGNC:29284]
uniq_2332649	ENSECAG00000024080	-	Uncharacterized protein [Source:UniProtKB/TrEMBL;Acc:F6XAQ3]
uniq_2332651	ENSECAG00000014571	ZNF829	zinc finger protein 829 [Source:HGNC Symbol;Acc:HGNC:34032]
uniq_2332653	ENSECAG00000011985	NFASC	neurofascin [Source:HGNC Symbol;Acc:HGNC:29866]
uniq_2332655	ENSECAG00000004445	PDE11A	phosphodiesterase 11A [Source:HGNC Symbol;Acc:HGNC:8773]
uniq_2332658	ENSECAG00000009109	ZNF79	zinc finger protein 79 [Source:HGNC Symbol;Acc:HGNC:13153]
uniq_2332662	ENSECAG00000010118	SRGAP3	SLIT-ROBO Rho GTPase activating protein 3 [Source:HGNC Symbol;Acc:HGNC:19744]
uniq_2332664	ENSECAG00000024804	-	Uncharacterized protein [Source:UniProtKB/TrEMBL;Acc:F6RE13]
uniq_2332670	ENSECAG00000012864	ZNF530	zinc finger protein 530 [Source:HGNC Symbol;Acc:HGNC:29297]
uniq_2332675	ENSECAG00000001145	-	Uncharacterized protein [Source:UniProtKB/TrEMBL;Acc:F7C4B5]
uniq_2332683	ENSECAG00000021962	-	-
uniq_2332688	ENSECAG00000025173	COX10	protoheme IX farnesyltransferase, mitochondrial [Source:RefSeq peptide;Acc:NP_001138746]
uniq_2332695	ENSECAG00000010696	-	Uncharacterized protein [Source:UniProtKB/TrEMBL;Acc:F6QT24]
uniq_2332700	ENSECAG00000006983	RAPGEF2	Rap guanine nucleotide exchange factor 2 [Source:HGNC Symbol;Acc:HGNC:16854]
uniq_2332705	ENSECAG00000002386	ZNF256	zinc finger protein 256 [Source:HGNC Symbol;Acc:HGNC:13049]
uniq_2332711	ENSECAG00000019062	RAB5A	RAB5A, member RAS oncogene family [Source:HGNC Symbol;Acc:HGNC:9783]
uniq_2332713	ENSECAG00000005564	-	-
uniq_2332717	ENSECAG00000004306	-	Uncharacterized protein [Source:UniProtKB/TrEMBL;Acc:F6WMS4]
uniq_2332720	ENSECAG00000018613	PDE6D	phosphodiesterase 6D [Source:HGNC Symbol;Acc:HGNC:8788]
uniq_2332723	ENSECAG00000014229	AHNAK	AHNAK nucleoprotein [Source:HGNC Symbol;Acc:HGNC:347]
uniq_2332729	ENSECAG00000019062	RAB5A	RAB5A, member RAS oncogene family [Source:HGNC Symbol;Acc:HGNC:9783]
uniq_2332732	ENSECAG00000004306	-	Uncharacterized protein [Source:UniProtKB/TrEMBL;Acc:F6WMS4]
uniq_2332742	ENSECAG00000017791	DIP2B	disco interacting protein 2 homolog B [Source:HGNC Symbol;Acc:HGNC:29284]
uniq_2332758	ENSECAG00000020433	TENM3	teneurin transmembrane protein 3 [Source:HGNC Symbol;Acc:HGNC:29944]
uniq_2332759	ENSECAG00000017169	ZNF283	zinc finger protein 283 [Source:HGNC Symbol;Acc:HGNC:13077]
uniq_2332760	ENSECAG00000024402	KIAA0196	KIAA0196 [Source:HGNC Symbol;Acc:HGNC:28984]
uniq_2332764	ENSECAG00000023080	PPP1R12B	protein phosphatase 1 regulatory subunit 12B [Source:HGNC Symbol;Acc:HGNC:7619]
uniq_2332775	ENSECAG00000018130	ZFAND6	zinc finger, AN1-type domain 6 [Source:HGNC Symbol;Acc:HGNC:30164]
uniq_2332779	ENSECAG00000016053	SAC3D1	SAC3 domain containing 1 [Source:HGNC Symbol;Acc:HGNC:30179]
uniq_2332783	ENSECAG00000016375	-	Uncharacterized protein [Source:UniProtKB/TrEMBL;Acc:F6QI57]
uniq_2332784	ENSECAG00000015829	ZNF23	zinc finger protein 23 [Source:HGNC Symbol;Acc:HGNC:13023]
uniq_2332795	ENSECAG00000007993	PIAS1	protein inhibitor of activated STAT 1 [Source:HGNC Symbol;Acc:HGNC:2752]
uniq_2332796	ENSECAG00000018241	REC114	REC114 meiotic recombination protein [Source:HGNC Symbol;Acc:HGNC:25065]
uniq_2332801	ENSECAG00000017899	KIAA1109	KIAA1109 [Source:HGNC Symbol;Acc:HGNC:26953]
uniq_2332806	ENSECAG00000013505	-	Uncharacterized protein [Source:UniProtKB/TrEMBL;Acc:F6ZUL5]
uniq_2332809	ENSECAG00000007763	ALMS1	ALMS1, centrosome and basal body associated protein [Source:HGNC Symbol;Acc:HGNC:428]
uniq_2332814	ENSECAG00000010608	-	Uncharacterized protein [Source:UniProtKB/TrEMBL;Acc:F6SEF4]
uniq_2332817	ENSECAG00000022630	-	Uncharacterized protein [Source:UniProtKB/TrEMBL;Acc:F6URI6]
uniq_2332819	ENSECAG00000011680	TBC1D19	TBC1 domain family member 19 [Source:HGNC Symbol;Acc:HGNC:25624]
uniq_2332822	ENSECAG00000007265	NEBL	nebulette [Source:HGNC Symbol;Acc:HGNC:16932]
uniq_2332833	ENSECAG00000017138	-	Uncharacterized protein [Source:UniProtKB/TrEMBL;Acc:F6XT22]
uniq_2332837	ENSECAG00000016375	-	Uncharacterized protein [Source:UniProtKB/TrEMBL;Acc:F6QI57]
uniq_2332841	ENSECAG00000015638	MTOR	mechanistic target of rapamycin (serine/threonine kinase) [Source:HGNC Symbol;Acc:HGNC:3942]
uniq_2332843	ENSECAG00000019926	BRINP3	bone morphogenetic protein/retinoic acid inducible neural-specific 3 [Source:HGNC Symbol;Acc:HGNC:22393]
uniq_2332845	ENSECAG00000020601	ZYG11A	zyg-11 family member A, cell cycle regulator [Source:HGNC Symbol;Acc:HGNC:32058]
uniq_2332856	ENSECAG00000002386	ZNF256	zinc finger protein 256 [Source:HGNC Symbol;Acc:HGNC:13049]
uniq_2332864	ENSECAG00000010608	-	Uncharacterized protein [Source:UniProtKB/TrEMBL;Acc:F6SEF4]
uniq_2332865	ENSECAG00000003158	ZNF624	zinc finger protein 624 [Source:HGNC Symbol;Acc:HGNC:29254]
uniq_2332869	ENSECAG00000021893	-	Uncharacterized protein [Source:UniProtKB/TrEMBL;Acc:F6XTX0]
uniq_2332871	ENSECAG00000005125	PRSS33	protease, serine 33 [Source:HGNC Symbol;Acc:HGNC:30405]
uniq_2332884	ENSECAG00000012025	-	-
uniq_2332886	ENSECAG00000015563	CKAP5	cytoskeleton associated protein 5 [Source:HGNC Symbol;Acc:HGNC:28959]
uniq_2332887	ENSECAG00000016896	VWA5B1	von Willebrand factor A domain containing 5B1 [Source:HGNC Symbol;Acc:HGNC:26538]
uniq_2332890	ENSECAG00000014918	ZNF154	zinc finger protein 154 [Source:HGNC Symbol;Acc:HGNC:12939]
uniq_2332898	ENSECAG00000005800	ZGRF1	zinc finger, GRF-type containing 1 [Source:HGNC Symbol;Acc:HGNC:25654]
uniq_2332919	ENSECAG00000010859	-	Kinesin-like protein [Source:UniProtKB/TrEMBL;Acc:F6ZGY3]
uniq_2332931	ENSECAG00000013295	NUFIP1	nuclear fragile X mental retardation protein interacting protein 1 [Source:HGNC Symbol;Acc:HGNC:8057]
uniq_2332938	ENSECAG00000008021	LCMT2	leucine carboxyl methyltransferase 2 [Source:HGNC Symbol;Acc:HGNC:17558]
uniq_2332939	ENSECAG00000014571	ZNF829	zinc finger protein 829 [Source:HGNC Symbol;Acc:HGNC:34032]
uniq_2332944	ENSECAG00000009134	CAV1	Caveolin-1 [Source:UniProtKB/Swiss-Prot;Acc:Q2QLB0]
uniq_2332945	ENSECAG00000019120	-	Uncharacterized protein [Source:UniProtKB/TrEMBL;Acc:F7B556]
uniq_2332948	ENSECAG00000012502	GLIPR2	GLI pathogenesis-related 2 [Source:HGNC Symbol;Acc:HGNC:18007]
uniq_2332955	ENSECAG00000021191	UGGT1	UDP-glucose glycoprotein glucosyltransferase 1 [Source:HGNC Symbol;Acc:HGNC:15663]
uniq_2332957	ENSECAG00000013079	USP54	ubiquitin specific peptidase 54 [Source:HGNC Symbol;Acc:HGNC:23513]
uniq_2332964	ENSECAG00000013698	ANKRD50	ankyrin repeat domain 50 [Source:HGNC Symbol;Acc:HGNC:29223]
uniq_2332965	ENSECAG00000014633	CTC1	CTS telomere maintenance complex component 1 [Source:HGNC Symbol;Acc:HGNC:26169]
uniq_2332967	ENSECAG00000016302	-	Uncharacterized protein [Source:UniProtKB/TrEMBL;Acc:F6TW04]
uniq_2332970	ENSECAG00000007665	PPP2R5A	protein phosphatase 2 regulatory subunit B', alpha [Source:HGNC Symbol;Acc:HGNC:9309]
uniq_2332974	ENSECAG00000010696	-	Uncharacterized protein [Source:UniProtKB/TrEMBL;Acc:F6QT24]
uniq_2332983	ENSECAG00000018847	-	Uncharacterized protein [Source:UniProtKB/TrEMBL;Acc:F7B1G8]
uniq_2332984	ENSECAG00000009473	NR3C1	nuclear receptor subfamily 3 group C member 1 [Source:HGNC Symbol;Acc:HGNC:7978]
uniq_2332986	ENSECAG00000021154	ZNF699	zinc finger protein 699 [Source:HGNC Symbol;Acc:HGNC:24750]
uniq_2332987	ENSECAG00000021315	EPHA7	EPH receptor A7 [Source:HGNC Symbol;Acc:HGNC:3390]
uniq_2332992	ENSECAG00000008222	-	Uncharacterized protein [Source:UniProtKB/TrEMBL;Acc:F6TC94]
uniq_2332993	ENSECAG00000011056	-	Uncharacterized protein [Source:UniProtKB/TrEMBL;Acc:F7C6S7]
uniq_2332996	ENSECAG00000019198	CSNK1G3	casein kinase 1, gamma 3 [Source:HGNC Symbol;Acc:HGNC:2456]
uniq_2333004	ENSECAG00000011430	ZZZ3	zinc finger, ZZ-type containing 3 [Source:HGNC Symbol;Acc:HGNC:24523]
uniq_2333006	ENSECAG00000008222	-	Uncharacterized protein [Source:UniProtKB/TrEMBL;Acc:F6TC94]
uniq_2333009	ENSECAG00000000265	CYB5B	cytochrome b5 type B (outer mitochondrial membrane) [Source:HGNC Symbol;Acc:HGNC:24374]
uniq_2333011	ENSECAG00000005125	PRSS33	protease, serine 33 [Source:HGNC Symbol;Acc:HGNC:30405]
uniq_2333021	ENSECAG00000004135	AMPH	amphiphysin [Source:HGNC Symbol;Acc:HGNC:471]
uniq_2333027	ENSECAG00000007838	FAM53B	family with sequence similarity 53 member B [Source:HGNC Symbol;Acc:HGNC:28968]
uniq_2333031	ENSECAG00000017921	SUSD1	sushi domain containing 1 [Source:HGNC Symbol;Acc:HGNC:25413]
uniq_2333032	ENSECAG00000014571	ZNF829	zinc finger protein 829 [Source:HGNC Symbol;Acc:HGNC:34032]
uniq_2333046	ENSECAG00000014042	ZNF791	zinc finger protein 791 [Source:HGNC Symbol;Acc:HGNC:26895]
uniq_2333049	ENSECAG00000023769	ADAM32	ADAM metallopeptidase domain 32 [Source:HGNC Symbol;Acc:HGNC:15479]
uniq_2333056	ENSECAG00000018053	GABRG3	gamma-aminobutyric acid (GABA) A receptor, gamma 3 [Source:HGNC Symbol;Acc:HGNC:4088]
uniq_2333059	ENSECAG00000023118	MCC	mutated in colorectal cancers [Source:HGNC Symbol;Acc:HGNC:6935]
uniq_2333061	ENSECAG00000022255	EPB41	erythrocyte membrane protein band 4.1 [Source:HGNC Symbol;Acc:HGNC:3377]
uniq_2333076	ENSECAG00000019396	ZNF566	zinc finger protein 566 [Source:HGNC Symbol;Acc:HGNC:25919]
uniq_2333080	ENSECAG00000012369	-	Multidrug and toxin extrusion protein [Source:UniProtKB/TrEMBL;Acc:F6RXA7]
uniq_2333081	ENSECAG00000010127	INSR	insulin receptor [Source:HGNC Symbol;Acc:HGNC:6091]
uniq_2333084	ENSECAG00000024649	ZNF3	zinc finger protein 3 [Source:HGNC Symbol;Acc:HGNC:13089]
uniq_2333093	ENSECAG00000017346	GCLC	glutamate-cysteine ligase, catalytic subunit [Source:HGNC Symbol;Acc:HGNC:4311]
uniq_2333097	ENSECAG00000009748	TDRD1	tudor domain containing 1 [Source:HGNC Symbol;Acc:HGNC:11712]
uniq_2333099	ENSECAG00000016738	NAF1	nuclear assembly factor 1 ribonucleoprotein [Source:HGNC Symbol;Acc:HGNC:25126]
uniq_2333105	ENSECAG00000024396	LMBR1	limb development membrane protein 1 [Source:HGNC Symbol;Acc:HGNC:13243]
uniq_2333106	ENSECAG00000004301	-	Uncharacterized protein [Source:UniProtKB/TrEMBL;Acc:F6WMU5]
uniq_2333108	ENSECAG00000008651	BCAS3	breast carcinoma amplified sequence 3 [Source:HGNC Symbol;Acc:HGNC:14347]
uniq_2333111	ENSECAG00000002798	KIFAP3	kinesin-associated protein 3 [Source:HGNC Symbol;Acc:HGNC:17060]
uniq_2333118	ENSECAG00000022851	STARD9	StAR related lipid transfer domain containing 9 [Source:HGNC Symbol;Acc:HGNC:19162]
uniq_2333120	ENSECAG00000023423	PRX	periaxin [Source:HGNC Symbol;Acc:HGNC:13797]
uniq_2333125	ENSECAG00000020829	-	Uncharacterized protein [Source:UniProtKB/TrEMBL;Acc:F6T4Q3]
uniq_2333129	ENSECAG00000014918	ZNF154	zinc finger protein 154 [Source:HGNC Symbol;Acc:HGNC:12939]
uniq_2333136	ENSECAG00000006913	-	Uncharacterized protein [Source:UniProtKB/TrEMBL;Acc:F6V625]
uniq_2333149	ENSECAG00000020668	-	-
uniq_2333157	ENSECAG00000013118	SLC38A10	solute carrier family 38 member 10 [Source:HGNC Symbol;Acc:HGNC:28237]
uniq_2333158	ENSECAG00000016375	-	Uncharacterized protein [Source:UniProtKB/TrEMBL;Acc:F6QI57]
uniq_2333161	ENSECAG00000012723	MLLT10	myeloid/lymphoid or mixed-lineage leukemia; translocated to, 10 [Source:HGNC Symbol;Acc:HGNC:16063]
uniq_2333162	ENSECAG00000018342	GPAT4	glycerol-3-phosphate acyltransferase 4 [Source:HGNC Symbol;Acc:HGNC:20880]
uniq_2333168	ENSECAG00000013894	CASK	calcium/calmodulin-dependent serine protein kinase (MAGUK family) [Source:HGNC Symbol;Acc:HGNC:1497]
uniq_2333176	ENSECAG00000019206	-	Uncharacterized protein [Source:UniProtKB/TrEMBL;Acc:F7BSP7]
uniq_2333190	ENSECAG00000005125	PRSS33	protease, serine 33 [Source:HGNC Symbol;Acc:HGNC:30405]
uniq_2333191	ENSECAG00000012960	IRAK2	interleukin 1 receptor associated kinase 2 [Source:HGNC Symbol;Acc:HGNC:6113]
uniq_2333193	ENSECAG00000019062	RAB5A	RAB5A, member RAS oncogene family [Source:HGNC Symbol;Acc:HGNC:9783]
uniq_2333197	ENSECAG00000019323	BLMH	bleomycin hydrolase [Source:HGNC Symbol;Acc:HGNC:1059]
uniq_2333201	ENSECAG00000006698	ZNF165	zinc finger protein 165 [Source:HGNC Symbol;Acc:HGNC:12953]
uniq_2333204	ENSECAG00000022924	EEF2K	eukaryotic elongation factor 2 kinase [Source:HGNC Symbol;Acc:HGNC:24615]
uniq_2333211	ENSECAG00000008097	CMAS	cytidine monophosphate N-acetylneuraminic acid synthetase [Source:HGNC Symbol;Acc:HGNC:18290]
uniq_2333223	ENSECAG00000017018	-	Uncharacterized protein [Source:UniProtKB/TrEMBL;Acc:F6Y4V6]
uniq_2333230	ENSECAG00000024649	ZNF3	zinc finger protein 3 [Source:HGNC Symbol;Acc:HGNC:13089]
uniq_2333242	ENSECAG00000025163	MAP2K4	mitogen-activated protein kinase kinase 4 [Source:HGNC Symbol;Acc:HGNC:6844]
uniq_2333253	ENSECAG00000003570	PICK1	protein interacting with PRKCA 1 [Source:HGNC Symbol;Acc:HGNC:9394]
uniq_2333260	ENSECAG00000016375	-	Uncharacterized protein [Source:UniProtKB/TrEMBL;Acc:F6QI57]
uniq_2333264	ENSECAG00000019120	-	Uncharacterized protein [Source:UniProtKB/TrEMBL;Acc:F7B556]
uniq_2333267	ENSECAG00000024612	SNED1	sushi, nidogen and EGF-like domains 1 [Source:HGNC Symbol;Acc:HGNC:24696]
uniq_2333279	ENSECAG00000018979	GRK4	G protein-coupled receptor kinase 4 [Source:HGNC Symbol;Acc:HGNC:4543]
uniq_2333297	ENSECAG00000011056	-	Uncharacterized protein [Source:UniProtKB/TrEMBL;Acc:F7C6S7]
uniq_2333302	ENSECAG00000019874	INPP5B	inositol polyphosphate-5-phosphatase B [Source:HGNC Symbol;Acc:HGNC:6077]
uniq_2333317	ENSECAG00000014705	-	Uncharacterized protein [Source:UniProtKB/TrEMBL;Acc:F7CSP9]
uniq_2333324	ENSECAG00000023602	HECTD4	HECT domain containing E3 ubiquitin protein ligase 4 [Source:HGNC Symbol;Acc:HGNC:26611]
uniq_2333325	ENSECAG00000014705	-	Uncharacterized protein [Source:UniProtKB/TrEMBL;Acc:F7CSP9]
uniq_2333328	ENSECAG00000014223	CDH12	cadherin 12, type 2 (N-cadherin 2) [Source:HGNC Symbol;Acc:HGNC:1751]
uniq_2333331	ENSECAG00000014042	ZNF791	zinc finger protein 791 [Source:HGNC Symbol;Acc:HGNC:26895]
uniq_2333357	ENSECAG00000002386	ZNF256	zinc finger protein 256 [Source:HGNC Symbol;Acc:HGNC:13049]
uniq_2333358	ENSECAG00000022821	ZNF570	zinc finger protein 570 [Source:HGNC Symbol;Acc:HGNC:26416]
uniq_2333365	ENSECAG00000008458	-	-
uniq_2333368	ENSECAG00000016512	CDK6	cyclin-dependent kinase 6 [Source:HGNC Symbol;Acc:HGNC:1777]
uniq_2333371	ENSECAG00000023838	C4orf33	chromosome 4 open reading frame 33 [Source:HGNC Symbol;Acc:HGNC:27025]
uniq_2333373	ENSECAG00000005125	PRSS33	protease, serine 33 [Source:HGNC Symbol;Acc:HGNC:30405]
uniq_2333379	ENSECAG00000019159	NUP85	nucleoporin 85kDa [Source:HGNC Symbol;Acc:HGNC:8734]
uniq_2333383	ENSECAG00000015953	PPP1CB	protein phosphatase 1, catalytic subunit, beta isozyme [Source:HGNC Symbol;Acc:HGNC:9282]
uniq_2333385	ENSECAG00000012128	CD86	CD86 molecule [Source:HGNC Symbol;Acc:HGNC:1705]
uniq_2333386	ENSECAG00000010552	AKAP2	A-kinase anchoring protein 2 [Source:HGNC Symbol;Acc:HGNC:372]
uniq_2333391	ENSECAG00000010745	CLCN5	chloride channel, voltage-sensitive 5 [Source:HGNC Symbol;Acc:HGNC:2023]
uniq_2333395	ENSECAG00000023471	ZNF879	zinc finger protein 879 [Source:HGNC Symbol;Acc:HGNC:37273]
uniq_2333397	ENSECAG00000021751	ZFP14	ZFP14 zinc finger protein [Source:HGNC Symbol;Acc:HGNC:29312]
uniq_2333400	ENSECAG00000012864	ZNF530	zinc finger protein 530 [Source:HGNC Symbol;Acc:HGNC:29297]
uniq_2333401	ENSECAG00000002021	-	Uncharacterized protein [Source:UniProtKB/TrEMBL;Acc:F6U096]
uniq_2333404	ENSECAG00000014791	ZNF551	zinc finger protein 551 [Source:HGNC Symbol;Acc:HGNC:25108]
uniq_2333408	ENSECAG00000016375	-	Uncharacterized protein [Source:UniProtKB/TrEMBL;Acc:F6QI57]
uniq_2333410	ENSECAG00000005290	ZNF461	zinc finger protein 461 [Source:HGNC Symbol;Acc:HGNC:21629]
uniq_2333415	ENSECAG00000003158	ZNF624	zinc finger protein 624 [Source:HGNC Symbol;Acc:HGNC:29254]
uniq_2333420	ENSECAG00000014918	ZNF154	zinc finger protein 154 [Source:HGNC Symbol;Acc:HGNC:12939]
uniq_2333422	ENSECAG00000015567	FREM1	FRAS1 related extracellular matrix 1 [Source:HGNC Symbol;Acc:HGNC:23399]
uniq_2333424	ENSECAG00000025163	MAP2K4	mitogen-activated protein kinase kinase 4 [Source:HGNC Symbol;Acc:HGNC:6844]
uniq_2333427	ENSECAG00000006979	GALNT10	polypeptide N-acetylgalactosaminyltransferase 10 [Source:HGNC Symbol;Acc:HGNC:19873]
uniq_2333436	ENSECAG00000024649	ZNF3	zinc finger protein 3 [Source:HGNC Symbol;Acc:HGNC:13089]
uniq_2333439	ENSECAG00000023471	ZNF879	zinc finger protein 879 [Source:HGNC Symbol;Acc:HGNC:37273]
uniq_2333453	ENSECAG00000021667	-	Uncharacterized protein [Source:UniProtKB/TrEMBL;Acc:F6X3J2]
uniq_2333456	ENSECAG00000009130	ZNF197	Uncharacterized protein [Source:UniProtKB/TrEMBL;Acc:F6WTU4]
uniq_2333464	ENSECAG00000024912	FSIP1	fibrous sheath interacting protein 1 [Source:HGNC Symbol;Acc:HGNC:21674]
uniq_2333466	ENSECAG00000023724	ZNF235	zinc finger protein 235 [Source:HGNC Symbol;Acc:HGNC:12866]
uniq_2333470	ENSECAG00000018069	ARAP2	ArfGAP with RhoGAP domain, ankyrin repeat and PH domain 2 [Source:HGNC Symbol;Acc:HGNC:16924]
uniq_2333473	ENSECAG00000011770	SYTL3	synaptotagmin like 3 [Source:HGNC Symbol;Acc:HGNC:15587]
uniq_2333477	ENSECAG00000019987	GRIPAP1	GRIP1 associated protein 1 [Source:HGNC Symbol;Acc:HGNC:18706]
uniq_2333480	ENSECAG00000022031	GRID2	glutamate receptor, ionotropic, delta 2 [Source:HGNC Symbol;Acc:HGNC:4576]
uniq_2333486	ENSECAG00000017123	PSMB5	proteasome subunit beta 5 [Source:HGNC Symbol;Acc:HGNC:9542]
uniq_2333487	ENSECAG00000017967	METAP1	methionyl aminopeptidase 1 [Source:HGNC Symbol;Acc:HGNC:15789]
uniq_2333493	ENSECAG00000014186	-	Uncharacterized protein [Source:UniProtKB/TrEMBL;Acc:F7APF6]
uniq_2333494	ENSECAG00000011163	FCHSD2	FCH and double SH3 domains 2 [Source:HGNC Symbol;Acc:HGNC:29114]
uniq_2333507	ENSECAG00000016375	-	Uncharacterized protein [Source:UniProtKB/TrEMBL;Acc:F6QI57]
uniq_2333508	ENSECAG00000019918	ANKS1A	ankyrin repeat and sterile alpha motif domain containing 1A [Source:HGNC Symbol;Acc:HGNC:20961]
uniq_2333510	ENSECAG00000014191	MED14	mediator complex subunit 14 [Source:HGNC Symbol;Acc:HGNC:2370]
uniq_2333513	ENSECAG00000012864	ZNF530	zinc finger protein 530 [Source:HGNC Symbol;Acc:HGNC:29297]
uniq_2333516	ENSECAG00000012788	TTLL1	tubulin tyrosine ligase like 1 [Source:HGNC Symbol;Acc:HGNC:1312]
uniq_2333517	ENSECAG00000022626	TRMT13	tRNA methyltransferase 13 homolog (S. cerevisiae) [Source:HGNC Symbol;Acc:HGNC:25502]
uniq_2333523	ENSECAG00000013880	-	Uncharacterized protein [Source:UniProtKB/TrEMBL;Acc:F7ALC2]
uniq_2333525	ENSECAG00000010846	DPP8	dipeptidyl-peptidase 8 [Source:HGNC Symbol;Acc:HGNC:16490]
uniq_2333527	ENSECAG00000011605	UQCC1	ubiquinol-cytochrome c reductase complex assembly factor 1 [Source:HGNC Symbol;Acc:HGNC:15891]
uniq_2333533	ENSECAG00000017599	ZNF567	zinc finger protein 567 [Source:HGNC Symbol;Acc:HGNC:28696]
uniq_2333534	ENSECAG00000016053	SAC3D1	SAC3 domain containing 1 [Source:HGNC Symbol;Acc:HGNC:30179]
uniq_2333536	ENSECAG00000023680	ATP2C1	ATPase, Ca++ transporting, type 2C, member 1 [Source:HGNC Symbol;Acc:HGNC:13211]
uniq_2333541	ENSECAG00000000800	-	Uncharacterized protein [Source:UniProtKB/TrEMBL;Acc:F6UYS8]
uniq_2333545	ENSECAG00000021422	DNAJC13	DnaJ heat shock protein family (Hsp40) member C13 [Source:HGNC Symbol;Acc:HGNC:30343]
uniq_2333552	ENSECAG00000005622	-	Uncharacterized protein [Source:UniProtKB/TrEMBL;Acc:F7CIA0]
uniq_2333558	ENSECAG00000008499	COL5A2	collagen, type V, alpha 2 [Source:HGNC Symbol;Acc:HGNC:2210]
uniq_2333564	ENSECAG00000022741	CDC42EP3	CDC42 effector protein (Rho GTPase binding) 3 [Source:HGNC Symbol;Acc:HGNC:16943]
uniq_2333565	ENSECAG00000013471	ZNF599	zinc finger protein 599 [Source:HGNC Symbol;Acc:HGNC:26408]
uniq_2333569	ENSECAG00000013529	PRKCH	protein kinase C, eta [Source:HGNC Symbol;Acc:HGNC:9403]
uniq_2333581	ENSECAG00000021339	-	Uncharacterized protein [Source:UniProtKB/TrEMBL;Acc:F6WFX8]
uniq_2333584	ENSECAG00000010009	COG5	component of oligomeric golgi complex 5 [Source:HGNC Symbol;Acc:HGNC:14857]
uniq_2333586	ENSECAG00000014918	ZNF154	zinc finger protein 154 [Source:HGNC Symbol;Acc:HGNC:12939]
uniq_2333592	ENSECAG00000009012	IER2	immediate early response 2 [Source:HGNC Symbol;Acc:HGNC:28871]
uniq_2333598	ENSECAG00000024859	-	Uncharacterized protein [Source:UniProtKB/TrEMBL;Acc:F6QX64]
uniq_2333601	ENSECAG00000022544	-	Uncharacterized protein [Source:UniProtKB/TrEMBL;Acc:F6VDV1]
uniq_2333609	ENSECAG00000006943	VPS41	VPS41 HOPS complex subunit [Source:HGNC Symbol;Acc:HGNC:12713]
uniq_2333615	ENSECAG00000010559	ZKSCAN8	zinc finger with KRAB and SCAN domains 8 [Source:HGNC Symbol;Acc:HGNC:12983]
uniq_2333621	ENSECAG00000010484	VEPH1	ventricular zone expressed PH domain containing 1 [Source:HGNC Symbol;Acc:HGNC:25735]
uniq_2333624	ENSECAG00000005290	ZNF461	zinc finger protein 461 [Source:HGNC Symbol;Acc:HGNC:21629]
uniq_2333636	ENSECAG00000017269	TNFRSF21	tumor necrosis factor receptor superfamily member 21 [Source:HGNC Symbol;Acc:HGNC:13469]
uniq_2333638	ENSECAG00000016870	-	-
uniq_2333639	ENSECAG00000009491	IQCA1L	IQ motif containing with AAA domain 1 like [Source:HGNC Symbol;Acc:HGNC:22831]
uniq_2333644	ENSECAG00000008820	-	Uncharacterized protein [Source:UniProtKB/TrEMBL;Acc:F6T9H0]
uniq_2333658	ENSECAG00000011125	AHCTF1	AT-hook containing transcription factor 1 [Source:HGNC Symbol;Acc:HGNC:24618]
uniq_2333661	ENSECAG00000014638	TMTC2	transmembrane and tetratricopeptide repeat containing 2 [Source:HGNC Symbol;Acc:HGNC:25440]
uniq_2333666	ENSECAG00000005026	ERC2	ELKS/RAB6-interacting/CAST family member 2 [Source:HGNC Symbol;Acc:HGNC:31922]
uniq_2333672	ENSECAG00000018881	-	Uncharacterized protein [Source:UniProtKB/TrEMBL;Acc:F6Z801]
uniq_2333674	ENSECAG00000024479	LCLAT1	lysocardiolipin acyltransferase 1 [Source:HGNC Symbol;Acc:HGNC:26756]
uniq_2333677	ENSECAG00000008647	POT1	protection of telomeres 1 [Source:HGNC Symbol;Acc:HGNC:17284]
uniq_2333683	ENSECAG00000014042	ZNF791	zinc finger protein 791 [Source:HGNC Symbol;Acc:HGNC:26895]
uniq_2333689	ENSECAG00000016771	-	Uncharacterized protein [Source:UniProtKB/TrEMBL;Acc:F6XNL1]
uniq_2333691	ENSECAG00000003599	GK	glycerol kinase [Source:HGNC Symbol;Acc:HGNC:4289]
uniq_2333692	ENSECAG00000016282	NAALADL2	N-acetylated alpha-linked acidic dipeptidase-like 2 [Source:HGNC Symbol;Acc:HGNC:23219]
uniq_2333704	ENSECAG00000018863	ADGRL3	adhesion G protein-coupled receptor L3 [Source:HGNC Symbol;Acc:HGNC:20974]
uniq_2333706	ENSECAG00000023375	DIS3L2	DIS3 like 3'-5' exoribonuclease 2 [Source:HGNC Symbol;Acc:HGNC:28648]
uniq_2333710	ENSECAG00000018857	-	-
uniq_2333711	ENSECAG00000007970	ZNF420	zinc finger protein 420 [Source:HGNC Symbol;Acc:HGNC:20649]
uniq_2333712	ENSECAG00000017190	-	Uncharacterized protein [Source:UniProtKB/TrEMBL;Acc:F6WQ03]
uniq_2333715	ENSECAG00000022652	-	Uncharacterized protein [Source:UniProtKB/TrEMBL;Acc:F6ZD93]
uniq_2333719	ENSECAG00000011914	ARHGEF6	Rac/Cdc42 guanine nucleotide exchange factor 6 [Source:HGNC Symbol;Acc:HGNC:685]
uniq_2333728	ENSECAG00000019120	-	Uncharacterized protein [Source:UniProtKB/TrEMBL;Acc:F7B556]
uniq_2333732	ENSECAG00000008651	BCAS3	breast carcinoma amplified sequence 3 [Source:HGNC Symbol;Acc:HGNC:14347]
uniq_2333743	ENSECAG00000023505	HECTD1	HECT domain containing E3 ubiquitin protein ligase 1 [Source:HGNC Symbol;Acc:HGNC:20157]
uniq_2333751	ENSECAG00000024859	-	Uncharacterized protein [Source:UniProtKB/TrEMBL;Acc:F6QX64]
uniq_2333755	ENSECAG00000016375	-	Uncharacterized protein [Source:UniProtKB/TrEMBL;Acc:F6QI57]
uniq_2333760	ENSECAG00000011040	-	Uncharacterized protein [Source:UniProtKB/TrEMBL;Acc:F7D077]
uniq_2333763	ENSECAG00000014705	-	Uncharacterized protein [Source:UniProtKB/TrEMBL;Acc:F7CSP9]
uniq_2333767	ENSECAG00000013793	ACAD10	acyl-CoA dehydrogenase family member 10 [Source:HGNC Symbol;Acc:HGNC:21597]
uniq_2333768	ENSECAG00000014042	ZNF791	zinc finger protein 791 [Source:HGNC Symbol;Acc:HGNC:26895]
uniq_2333770	ENSECAG00000014448	-	Uncharacterized protein [Source:UniProtKB/TrEMBL;Acc:F7CZ66]
uniq_2333771	ENSECAG00000008782	RPH3AL	rabphilin 3A-like (without C2 domains) [Source:HGNC Symbol;Acc:HGNC:10296]
uniq_2333773	ENSECAG00000018345	NPC2	Niemann-Pick disease, type C2 [Source:HGNC Symbol;Acc:HGNC:14537]
uniq_2333776	ENSECAG00000019918	ANKS1A	ankyrin repeat and sterile alpha motif domain containing 1A [Source:HGNC Symbol;Acc:HGNC:20961]
uniq_2333778	ENSECAG00000008495	FAF1	Fas (TNFRSF6) associated factor 1 [Source:HGNC Symbol;Acc:HGNC:3578]
uniq_2333787	ENSECAG00000013061	CA10	carbonic anhydrase X [Source:HGNC Symbol;Acc:HGNC:1369]
uniq_2333789	ENSECAG00000022453	-	Uncharacterized protein [Source:UniProtKB/TrEMBL;Acc:F6UQY1]
uniq_2333793	ENSECAG00000019062	RAB5A	RAB5A, member RAS oncogene family [Source:HGNC Symbol;Acc:HGNC:9783]
uniq_2333796	ENSECAG00000014042	ZNF791	zinc finger protein 791 [Source:HGNC Symbol;Acc:HGNC:26895]
uniq_2333797	ENSECAG00000013957	PDE5A	phosphodiesterase 5A [Source:HGNC Symbol;Acc:HGNC:8784]
uniq_2333806	ENSECAG00000023423	PRX	periaxin [Source:HGNC Symbol;Acc:HGNC:13797]
uniq_2333807	ENSECAG00000022470	ZSCAN2	zinc finger and SCAN domain containing 2 [Source:HGNC Symbol;Acc:HGNC:20994]
uniq_2333810	ENSECAG00000016949	-	Uncharacterized protein [Source:UniProtKB/TrEMBL;Acc:F6Z3W6]
uniq_2333813	ENSECAG00000018881	-	Uncharacterized protein [Source:UniProtKB/TrEMBL;Acc:F6Z801]
uniq_2333829	ENSECAG00000007763	ALMS1	ALMS1, centrosome and basal body associated protein [Source:HGNC Symbol;Acc:HGNC:428]
uniq_2333832	ENSECAG00000008457	ANGPTL3	angiopoietin like 3 [Source:HGNC Symbol;Acc:HGNC:491]
uniq_2333833	ENSECAG00000026865	EDA	ectodysplasin A [Source:HGNC Symbol;Acc:HGNC:3157]
uniq_2333835	ENSECAG00000016375	-	Uncharacterized protein [Source:UniProtKB/TrEMBL;Acc:F6QI57]
uniq_2333837	ENSECAG00000024884	-	-
uniq_2333841	ENSECAG00000024859	-	Uncharacterized protein [Source:UniProtKB/TrEMBL;Acc:F6QX64]
uniq_2333849	ENSECAG00000002317	-	Uncharacterized protein [Source:UniProtKB/TrEMBL;Acc:F6UUA4]
uniq_2333861	ENSECAG00000010768	LRBA	LPS-responsive vesicle trafficking, beach and anchor containing [Source:HGNC Symbol;Acc:HGNC:1742]
uniq_2333867	ENSECAG00000017568	TMEM163	transmembrane protein 163 [Source:HGNC Symbol;Acc:HGNC:25380]
uniq_2333875	ENSECAG00000007607	PTPRG	protein tyrosine phosphatase, receptor type, G [Source:HGNC Symbol;Acc:HGNC:9671]
uniq_2333879	ENSECAG00000016099	BMP2K	BMP2 inducible kinase [Source:HGNC Symbol;Acc:HGNC:18041]
uniq_2333881	ENSECAG00000000530	EPHA5	EPH receptor A5 [Source:HGNC Symbol;Acc:HGNC:3389]
uniq_2333883	ENSECAG00000024781	ACTR5	ARP5 actin-related protein 5 homolog (yeast) [Source:HGNC Symbol;Acc:HGNC:14671]
uniq_2333886	ENSECAG00000019120	-	Uncharacterized protein [Source:UniProtKB/TrEMBL;Acc:F7B556]
uniq_2333892	ENSECAG00000024649	ZNF3	zinc finger protein 3 [Source:HGNC Symbol;Acc:HGNC:13089]
uniq_2333899	ENSECAG00000008820	-	Uncharacterized protein [Source:UniProtKB/TrEMBL;Acc:F6T9H0]
uniq_2333904	ENSECAG00000021639	C6	complement component 6 [Source:HGNC Symbol;Acc:HGNC:1339]
uniq_2333913	ENSECAG00000021752	FBXO33	F-box protein 33 [Source:HGNC Symbol;Acc:HGNC:19833]
uniq_2333915	ENSECAG00000016375	-	Uncharacterized protein [Source:UniProtKB/TrEMBL;Acc:F6QI57]
uniq_2333923	ENSECAG00000010511	RNF121	ring finger protein 121 [Source:HGNC Symbol;Acc:HGNC:21070]
uniq_2333924	ENSECAG00000011371	UBE2E1	ubiquitin conjugating enzyme E2E 1 [Source:HGNC Symbol;Acc:HGNC:12477]
uniq_2333926	ENSECAG00000016906	-	Uncharacterized protein [Source:UniProtKB/TrEMBL;Acc:F6XBD9]
uniq_2333933	ENSECAG00000015789	ZNF397	zinc finger protein 397 [Source:HGNC Symbol;Acc:HGNC:18818]
uniq_2333934	ENSECAG00000014042	ZNF791	zinc finger protein 791 [Source:HGNC Symbol;Acc:HGNC:26895]
uniq_2333939	ENSECAG00000000293	MYO3B	myosin IIIB [Source:HGNC Symbol;Acc:HGNC:15576]
uniq_2333943	ENSECAG00000017939	C8orf34	chromosome 8 open reading frame 34 [Source:HGNC Symbol;Acc:HGNC:30905]
uniq_2333944	ENSECAG00000005128	ZNF30	zinc finger protein 30 [Source:HGNC Symbol;Acc:HGNC:13090]
uniq_2333945	ENSECAG00000024330	SRD5A2	steroid-5-alpha-reductase, alpha polypeptide 2 (3-oxo-5 alpha-steroid delta 4-dehydrogenase alpha 2) [Source:HGNC Symbol;Acc:HGNC:11285]
uniq_2333950	ENSECAG00000019385	PDXDC1	pyridoxal-dependent decarboxylase domain containing 1 [Source:HGNC Symbol;Acc:HGNC:28995]
uniq_2333956	ENSECAG00000022272	USP34	ubiquitin specific peptidase 34 [Source:HGNC Symbol;Acc:HGNC:20066]
uniq_2333959	ENSECAG00000019972	HCN3	hyperpolarization activated cyclic nucleotide gated potassium channel 3 [Source:HGNC Symbol;Acc:HGNC:19183]
uniq_2333961	ENSECAG00000023236	CLCN7	chloride channel, voltage-sensitive 7 [Source:HGNC Symbol;Acc:HGNC:2025]
uniq_2333963	ENSECAG00000013106	ESM1	endothelial cell-specific molecule 1 [Source:HGNC Symbol;Acc:HGNC:3466]
uniq_2333967	ENSECAG00000010768	LRBA	LPS-responsive vesicle trafficking, beach and anchor containing [Source:HGNC Symbol;Acc:HGNC:1742]
uniq_2333974	ENSECAG00000004119	TASP1	taspase 1 [Source:HGNC Symbol;Acc:HGNC:15859]
uniq_2333980	ENSECAG00000004246	-	-
uniq_2333983	ENSECAG00000010880	SOX6	SRY-box 6 [Source:HGNC Symbol;Acc:HGNC:16421]
uniq_2333991	ENSECAG00000015444	SLC37A1	solute carrier family 37 (glucose-6-phosphate transporter), member 1 [Source:HGNC Symbol;Acc:HGNC:11024]
uniq_2333994	ENSECAG00000010856	TSHZ2	teashirt zinc finger homeobox 2 [Source:HGNC Symbol;Acc:HGNC:13010]
uniq_2334006	ENSECAG00000015082	-	Uncharacterized protein [Source:UniProtKB/TrEMBL;Acc:F7CAJ2]
uniq_2334010	ENSECAG00000016375	-	Uncharacterized protein [Source:UniProtKB/TrEMBL;Acc:F6QI57]
uniq_2334015	ENSECAG00000005125	PRSS33	protease, serine 33 [Source:HGNC Symbol;Acc:HGNC:30405]
uniq_2334018	ENSECAG00000024649	ZNF3	zinc finger protein 3 [Source:HGNC Symbol;Acc:HGNC:13089]
uniq_2334032	ENSECAG00000024859	-	Uncharacterized protein [Source:UniProtKB/TrEMBL;Acc:F6QX64]
uniq_2334039	ENSECAG00000003158	ZNF624	zinc finger protein 624 [Source:HGNC Symbol;Acc:HGNC:29254]
uniq_2334058	ENSECAG00000009053	ZNF304	zinc finger protein 304 [Source:HGNC Symbol;Acc:HGNC:13505]
uniq_2334061	ENSECAG00000019984	ZCWPW2	zinc finger, CW type with PWWP domain 2 [Source:HGNC Symbol;Acc:HGNC:23574]
uniq_2334067	ENSECAG00000017182	VPS13C	vacuolar protein sorting 13 homolog C (S. cerevisiae) [Source:HGNC Symbol;Acc:HGNC:23594]
uniq_2334069	ENSECAG00000012864	ZNF530	zinc finger protein 530 [Source:HGNC Symbol;Acc:HGNC:29297]
uniq_2334075	ENSECAG00000002386	ZNF256	zinc finger protein 256 [Source:HGNC Symbol;Acc:HGNC:13049]
uniq_2334077	ENSECAG00000021390	CCDC39	coiled-coil domain containing 39 [Source:HGNC Symbol;Acc:HGNC:25244]
uniq_2334083	ENSECAG00000022670	WDR37	WD repeat domain 37 [Source:HGNC Symbol;Acc:HGNC:31406]
uniq_2334084	ENSECAG00000022077	ELF2	E74-like factor 2 (ets domain transcription factor) [Source:HGNC Symbol;Acc:HGNC:3317]
uniq_2334085	ENSECAG00000009759	TNRC6B	trinucleotide repeat containing 6B [Source:HGNC Symbol;Acc:HGNC:29190]
uniq_2334089	ENSECAG00000010280	KCNC2	potassium channel, voltage gated Shaw related subfamily C, member 2 [Source:HGNC Symbol;Acc:HGNC:6234]
uniq_2334092	ENSECAG00000014454	STRA8	stimulated by retinoic acid 8 [Source:HGNC Symbol;Acc:HGNC:30653]
uniq_2334096	ENSECAG00000010009	COG5	component of oligomeric golgi complex 5 [Source:HGNC Symbol;Acc:HGNC:14857]
uniq_2334107	ENSECAG00000002386	ZNF256	zinc finger protein 256 [Source:HGNC Symbol;Acc:HGNC:13049]
uniq_2334112	ENSECAG00000022811	VPS50	VPS50 EARP/GARPII complex subunit [Source:HGNC Symbol;Acc:HGNC:25956]
uniq_2334114	ENSECAG00000026889	PPFIA1	protein tyrosine phosphatase, receptor type, f polypeptide (PTPRF), interacting protein (liprin), alpha 1 [Source:HGNC Symbol;Acc:HGNC:9245]
uniq_2334116	ENSECAG00000016375	-	Uncharacterized protein [Source:UniProtKB/TrEMBL;Acc:F6QI57]
uniq_2334120	ENSECAG00000010511	RNF121	ring finger protein 121 [Source:HGNC Symbol;Acc:HGNC:21070]
uniq_2334124	ENSECAG00000010787	PPP2R5E	protein phosphatase 2 regulatory subunit B', epsilon [Source:HGNC Symbol;Acc:HGNC:9313]
uniq_2334137	ENSECAG00000022214	KCNT2	potassium channel, sodium activated subfamily T, member 2 [Source:HGNC Symbol;Acc:HGNC:18866]
uniq_2334138	ENSECAG00000012140	BMPR1B	bone morphogenetic protein receptor type IB [Source:HGNC Symbol;Acc:HGNC:1077]
uniq_2334139	ENSECAG00000009053	ZNF304	zinc finger protein 304 [Source:HGNC Symbol;Acc:HGNC:13505]
uniq_2334140	ENSECAG00000012124	RAB2A	RAB2A, member RAS oncogene family [Source:HGNC Symbol;Acc:HGNC:9763]
uniq_2334148	ENSECAG00000017880	SEH1L	SEH1 like nucleoporin [Source:HGNC Symbol;Acc:HGNC:30379]
uniq_2334150	ENSECAG00000022821	ZNF570	zinc finger protein 570 [Source:HGNC Symbol;Acc:HGNC:26416]
uniq_2334151	ENSECAG00000023374	STAG1	stromal antigen 1 [Source:HGNC Symbol;Acc:HGNC:11354]
uniq_2334170	ENSECAG00000000407	MTMR6	myotubularin related protein 6 [Source:HGNC Symbol;Acc:HGNC:7453]
uniq_2334171	ENSECAG00000005272	-	Uncharacterized protein [Source:UniProtKB/TrEMBL;Acc:F6S7I6]
uniq_2334176	ENSECAG00000023584	DMXL1	Dmx-like 1 [Source:HGNC Symbol;Acc:HGNC:2937]
uniq_2334181	ENSECAG00000024680	CSMD1	CUB and Sushi multiple domains 1 [Source:HGNC Symbol;Acc:HGNC:14026]
uniq_2334198	ENSECAG00000018884	VWA9	von Willebrand factor A domain containing 9 [Source:HGNC Symbol;Acc:HGNC:25372]
uniq_2334200	ENSECAG00000013161	ZNF471	zinc finger protein 471 [Source:HGNC Symbol;Acc:HGNC:23226]
uniq_2334204	ENSECAG00000007629	DNAJC1	DnaJ heat shock protein family (Hsp40) member C1 [Source:HGNC Symbol;Acc:HGNC:20090]
uniq_2334208	ENSECAG00000008222	-	Uncharacterized protein [Source:UniProtKB/TrEMBL;Acc:F6TC94]
uniq_2334213	ENSECAG00000017190	-	Uncharacterized protein [Source:UniProtKB/TrEMBL;Acc:F6WQ03]
uniq_2334214	ENSECAG00000025128	PIWIL2	piwi-like RNA-mediated gene silencing 2 [Source:HGNC Symbol;Acc:HGNC:17644]
uniq_2334215	ENSECAG00000024113	ABLIM1	actin binding LIM protein 1 [Source:HGNC Symbol;Acc:HGNC:78]
uniq_2334220	ENSECAG00000010608	-	Uncharacterized protein [Source:UniProtKB/TrEMBL;Acc:F6SEF4]
uniq_2334229	ENSECAG00000014679	ZNF621	zinc finger protein 621 [Source:HGNC Symbol;Acc:HGNC:24787]
uniq_2334241	ENSECAG00000022703	-	Uncharacterized protein [Source:UniProtKB/TrEMBL;Acc:F6T5S3]
uniq_2334243	ENSECAG00000017215	ZFP30	ZFP30 zinc finger protein [Source:HGNC Symbol;Acc:HGNC:29555]
uniq_2334244	ENSECAG00000020430	-	Uncharacterized protein [Source:UniProtKB/TrEMBL;Acc:F7CDR8]
uniq_2334255	ENSECAG00000009968	SH3PXD2B	SH3 and PX domains 2B [Source:HGNC Symbol;Acc:HGNC:29242]
uniq_2334256	ENSECAG00000022821	ZNF570	zinc finger protein 570 [Source:HGNC Symbol;Acc:HGNC:26416]
uniq_2334271	ENSECAG00000019744	GPC5	glypican 5 [Source:HGNC Symbol;Acc:HGNC:4453]
uniq_2334273	ENSECAG00000013676	CAST	calpastatin [Source:HGNC Symbol;Acc:HGNC:1515]
uniq_2334277	ENSECAG00000013123	ARID3B	AT-rich interaction domain 3B [Source:HGNC Symbol;Acc:HGNC:14350]
uniq_2334278	ENSECAG00000019062	RAB5A	RAB5A, member RAS oncogene family [Source:HGNC Symbol;Acc:HGNC:9783]
uniq_2334279	ENSECAG00000024567	FMN1	formin 1 [Source:HGNC Symbol;Acc:HGNC:3768]
uniq_2334280	ENSECAG00000000473	ATAD1	ATPase family, AAA domain containing 1 [Source:HGNC Symbol;Acc:HGNC:25903]
uniq_2334288	ENSECAG00000013009	KIF26B	kinesin family member 26B [Source:HGNC Symbol;Acc:HGNC:25484]
uniq_2334296	ENSECAG00000014571	ZNF829	zinc finger protein 829 [Source:HGNC Symbol;Acc:HGNC:34032]
uniq_2334299	ENSECAG00000021339	-	Uncharacterized protein [Source:UniProtKB/TrEMBL;Acc:F6WFX8]
uniq_2334305	ENSECAG00000016949	-	Uncharacterized protein [Source:UniProtKB/TrEMBL;Acc:F6Z3W6]
uniq_2334307	ENSECAG00000018952	PCCA	propionyl-CoA carboxylase alpha subunit [Source:HGNC Symbol;Acc:HGNC:8653]
uniq_2334316	ENSECAG00000013880	-	Uncharacterized protein [Source:UniProtKB/TrEMBL;Acc:F7ALC2]
uniq_2334317	ENSECAG00000018716	FGF9	fibroblast growth factor 9 [Source:HGNC Symbol;Acc:HGNC:3687]
uniq_2334318	ENSECAG00000011056	-	Uncharacterized protein [Source:UniProtKB/TrEMBL;Acc:F7C6S7]
uniq_2334327	ENSECAG00000024348	UNC80	Uncharacterized protein [Source:UniProtKB/TrEMBL;Acc:F6XF68]
uniq_2334331	ENSECAG00000011724	ADCY10	adenylate cyclase 10 (soluble) [Source:HGNC Symbol;Acc:HGNC:21285]
uniq_2334341	ENSECAG00000019062	RAB5A	RAB5A, member RAS oncogene family [Source:HGNC Symbol;Acc:HGNC:9783]
uniq_2334348	ENSECAG00000013471	ZNF599	zinc finger protein 599 [Source:HGNC Symbol;Acc:HGNC:26408]
uniq_2334355	ENSECAG00000006937	LRRC7	leucine rich repeat containing 7 [Source:HGNC Symbol;Acc:HGNC:18531]
uniq_2334360	ENSECAG00000022190	GALNT1	polypeptide N-acetylgalactosaminyltransferase 1 [Source:HGNC Symbol;Acc:HGNC:4123]
uniq_2334367	ENSECAG00000000645	NR2C1	nuclear receptor subfamily 2 group C member 1 [Source:HGNC Symbol;Acc:HGNC:7971]
uniq_2334369	ENSECAG00000021751	ZFP14	ZFP14 zinc finger protein [Source:HGNC Symbol;Acc:HGNC:29312]
uniq_2334383	ENSECAG00000012864	ZNF530	zinc finger protein 530 [Source:HGNC Symbol;Acc:HGNC:29297]
uniq_2334386	ENSECAG00000012566	ZNF596	zinc finger protein 596 [Source:HGNC Symbol;Acc:HGNC:27268]
uniq_2334387	ENSECAG00000011056	-	Uncharacterized protein [Source:UniProtKB/TrEMBL;Acc:F7C6S7]
uniq_2334396	ENSECAG00000018881	-	Uncharacterized protein [Source:UniProtKB/TrEMBL;Acc:F6Z801]
uniq_2334399	ENSECAG00000020989	FOXK2	forkhead box K2 [Source:HGNC Symbol;Acc:HGNC:6036]
uniq_2334402	ENSECAG00000015543	CSE1L	CSE1 chromosome segregation 1-like (yeast) [Source:HGNC Symbol;Acc:HGNC:2431]
uniq_2334408	ENSECAG00000014042	ZNF791	zinc finger protein 791 [Source:HGNC Symbol;Acc:HGNC:26895]
uniq_2334416	ENSECAG00000000274	SPAG16	sperm associated antigen 16 [Source:HGNC Symbol;Acc:HGNC:23225]
uniq_2334419	ENSECAG00000014918	ZNF154	zinc finger protein 154 [Source:HGNC Symbol;Acc:HGNC:12939]
uniq_2334429	ENSECAG00000011218	HAT1	histone acetyltransferase 1 [Source:HGNC Symbol;Acc:HGNC:4821]
uniq_2334431	ENSECAG00000017138	-	Uncharacterized protein [Source:UniProtKB/TrEMBL;Acc:F6XT22]
uniq_2334438	ENSECAG00000010608	-	Uncharacterized protein [Source:UniProtKB/TrEMBL;Acc:F6SEF4]
uniq_2334442	ENSECAG00000007431	TNKS	tankyrase, TRF1-interacting ankyrin-related ADP-ribose polymerase [Source:HGNC Symbol;Acc:HGNC:11941]
uniq_2334443	ENSECAG00000019662	REEP3	receptor accessory protein 3 [Source:HGNC Symbol;Acc:HGNC:23711]
uniq_2334444	ENSECAG00000024884	-	-
uniq_2334448	ENSECAG00000021516	LRRC36	leucine rich repeat containing 36 [Source:HGNC Symbol;Acc:HGNC:25615]
uniq_2334463	ENSECAG00000015601	XPR1	xenotropic and polytropic retrovirus receptor 1 [Source:HGNC Symbol;Acc:HGNC:12827]
uniq_2334469	ENSECAG00000021185	ZFP82	ZFP82 zinc finger protein [Source:HGNC Symbol;Acc:HGNC:28682]
uniq_2334475	ENSECAG00000023133	-	Uncharacterized protein [Source:UniProtKB/TrEMBL;Acc:F6T405]
uniq_2334478	ENSECAG00000003158	ZNF624	zinc finger protein 624 [Source:HGNC Symbol;Acc:HGNC:29254]
uniq_2334482	ENSECAG00000022734	SGPP2	sphingosine-1-phosphate phosphatase 2 [Source:HGNC Symbol;Acc:HGNC:19953]
uniq_2334486	ENSECAG00000017168	ABCC4	ATP binding cassette subfamily C member 4 [Source:HGNC Symbol;Acc:HGNC:55]
uniq_2334494	ENSECAG00000021726	ZNF556	zinc finger protein 556 [Source:HGNC Symbol;Acc:HGNC:25669]
uniq_2334495	ENSECAG00000014042	ZNF791	zinc finger protein 791 [Source:HGNC Symbol;Acc:HGNC:26895]
uniq_2334498	ENSECAG00000007595	THSD7B	thrombospondin type 1 domain containing 7B [Source:HGNC Symbol;Acc:HGNC:29348]
uniq_2334502	ENSECAG00000004306	-	Uncharacterized protein [Source:UniProtKB/TrEMBL;Acc:F6WMS4]
uniq_2334504	ENSECAG00000011179	TATDN1	TatD DNase domain containing 1 [Source:HGNC Symbol;Acc:HGNC:24220]
uniq_2334513	ENSECAG00000016375	-	Uncharacterized protein [Source:UniProtKB/TrEMBL;Acc:F6QI57]
uniq_2334537	ENSECAG00000016053	SAC3D1	SAC3 domain containing 1 [Source:HGNC Symbol;Acc:HGNC:30179]
uniq_2334541	ENSECAG00000023832	GAK	cyclin G associated kinase [Source:HGNC Symbol;Acc:HGNC:4113]
uniq_2334543	ENSECAG00000003727	CSMD3	CUB and Sushi multiple domains 3 [Source:HGNC Symbol;Acc:HGNC:19291]
uniq_2334544	ENSECAG00000024612	SNED1	sushi, nidogen and EGF-like domains 1 [Source:HGNC Symbol;Acc:HGNC:24696]
uniq_2334550	ENSECAG00000019972	HCN3	hyperpolarization activated cyclic nucleotide gated potassium channel 3 [Source:HGNC Symbol;Acc:HGNC:19183]
uniq_2334555	ENSECAG00000014042	ZNF791	zinc finger protein 791 [Source:HGNC Symbol;Acc:HGNC:26895]
uniq_2334576	ENSECAG00000019062	RAB5A	RAB5A, member RAS oncogene family [Source:HGNC Symbol;Acc:HGNC:9783]
uniq_2334582	ENSECAG00000015199	-	Uncharacterized protein [Source:UniProtKB/TrEMBL;Acc:F6TT70]
uniq_2334583	ENSECAG00000012532	BHLHA15	basic helix-loop-helix family member a15 [Source:HGNC Symbol;Acc:HGNC:22265]
uniq_2334588	ENSECAG00000016375	-	Uncharacterized protein [Source:UniProtKB/TrEMBL;Acc:F6QI57]
uniq_2334592	ENSECAG00000005125	PRSS33	protease, serine 33 [Source:HGNC Symbol;Acc:HGNC:30405]
uniq_2334595	ENSECAG00000016375	-	Uncharacterized protein [Source:UniProtKB/TrEMBL;Acc:F6QI57]
uniq_2334598	ENSECAG00000021343	NRG1	neuregulin 1 [Source:HGNC Symbol;Acc:HGNC:7997]
uniq_2334601	ENSECAG00000019972	HCN3	hyperpolarization activated cyclic nucleotide gated potassium channel 3 [Source:HGNC Symbol;Acc:HGNC:19183]
uniq_2334603	ENSECAG00000021835	CTDP1	CTD phosphatase subunit 1 [Source:HGNC Symbol;Acc:HGNC:2498]
uniq_2334610	ENSECAG00000005795	GPHN	gephyrin [Source:HGNC Symbol;Acc:HGNC:15465]
uniq_2334615	ENSECAG00000005125	PRSS33	protease, serine 33 [Source:HGNC Symbol;Acc:HGNC:30405]
uniq_2334631	ENSECAG00000008445	MPDZ	multiple PDZ domain protein [Source:HGNC Symbol;Acc:HGNC:7208]
uniq_2334632	ENSECAG00000003428	UBB	ubiquitin B [Source:HGNC Symbol;Acc:HGNC:12463]
uniq_2334637	ENSECAG00000008017	TBC1D5	TBC1 domain family member 5 [Source:HGNC Symbol;Acc:HGNC:19166]
uniq_2334643	ENSECAG00000024795	CPVL	carboxypeptidase, vitellogenic-like [Source:HGNC Symbol;Acc:HGNC:14399]
uniq_2334644	ENSECAG00000015418	NR5A2	nuclear receptor subfamily 5 group A member 2 [Source:HGNC Symbol;Acc:HGNC:7984]
uniq_2334647	ENSECAG00000021668	STK32B	serine/threonine kinase 32B [Source:HGNC Symbol;Acc:HGNC:14217]
uniq_2334649	ENSECAG00000011855	DPH7	diphthamide biosynthesis 7 [Source:HGNC Symbol;Acc:HGNC:25199]
uniq_2334655	ENSECAG00000004301	-	Uncharacterized protein [Source:UniProtKB/TrEMBL;Acc:F6WMU5]
uniq_2334664	ENSECAG00000010809	CACNA2D1	calcium channel, voltage-dependent, alpha 2/delta subunit 1 [Source:HGNC Symbol;Acc:HGNC:1399]
uniq_2334667	ENSECAG00000011096	ZNF416	zinc finger protein 416 [Source:HGNC Symbol;Acc:HGNC:20645]
uniq_2334676	ENSECAG00000010070	ZNF484	Uncharacterized protein [Source:UniProtKB/TrEMBL;Acc:F7B469]
uniq_2334686	ENSECAG00000006250	-	Uncharacterized protein [Source:UniProtKB/TrEMBL;Acc:F7B1N2]
uniq_2334688	ENSECAG00000008222	-	Uncharacterized protein [Source:UniProtKB/TrEMBL;Acc:F6TC94]
uniq_2334689	ENSECAG00000016302	-	Uncharacterized protein [Source:UniProtKB/TrEMBL;Acc:F6TW04]
uniq_2334699	ENSECAG00000013688	-	Uncharacterized protein [Source:UniProtKB/TrEMBL;Acc:F7ARF9]
uniq_2334701	ENSECAG00000002386	ZNF256	zinc finger protein 256 [Source:HGNC Symbol;Acc:HGNC:13049]
uniq_2334706	ENSECAG00000014326	SNX25	sorting nexin 25 [Source:HGNC Symbol;Acc:HGNC:21883]
uniq_2334711	ENSECAG00000015727	PAK3	p21 protein (Cdc42/Rac)-activated kinase 3 [Source:HGNC Symbol;Acc:HGNC:8592]
uniq_2334717	ENSECAG00000019424	EXOC6B	exocyst complex component 6B [Source:HGNC Symbol;Acc:HGNC:17085]
uniq_2334723	ENSECAG00000008211	-	-
uniq_2334731	ENSECAG00000010768	LRBA	LPS-responsive vesicle trafficking, beach and anchor containing [Source:HGNC Symbol;Acc:HGNC:1742]
uniq_2334740	ENSECAG00000009346	-	Uncharacterized protein [Source:UniProtKB/TrEMBL;Acc:F6YKS0]
uniq_2334743	ENSECAG00000018560	MYOF	myoferlin [Source:HGNC Symbol;Acc:HGNC:3656]
uniq_2334747	ENSECAG00000019609	-	Uncharacterized protein [Source:UniProtKB/TrEMBL;Acc:F7DYD0]
uniq_2334756	ENSECAG00000019290	CAMK1D	calcium/calmodulin dependent protein kinase ID [Source:HGNC Symbol;Acc:HGNC:19341]
uniq_2334763	ENSECAG00000002797	-	Uncharacterized protein [Source:UniProtKB/TrEMBL;Acc:F6W9Q0]
uniq_2334771	ENSECAG00000020829	-	Uncharacterized protein [Source:UniProtKB/TrEMBL;Acc:F6T4Q3]
uniq_2334789	ENSECAG00000012060	MYO3A	myosin IIIA [Source:HGNC Symbol;Acc:HGNC:7601]
uniq_2334803	ENSECAG00000010097	ACTR3B	ARP3 actin-related protein 3 homolog B (yeast) [Source:HGNC Symbol;Acc:HGNC:17256]
uniq_2334804	ENSECAG00000011449	ANKS1B	ankyrin repeat and sterile alpha motif domain containing 1B [Source:HGNC Symbol;Acc:HGNC:24600]
uniq_2334824	ENSECAG00000016375	-	Uncharacterized protein [Source:UniProtKB/TrEMBL;Acc:F6QI57]
uniq_2334833	ENSECAG00000014737	HEATR5B	HEAT repeat containing 5B [Source:HGNC Symbol;Acc:HGNC:29273]
uniq_2334838	ENSECAG00000014883	EFR3A	EFR3 homolog A [Source:HGNC Symbol;Acc:HGNC:28970]
uniq_2334846	ENSECAG00000017550	ZZEF1	zinc finger, ZZ-type with EF-hand domain 1 [Source:HGNC Symbol;Acc:HGNC:29027]
uniq_2334881	ENSECAG00000023723	SKIV2L2	superkiller viralicidic activity 2-like 2 (S. cerevisiae) [Source:HGNC Symbol;Acc:HGNC:18734]
uniq_2334892	ENSECAG00000009066	GABBR2	gamma-aminobutyric acid (GABA) B receptor, 2 [Source:HGNC Symbol;Acc:HGNC:4507]
uniq_2334898	ENSECAG00000008222	-	Uncharacterized protein [Source:UniProtKB/TrEMBL;Acc:F6TC94]
uniq_2334900	ENSECAG00000024437	CUL5	cullin 5 [Source:HGNC Symbol;Acc:HGNC:2556]
uniq_2334904	ENSECAG00000017803	-	-
uniq_2334907	ENSECAG00000014918	ZNF154	zinc finger protein 154 [Source:HGNC Symbol;Acc:HGNC:12939]
uniq_2334913	ENSECAG00000008509	MFAP2	microfibrillar associated protein 2 [Source:HGNC Symbol;Acc:HGNC:7033]
uniq_2334915	ENSECAG00000016375	-	Uncharacterized protein [Source:UniProtKB/TrEMBL;Acc:F6QI57]
uniq_2334917	ENSECAG00000014031	B4GALNT3	beta-1,4-N-acetyl-galactosaminyl transferase 3 [Source:HGNC Symbol;Acc:HGNC:24137]
uniq_2334920	ENSECAG00000010542	WDR13	WD repeat domain 13 [Source:HGNC Symbol;Acc:HGNC:14352]
uniq_2334923	ENSECAG00000000984	THEMIS	thymocyte selection associated [Source:HGNC Symbol;Acc:HGNC:21569]
uniq_2334929	ENSECAG00000016053	SAC3D1	SAC3 domain containing 1 [Source:HGNC Symbol;Acc:HGNC:30179]
uniq_2334932	ENSECAG00000009637	OCA2	oculocutaneous albinism II [Source:HGNC Symbol;Acc:HGNC:8101]
uniq_2334935	ENSECAG00000010881	DPYD	dihydropyrimidine dehydrogenase [Source:HGNC Symbol;Acc:HGNC:3012]
uniq_2334942	ENSECAG00000011057	MDC1	mediator of DNA damage checkpoint 1 [Source:HGNC Symbol;Acc:HGNC:21163]
uniq_2334943	ENSECAG00000018881	-	Uncharacterized protein [Source:UniProtKB/TrEMBL;Acc:F6Z801]
uniq_2334950	ENSECAG00000017803	-	-
uniq_2334952	ENSECAG00000011985	NFASC	neurofascin [Source:HGNC Symbol;Acc:HGNC:29866]
uniq_2334956	ENSECAG00000014279	IKBKAP	inhibitor of kappa light polypeptide gene enhancer in B-cells, kinase complex-associated protein [Source:HGNC Symbol;Acc:HGNC:5959]
uniq_2334965	ENSECAG00000023724	ZNF235	zinc finger protein 235 [Source:HGNC Symbol;Acc:HGNC:12866]
uniq_2334986	ENSECAG00000007763	ALMS1	ALMS1, centrosome and basal body associated protein [Source:HGNC Symbol;Acc:HGNC:428]
uniq_2334990	ENSECAG00000000743	PRUNE	prune exopolyphosphatase [Source:HGNC Symbol;Acc:HGNC:13420]
uniq_2334993	ENSECAG00000022821	ZNF570	zinc finger protein 570 [Source:HGNC Symbol;Acc:HGNC:26416]
uniq_2334997	ENSECAG00000016605	NR3C2	nuclear receptor subfamily 3 group C member 2 [Source:HGNC Symbol;Acc:HGNC:7979]
uniq_2334998	ENSECAG00000022608	PHACTR4	phosphatase and actin regulator 4 [Source:HGNC Symbol;Acc:HGNC:25793]
uniq_2335003	ENSECAG00000022453	-	Uncharacterized protein [Source:UniProtKB/TrEMBL;Acc:F6UQY1]
uniq_2335014	ENSECAG00000016375	-	Uncharacterized protein [Source:UniProtKB/TrEMBL;Acc:F6QI57]
uniq_2335015	ENSECAG00000016657	ZNF211	zinc finger protein 211 [Source:HGNC Symbol;Acc:HGNC:13003]
uniq_2335017	ENSECAG00000016375	-	Uncharacterized protein [Source:UniProtKB/TrEMBL;Acc:F6QI57]
uniq_2335018	ENSECAG00000026901	SLC10A7	solute carrier family 10 member 7 [Source:HGNC Symbol;Acc:HGNC:23088]
uniq_2335030	ENSECAG00000009736	-	Uncharacterized protein [Source:UniProtKB/TrEMBL;Acc:F6WHR3]
uniq_2335032	ENSECAG00000009746	UBXN11	UBX domain protein 11 [Source:HGNC Symbol;Acc:HGNC:30600]
uniq_2335036	ENSECAG00000024680	CSMD1	CUB and Sushi multiple domains 1 [Source:HGNC Symbol;Acc:HGNC:14026]
uniq_2335037	ENSECAG00000011706	DENND6A	DENN/MADD domain containing 6A [Source:HGNC Symbol;Acc:HGNC:26635]
uniq_2335041	ENSECAG00000018175	-	Uncharacterized protein [Source:UniProtKB/TrEMBL;Acc:F6QJG5]
uniq_2335043	ENSECAG00000013471	ZNF599	zinc finger protein 599 [Source:HGNC Symbol;Acc:HGNC:26408]
uniq_2335044	ENSECAG00000010345	ZSCAN31	zinc finger and SCAN domain containing 31 [Source:HGNC Symbol;Acc:HGNC:14097]
uniq_2335046	ENSECAG00000011035	COL9A1	collagen, type IX, alpha 1 [Source:HGNC Symbol;Acc:HGNC:2217]
uniq_2335048	ENSECAG00000023832	GAK	cyclin G associated kinase [Source:HGNC Symbol;Acc:HGNC:4113]
uniq_2335050	ENSECAG00000005125	PRSS33	protease, serine 33 [Source:HGNC Symbol;Acc:HGNC:30405]
uniq_2335053	ENSECAG00000022821	ZNF570	zinc finger protein 570 [Source:HGNC Symbol;Acc:HGNC:26416]
uniq_2335061	ENSECAG00000008222	-	Uncharacterized protein [Source:UniProtKB/TrEMBL;Acc:F6TC94]
uniq_2335073	ENSECAG00000014918	ZNF154	zinc finger protein 154 [Source:HGNC Symbol;Acc:HGNC:12939]
uniq_2335074	ENSECAG00000005125	PRSS33	protease, serine 33 [Source:HGNC Symbol;Acc:HGNC:30405]
uniq_2335077	ENSECAG00000014571	ZNF829	zinc finger protein 829 [Source:HGNC Symbol;Acc:HGNC:34032]
uniq_2335079	ENSECAG00000014571	ZNF829	zinc finger protein 829 [Source:HGNC Symbol;Acc:HGNC:34032]
uniq_2335080	ENSECAG00000014561	FUT8	fucosyltransferase 8 (alpha (1,6) fucosyltransferase) [Source:HGNC Symbol;Acc:HGNC:4019]
uniq_2335084	ENSECAG00000014918	ZNF154	zinc finger protein 154 [Source:HGNC Symbol;Acc:HGNC:12939]
uniq_2335089	ENSECAG00000014017	PRKG1	protein kinase, cGMP-dependent, type I [Source:HGNC Symbol;Acc:HGNC:9414]
uniq_2335098	ENSECAG00000010608	-	Uncharacterized protein [Source:UniProtKB/TrEMBL;Acc:F6SEF4]
uniq_2335099	ENSECAG00000016389	ACSS2	acyl-CoA synthetase short-chain family member 2 [Source:HGNC Symbol;Acc:HGNC:15814]
uniq_2335100	ENSECAG00000005115	ZNF454	zinc finger protein 454 [Source:HGNC Symbol;Acc:HGNC:21200]
uniq_2335110	ENSECAG00000020453	MAPKAP1	mitogen-activated protein kinase associated protein 1 [Source:HGNC Symbol;Acc:HGNC:18752]
uniq_2335112	ENSECAG00000000973	FSTL5	follistatin-like 5 [Source:HGNC Symbol;Acc:HGNC:21386]
uniq_2335116	ENSECAG00000019120	-	Uncharacterized protein [Source:UniProtKB/TrEMBL;Acc:F7B556]
uniq_2335119	ENSECAG00000007303	AGBL1	ATP/GTP binding protein-like 1 [Source:HGNC Symbol;Acc:HGNC:26504]
uniq_2335126	ENSECAG00000006913	-	Uncharacterized protein [Source:UniProtKB/TrEMBL;Acc:F6V625]
uniq_2335129	ENSECAG00000005125	PRSS33	protease, serine 33 [Source:HGNC Symbol;Acc:HGNC:30405]
uniq_2335130	ENSECAG00000021830	-	-
uniq_2335134	ENSECAG00000013989	SNX31	sorting nexin 31 [Source:HGNC Symbol;Acc:HGNC:28605]
uniq_2335135	ENSECAG00000014022	TSPAN5	tetraspanin 5 [Source:HGNC Symbol;Acc:HGNC:17753]
uniq_2335139	ENSECAG00000009053	ZNF304	zinc finger protein 304 [Source:HGNC Symbol;Acc:HGNC:13505]
uniq_2335144	ENSECAG00000024392	BRIP1	BRCA1 interacting protein C-terminal helicase 1 [Source:HGNC Symbol;Acc:HGNC:20473]
uniq_2335145	ENSECAG00000010524	DCAF5	DDB1 and CUL4 associated factor 5 [Source:HGNC Symbol;Acc:HGNC:20224]
uniq_2335154	ENSECAG00000016053	SAC3D1	SAC3 domain containing 1 [Source:HGNC Symbol;Acc:HGNC:30179]
uniq_2335164	ENSECAG00000002490	RNF144B	ring finger protein 144B [Source:HGNC Symbol;Acc:HGNC:21578]
uniq_2335165	ENSECAG00000011705	GNG7	guanine nucleotide binding protein (G protein), gamma 7 [Source:HGNC Symbol;Acc:HGNC:4410]
uniq_2335172	ENSECAG00000011836	TTC27	tetratricopeptide repeat domain 27 [Source:HGNC Symbol;Acc:HGNC:25986]
uniq_2335173	ENSECAG00000007274	PLCL1	phospholipase C like 1 [Source:HGNC Symbol;Acc:HGNC:9063]
uniq_2335191	ENSECAG00000016375	-	Uncharacterized protein [Source:UniProtKB/TrEMBL;Acc:F6QI57]
uniq_2335193	ENSECAG00000012864	ZNF530	zinc finger protein 530 [Source:HGNC Symbol;Acc:HGNC:29297]
uniq_2335196	ENSECAG00000020668	-	-
uniq_2335210	ENSECAG00000021813	AIM1L	absent in melanoma 1-like [Source:HGNC Symbol;Acc:HGNC:17295]
uniq_2335221	ENSECAG00000018061	LAMA1	laminin subunit alpha 1 [Source:HGNC Symbol;Acc:HGNC:6481]
uniq_2335226	ENSECAG00000005026	ERC2	ELKS/RAB6-interacting/CAST family member 2 [Source:HGNC Symbol;Acc:HGNC:31922]
uniq_2335229	ENSECAG00000016657	ZNF211	zinc finger protein 211 [Source:HGNC Symbol;Acc:HGNC:13003]
uniq_2335231	ENSECAG00000013870	CERCAM	cerebral endothelial cell adhesion molecule [Source:HGNC Symbol;Acc:HGNC:23723]
uniq_2335235	ENSECAG00000017750	RABGEF1	RAB guanine nucleotide exchange factor (GEF) 1 [Source:HGNC Symbol;Acc:HGNC:17676]
uniq_2335237	ENSECAG00000019015	GRM8	glutamate receptor, metabotropic 8 [Source:HGNC Symbol;Acc:HGNC:4600]
uniq_2335242	ENSECAG00000011057	MDC1	mediator of DNA damage checkpoint 1 [Source:HGNC Symbol;Acc:HGNC:21163]
uniq_2335245	ENSECAG00000011157	MRPS9	mitochondrial ribosomal protein S9 [Source:HGNC Symbol;Acc:HGNC:14501]
uniq_2335247	ENSECAG00000016302	-	Uncharacterized protein [Source:UniProtKB/TrEMBL;Acc:F6TW04]
uniq_2335248	ENSECAG00000008489	SYNRG	synergin, gamma [Source:HGNC Symbol;Acc:HGNC:557]
uniq_2335251	ENSECAG00000011291	-	-
uniq_2335253	ENSECAG00000019984	ZCWPW2	zinc finger, CW type with PWWP domain 2 [Source:HGNC Symbol;Acc:HGNC:23574]
uniq_2335258	ENSECAG00000009053	ZNF304	zinc finger protein 304 [Source:HGNC Symbol;Acc:HGNC:13505]
uniq_2335260	ENSECAG00000018412	LMBRD1	LMBR1 domain containing 1 [Source:HGNC Symbol;Acc:HGNC:23038]
uniq_2335289	ENSECAG00000019086	POLR3B	polymerase (RNA) III (DNA directed) polypeptide B [Source:HGNC Symbol;Acc:HGNC:30348]
uniq_2335291	ENSECAG00000015288	CAB39	calcium binding protein 39 [Source:HGNC Symbol;Acc:HGNC:20292]
uniq_2335293	ENSECAG00000013220	RAP2A	RAP2A, member of RAS oncogene family [Source:HGNC Symbol;Acc:HGNC:9861]
uniq_2335305	ENSECAG00000021026	BCAS2	breast carcinoma amplified sequence 2 [Source:HGNC Symbol;Acc:HGNC:975]
uniq_2335306	ENSECAG00000002021	-	Uncharacterized protein [Source:UniProtKB/TrEMBL;Acc:F6U096]
uniq_2335311	ENSECAG00000014571	ZNF829	zinc finger protein 829 [Source:HGNC Symbol;Acc:HGNC:34032]
uniq_2335315	ENSECAG00000022714	TNFSF9	tumor necrosis factor superfamily member 9 [Source:HGNC Symbol;Acc:HGNC:11939]
uniq_2335336	ENSECAG00000016375	-	Uncharacterized protein [Source:UniProtKB/TrEMBL;Acc:F6QI57]
uniq_2335353	ENSECAG00000005272	-	Uncharacterized protein [Source:UniProtKB/TrEMBL;Acc:F6S7I6]
uniq_2335354	ENSECAG00000007763	ALMS1	ALMS1, centrosome and basal body associated protein [Source:HGNC Symbol;Acc:HGNC:428]
uniq_2335365	ENSECAG00000014042	ZNF791	zinc finger protein 791 [Source:HGNC Symbol;Acc:HGNC:26895]
uniq_2335370	ENSECAG00000019947	CASC3	cancer susceptibility candidate 3 [Source:HGNC Symbol;Acc:HGNC:17040]
uniq_2335371	ENSECAG00000014918	ZNF154	zinc finger protein 154 [Source:HGNC Symbol;Acc:HGNC:12939]
uniq_2335377	ENSECAG00000010608	-	Uncharacterized protein [Source:UniProtKB/TrEMBL;Acc:F6SEF4]
uniq_2335381	ENSECAG00000019609	-	Uncharacterized protein [Source:UniProtKB/TrEMBL;Acc:F7DYD0]
uniq_2335383	ENSECAG00000022135	VNN1	vanin 1 [Source:HGNC Symbol;Acc:HGNC:12705]
uniq_2335386	ENSECAG00000014176	SPATA5	spermatogenesis associated 5 [Source:HGNC Symbol;Acc:HGNC:18119]
uniq_2335392	ENSECAG00000005125	PRSS33	protease, serine 33 [Source:HGNC Symbol;Acc:HGNC:30405]
uniq_2335393	ENSECAG00000022693	SEPT7	septin 7 [Source:HGNC Symbol;Acc:HGNC:1717]
uniq_2335396	ENSECAG00000000127	EIF2D	eukaryotic translation initiation factor 2D [Source:HGNC Symbol;Acc:HGNC:6583]
uniq_2335406	ENSECAG00000007183	SEMA3E	sema domain, immunoglobulin domain (Ig), short basic domain, secreted, (semaphorin) 3E [Source:HGNC Symbol;Acc:HGNC:10727]
uniq_2335408	ENSECAG00000009239	TRIM37	tripartite motif containing 37 [Source:HGNC Symbol;Acc:HGNC:7523]
uniq_2335409	ENSECAG00000012200	GPR137C	G protein-coupled receptor 137C [Source:HGNC Symbol;Acc:HGNC:25445]
uniq_2335410	ENSECAG00000016077	NNT	nicotinamide nucleotide transhydrogenase [Source:HGNC Symbol;Acc:HGNC:7863]
uniq_2335417	ENSECAG00000024618	MAVS	mitochondrial antiviral signaling protein [Source:HGNC Symbol;Acc:HGNC:29233]
uniq_2335437	ENSECAG00000014683	BRINP1	bone morphogenetic protein/retinoic acid inducible neural-specific 1 [Source:HGNC Symbol;Acc:HGNC:2687]
uniq_2335450	ENSECAG00000016934	IL31RA	interleukin 31 receptor A [Source:HGNC Symbol;Acc:HGNC:18969]
uniq_2335453	ENSECAG00000010343	EHBP1L1	EH domain binding protein 1 like 1 [Source:HGNC Symbol;Acc:HGNC:30682]
uniq_2335460	ENSECAG00000023914	TRMT6	tRNA methyltransferase 6 [Source:HGNC Symbol;Acc:HGNC:20900]
uniq_2335465	ENSECAG00000017138	-	Uncharacterized protein [Source:UniProtKB/TrEMBL;Acc:F6XT22]
uniq_2335470	ENSECAG00000016375	-	Uncharacterized protein [Source:UniProtKB/TrEMBL;Acc:F6QI57]
uniq_2335474	ENSECAG00000023471	ZNF879	zinc finger protein 879 [Source:HGNC Symbol;Acc:HGNC:37273]
uniq_2335477	ENSECAG00000024936	TCERG1L	transcription elongation regulator 1 like [Source:HGNC Symbol;Acc:HGNC:23533]
uniq_2335480	ENSECAG00000008222	-	Uncharacterized protein [Source:UniProtKB/TrEMBL;Acc:F6TC94]
uniq_2335482	ENSECAG00000005125	PRSS33	protease, serine 33 [Source:HGNC Symbol;Acc:HGNC:30405]
uniq_2335485	ENSECAG00000023617	TEX14	testis expressed 14 [Source:HGNC Symbol;Acc:HGNC:11737]
uniq_2335490	ENSECAG00000014737	HEATR5B	HEAT repeat containing 5B [Source:HGNC Symbol;Acc:HGNC:29273]
uniq_2335491	ENSECAG00000019062	RAB5A	RAB5A, member RAS oncogene family [Source:HGNC Symbol;Acc:HGNC:9783]
uniq_2335497	ENSECAG00000023474	TBC1D25	TBC1 domain family member 25 [Source:HGNC Symbol;Acc:HGNC:8092]
uniq_2335501	ENSECAG00000014571	ZNF829	zinc finger protein 829 [Source:HGNC Symbol;Acc:HGNC:34032]
uniq_2335503	ENSECAG00000022453	-	Uncharacterized protein [Source:UniProtKB/TrEMBL;Acc:F6UQY1]
uniq_2335507	ENSECAG00000017138	-	Uncharacterized protein [Source:UniProtKB/TrEMBL;Acc:F6XT22]
uniq_2335509	ENSECAG00000014223	CDH12	cadherin 12, type 2 (N-cadherin 2) [Source:HGNC Symbol;Acc:HGNC:1751]
uniq_2335515	ENSECAG00000001166	MTHFD1L	methylenetetrahydrofolate dehydrogenase (NADP+ dependent) 1-like [Source:HGNC Symbol;Acc:HGNC:21055]
uniq_2335516	ENSECAG00000013880	-	Uncharacterized protein [Source:UniProtKB/TrEMBL;Acc:F7ALC2]
uniq_2335520	ENSECAG00000016302	-	Uncharacterized protein [Source:UniProtKB/TrEMBL;Acc:F6TW04]
uniq_2335530	ENSECAG00000022057	BBS9	Bardet-Biedl syndrome 9 [Source:HGNC Symbol;Acc:HGNC:30000]
uniq_2335531	ENSECAG00000024859	-	Uncharacterized protein [Source:UniProtKB/TrEMBL;Acc:F6QX64]
uniq_2335544	ENSECAG00000011725	ZNF214	zinc finger protein 214 [Source:HGNC Symbol;Acc:HGNC:13006]
uniq_2335562	ENSECAG00000007763	ALMS1	ALMS1, centrosome and basal body associated protein [Source:HGNC Symbol;Acc:HGNC:428]
uniq_2335564	ENSECAG00000007929	-	Uncharacterized protein [Source:UniProtKB/TrEMBL;Acc:F7E434]
uniq_2335570	ENSECAG00000016029	TRAIP	TRAF interacting protein [Source:HGNC Symbol;Acc:HGNC:30764]
uniq_2335571	ENSECAG00000013884	CACNB2	calcium channel, voltage-dependent, beta 2 subunit [Source:HGNC Symbol;Acc:HGNC:1402]
uniq_2335573	ENSECAG00000022735	DOPEY2	dopey family member 2 [Source:HGNC Symbol;Acc:HGNC:1291]
uniq_2335576	ENSECAG00000004306	-	Uncharacterized protein [Source:UniProtKB/TrEMBL;Acc:F6WMS4]
uniq_2335578	ENSECAG00000019416	POLR3A	polymerase (RNA) III (DNA directed) polypeptide A, 155kDa [Source:HGNC Symbol;Acc:HGNC:30074]
uniq_2335579	ENSECAG00000024804	-	Uncharacterized protein [Source:UniProtKB/TrEMBL;Acc:F6RE13]
uniq_2335584	ENSECAG00000007477	TCF20	transcription factor 20 (AR1) [Source:HGNC Symbol;Acc:HGNC:11631]
uniq_2335589	ENSECAG00000006818	-	Uncharacterized protein [Source:UniProtKB/TrEMBL;Acc:F7BVP4]
uniq_2335593	ENSECAG00000012753	USH2A	Usher syndrome 2A (autosomal recessive, mild) [Source:HGNC Symbol;Acc:HGNC:12601]
uniq_2335597	ENSECAG00000016375	-	Uncharacterized protein [Source:UniProtKB/TrEMBL;Acc:F6QI57]
uniq_2335601	ENSECAG00000010682	GNPTAB	N-acetylglucosamine-1-phosphate transferase, alpha and beta subunits [Source:HGNC Symbol;Acc:HGNC:29670]
uniq_2335602	ENSECAG00000000909	CSPP1	centrosome and spindle pole associated protein 1 [Source:HGNC Symbol;Acc:HGNC:26193]
uniq_2335605	ENSECAG00000016552	PAXBP1	PAX3 and PAX7 binding protein 1 [Source:HGNC Symbol;Acc:HGNC:13579]
uniq_2335610	ENSECAG00000017672	MAST4	microtubule associated serine/threonine kinase family member 4 [Source:HGNC Symbol;Acc:HGNC:19037]
uniq_2335612	ENSECAG00000017977	-	Uncharacterized protein [Source:UniProtKB/TrEMBL;Acc:F6RQJ5]
uniq_2335614	ENSECAG00000007786	KCNJ13	potassium channel, inwardly rectifying subfamily J, member 13 [Source:HGNC Symbol;Acc:HGNC:6259]
uniq_2335622	ENSECAG00000017215	ZFP30	ZFP30 zinc finger protein [Source:HGNC Symbol;Acc:HGNC:29555]
uniq_2335623	ENSECAG00000021242	ZNF157	zinc finger protein 157 [Source:HGNC Symbol;Acc:HGNC:12942]
uniq_2335630	ENSECAG00000010880	SOX6	SRY-box 6 [Source:HGNC Symbol;Acc:HGNC:16421]
uniq_2335631	ENSECAG00000023794	-	-
uniq_2335633	ENSECAG00000010184	ADAMTSL3	ADAMTS like 3 [Source:HGNC Symbol;Acc:HGNC:14633]
uniq_2335637	ENSECAG00000015689	CDV3	CDV3 homolog (mouse) [Source:HGNC Symbol;Acc:HGNC:26928]
uniq_2335640	ENSECAG00000016375	-	Uncharacterized protein [Source:UniProtKB/TrEMBL;Acc:F6QI57]
uniq_2335645	ENSECAG00000016912	ATP11B	ATPase, class VI, type 11B [Source:HGNC Symbol;Acc:HGNC:13553]
uniq_2335646	ENSECAG00000014359	GPR35	G protein-coupled receptor 35 [Source:HGNC Symbol;Acc:HGNC:4492]
uniq_2335647	ENSECAG00000014571	ZNF829	zinc finger protein 829 [Source:HGNC Symbol;Acc:HGNC:34032]
uniq_2335648	ENSECAG00000000047	MPC2	mitochondrial pyruvate carrier 2 [Source:HGNC Symbol;Acc:HGNC:24515]
uniq_2335649	ENSECAG00000018217	DDX46	DEAD (Asp-Glu-Ala-Asp) box polypeptide 46 [Source:HGNC Symbol;Acc:HGNC:18681]
uniq_2335650	ENSECAG00000008222	-	Uncharacterized protein [Source:UniProtKB/TrEMBL;Acc:F6TC94]
uniq_2335658	ENSECAG00000011057	MDC1	mediator of DNA damage checkpoint 1 [Source:HGNC Symbol;Acc:HGNC:21163]
uniq_2335665	ENSECAG00000015834	-	Uncharacterized protein [Source:UniProtKB/TrEMBL;Acc:F6ZAX5]
uniq_2335666	ENSECAG00000004306	-	Uncharacterized protein [Source:UniProtKB/TrEMBL;Acc:F6WMS4]
uniq_2335673	ENSECAG00000022513	NPAS1	neuronal PAS domain protein 1 [Source:HGNC Symbol;Acc:HGNC:7894]
uniq_2335676	ENSECAG00000018175	-	Uncharacterized protein [Source:UniProtKB/TrEMBL;Acc:F6QJG5]
uniq_2335682	ENSECAG00000016053	SAC3D1	SAC3 domain containing 1 [Source:HGNC Symbol;Acc:HGNC:30179]
uniq_2335686	ENSECAG00000007963	ADAM10	ADAM metallopeptidase domain 10 [Source:HGNC Symbol;Acc:HGNC:188]
uniq_2335689	ENSECAG00000000762	DDI2	DNA damage inducible 1 homolog 2 [Source:HGNC Symbol;Acc:HGNC:24578]
uniq_2335690	ENSECAG00000015497	NAA16	N(alpha)-acetyltransferase 16, NatA auxiliary subunit [Source:HGNC Symbol;Acc:HGNC:26164]
uniq_2335693	ENSECAG00000006181	MCU	mitochondrial calcium uniporter [Source:HGNC Symbol;Acc:HGNC:23526]
uniq_2335698	ENSECAG00000009429	REPS2	RALBP1 associated Eps domain containing 2 [Source:HGNC Symbol;Acc:HGNC:9963]
uniq_2335701	ENSECAG00000002193	-	Uncharacterized protein [Source:UniProtKB/TrEMBL;Acc:F6VYQ4]
uniq_2335710	ENSECAG00000016375	-	Uncharacterized protein [Source:UniProtKB/TrEMBL;Acc:F6QI57]
uniq_2335720	ENSECAG00000005659	TPST1	tyrosylprotein sulfotransferase 1 [Source:HGNC Symbol;Acc:HGNC:12020]
uniq_2335726	ENSECAG00000011760	RGS6	regulator of G-protein signaling 6 [Source:HGNC Symbol;Acc:HGNC:10002]
uniq_2335728	ENSECAG00000010559	ZKSCAN8	zinc finger with KRAB and SCAN domains 8 [Source:HGNC Symbol;Acc:HGNC:12983]
uniq_2335740	ENSECAG00000012496	P4HA1	prolyl 4-hydroxylase, alpha polypeptide I [Source:HGNC Symbol;Acc:HGNC:8546]
uniq_2335756	ENSECAG00000016375	-	Uncharacterized protein [Source:UniProtKB/TrEMBL;Acc:F6QI57]
uniq_2335763	ENSECAG00000009239	TRIM37	tripartite motif containing 37 [Source:HGNC Symbol;Acc:HGNC:7523]
uniq_2335764	ENSECAG00000012864	ZNF530	zinc finger protein 530 [Source:HGNC Symbol;Acc:HGNC:29297]
uniq_2335767	ENSECAG00000013465	SLC4A10	solute carrier family 4, sodium bicarbonate transporter, member 10 [Source:HGNC Symbol;Acc:HGNC:13811]
uniq_2335769	ENSECAG00000008100	CEP350	centrosomal protein 350kDa [Source:HGNC Symbol;Acc:HGNC:24238]
uniq_2335770	ENSECAG00000011682	PPFIA2	protein tyrosine phosphatase, receptor type, f polypeptide (PTPRF), interacting protein (liprin), alpha 2 [Source:HGNC Symbol;Acc:HGNC:9246]
uniq_2335773	ENSECAG00000011942	GLB1	galactosidase beta 1 [Source:HGNC Symbol;Acc:HGNC:4298]
uniq_2335774	ENSECAG00000004306	-	Uncharacterized protein [Source:UniProtKB/TrEMBL;Acc:F6WMS4]
uniq_2335778	ENSECAG00000011056	-	Uncharacterized protein [Source:UniProtKB/TrEMBL;Acc:F7C6S7]
uniq_2335780	ENSECAG00000022976	NF2	neurofibromin 2 (merlin) [Source:HGNC Symbol;Acc:HGNC:7773]
uniq_2335785	ENSECAG00000014571	ZNF829	zinc finger protein 829 [Source:HGNC Symbol;Acc:HGNC:34032]
uniq_2335789	ENSECAG00000022976	NF2	neurofibromin 2 (merlin) [Source:HGNC Symbol;Acc:HGNC:7773]
uniq_2335790	ENSECAG00000016375	-	Uncharacterized protein [Source:UniProtKB/TrEMBL;Acc:F6QI57]
uniq_2335794	ENSECAG00000016053	SAC3D1	SAC3 domain containing 1 [Source:HGNC Symbol;Acc:HGNC:30179]
uniq_2335803	ENSECAG00000000636	-	Uncharacterized protein [Source:UniProtKB/TrEMBL;Acc:F7C5X8]
uniq_2335810	ENSECAG00000014561	FUT8	fucosyltransferase 8 (alpha (1,6) fucosyltransferase) [Source:HGNC Symbol;Acc:HGNC:4019]
uniq_2335813	ENSECAG00000020840	OSBPL11	oxysterol binding protein like 11 [Source:HGNC Symbol;Acc:HGNC:16397]
uniq_2335814	ENSECAG00000014918	ZNF154	zinc finger protein 154 [Source:HGNC Symbol;Acc:HGNC:12939]
uniq_2335815	ENSECAG00000013256	TXNDC11	thioredoxin domain containing 11 [Source:HGNC Symbol;Acc:HGNC:28030]
uniq_2335816	ENSECAG00000018243	BAZ2A	bromodomain adjacent to zinc finger domain 2A [Source:HGNC Symbol;Acc:HGNC:962]
uniq_2335821	ENSECAG00000004306	-	Uncharacterized protein [Source:UniProtKB/TrEMBL;Acc:F6WMS4]
uniq_2335826	ENSECAG00000013688	-	Uncharacterized protein [Source:UniProtKB/TrEMBL;Acc:F7ARF9]
uniq_2335827	ENSECAG00000021224	PLCB1	phospholipase C beta 1 [Source:HGNC Symbol;Acc:HGNC:15917]
uniq_2335831	ENSECAG00000012011	FBN2	fibrillin 2 [Source:HGNC Symbol;Acc:HGNC:3604]
uniq_2335832	ENSECAG00000011056	-	Uncharacterized protein [Source:UniProtKB/TrEMBL;Acc:F7C6S7]
uniq_2335834	ENSECAG00000008354	PM20D1	peptidase M20 domain containing 1 [Source:HGNC Symbol;Acc:HGNC:26518]
uniq_2335835	ENSECAG00000011891	NTN4	netrin 4 [Source:HGNC Symbol;Acc:HGNC:13658]
uniq_2335843	ENSECAG00000014310	SEC23A	Sec23 homolog A, COPII coat complex component [Source:HGNC Symbol;Acc:HGNC:10701]
uniq_2335848	ENSECAG00000009340	NUDT1	nudix hydrolase 1 [Source:HGNC Symbol;Acc:HGNC:8048]
uniq_2335851	ENSECAG00000004645	PARK2	parkin RBR E3 ubiquitin protein ligase [Source:HGNC Symbol;Acc:HGNC:8607]
uniq_2335852	ENSECAG00000015530	KPNA3	karyopherin alpha 3 (importin alpha 4) [Source:HGNC Symbol;Acc:HGNC:6396]
uniq_2335854	ENSECAG00000009419	IQCA1	IQ motif containing with AAA domain 1 [Source:HGNC Symbol;Acc:HGNC:26195]
uniq_2335858	ENSECAG00000010880	SOX6	SRY-box 6 [Source:HGNC Symbol;Acc:HGNC:16421]
uniq_2335861	ENSECAG00000000966	-	Uncharacterized protein [Source:UniProtKB/TrEMBL;Acc:F7D208]
uniq_2335868	ENSECAG00000018881	-	Uncharacterized protein [Source:UniProtKB/TrEMBL;Acc:F6Z801]
uniq_2335871	ENSECAG00000009053	ZNF304	zinc finger protein 304 [Source:HGNC Symbol;Acc:HGNC:13505]
uniq_2335873	ENSECAG00000025155	TMEM220	transmembrane protein 220 [Source:HGNC Symbol;Acc:HGNC:33757]
uniq_2335877	ENSECAG00000004306	-	Uncharacterized protein [Source:UniProtKB/TrEMBL;Acc:F6WMS4]
uniq_2335887	ENSECAG00000026972	DACT3	dishevelled-binding antagonist of beta-catenin 3 [Source:HGNC Symbol;Acc:HGNC:30745]
uniq_2335888	ENSECAG00000010768	LRBA	LPS-responsive vesicle trafficking, beach and anchor containing [Source:HGNC Symbol;Acc:HGNC:1742]
uniq_2335889	ENSECAG00000025071	AGBL4	ATP/GTP binding protein-like 4 [Source:HGNC Symbol;Acc:HGNC:25892]
uniq_2335892	ENSECAG00000020504	THADA	thyroid adenoma associated [Source:HGNC Symbol;Acc:HGNC:19217]
uniq_2335893	ENSECAG00000011027	CFAP20	cilia and flagella associated protein 20 [Source:HGNC Symbol;Acc:HGNC:29523]
uniq_2335901	ENSECAG00000021480	ZNF573	zinc finger protein 573 [Source:HGNC Symbol;Acc:HGNC:26420]
uniq_2335906	ENSECAG00000024286	SIPA1L1	signal-induced proliferation-associated 1 like 1 [Source:HGNC Symbol;Acc:HGNC:20284]
uniq_2335914	ENSECAG00000009130	ZNF197	Uncharacterized protein [Source:UniProtKB/TrEMBL;Acc:F6WTU4]
uniq_2335916	ENSECAG00000005608	TOP2B	topoisomerase (DNA) II beta [Source:HGNC Symbol;Acc:HGNC:11990]
uniq_2335921	ENSECAG00000008820	-	Uncharacterized protein [Source:UniProtKB/TrEMBL;Acc:F6T9H0]
uniq_2335925	ENSECAG00000023688	ZNF268	Uncharacterized protein [Source:UniProtKB/TrEMBL;Acc:F7BXY5]
uniq_2335933	ENSECAG00000011251	PARP16	poly(ADP-ribose) polymerase family member 16 [Source:HGNC Symbol;Acc:HGNC:26040]
uniq_2335942	ENSECAG00000023423	PRX	periaxin [Source:HGNC Symbol;Acc:HGNC:13797]
uniq_2335946	ENSECAG00000017881	CDC42BPA	CDC42 binding protein kinase alpha (DMPK-like) [Source:HGNC Symbol;Acc:HGNC:1737]
uniq_2335947	ENSECAG00000012532	BHLHA15	basic helix-loop-helix family member a15 [Source:HGNC Symbol;Acc:HGNC:22265]
uniq_2335971	ENSECAG00000007941	-	-
uniq_2335974	ENSECAG00000009279	RIC8B	RIC8 guanine nucleotide exchange factor B [Source:HGNC Symbol;Acc:HGNC:25555]
uniq_2335983	ENSECAG00000015563	CKAP5	cytoskeleton associated protein 5 [Source:HGNC Symbol;Acc:HGNC:28959]
uniq_2335984	ENSECAG00000007347	MFSD8	major facilitator superfamily domain containing 8 [Source:HGNC Symbol;Acc:HGNC:28486]
uniq_2335986	ENSECAG00000012864	ZNF530	zinc finger protein 530 [Source:HGNC Symbol;Acc:HGNC:29297]
uniq_2335987	ENSECAG00000014571	ZNF829	zinc finger protein 829 [Source:HGNC Symbol;Acc:HGNC:34032]
uniq_2336000	ENSECAG00000023691	GRM1	glutamate receptor, metabotropic 1 [Source:HGNC Symbol;Acc:HGNC:4593]
uniq_2336004	ENSECAG00000013985	UHRF2	ubiquitin-like with PHD and ring finger domains 2, E3 ubiquitin protein ligase [Source:HGNC Symbol;Acc:HGNC:12557]
uniq_2336014	ENSECAG00000016375	-	Uncharacterized protein [Source:UniProtKB/TrEMBL;Acc:F6QI57]
uniq_2336018	ENSECAG00000024034	TTBK2	tau tubulin kinase 2 [Source:HGNC Symbol;Acc:HGNC:19141]
uniq_2336020	ENSECAG00000020829	-	Uncharacterized protein [Source:UniProtKB/TrEMBL;Acc:F6T4Q3]
uniq_2336027	ENSECAG00000014017	PRKG1	protein kinase, cGMP-dependent, type I [Source:HGNC Symbol;Acc:HGNC:9414]
uniq_2336031	ENSECAG00000014614	FAM126B	family with sequence similarity 126 member B [Source:HGNC Symbol;Acc:HGNC:28593]
uniq_2336038	ENSECAG00000008277	CHN1	chimerin 1 [Source:HGNC Symbol;Acc:HGNC:1943]
uniq_2336049	ENSECAG00000024884	-	-
uniq_2336051	ENSECAG00000013010	SYCP1	synaptonemal complex protein 1 [Source:HGNC Symbol;Acc:HGNC:11487]
uniq_2336053	ENSECAG00000013623	PIK3AP1	phosphoinositide-3-kinase adaptor protein 1 [Source:HGNC Symbol;Acc:HGNC:30034]
uniq_2336056	ENSECAG00000006913	-	Uncharacterized protein [Source:UniProtKB/TrEMBL;Acc:F6V625]
uniq_2336057	ENSECAG00000008179	IL20RB	interleukin 20 receptor subunit beta [Source:HGNC Symbol;Acc:HGNC:6004]
uniq_2336058	ENSECAG00000007763	ALMS1	ALMS1, centrosome and basal body associated protein [Source:HGNC Symbol;Acc:HGNC:428]
uniq_2336060	ENSECAG00000017190	-	Uncharacterized protein [Source:UniProtKB/TrEMBL;Acc:F6WQ03]
uniq_2336062	ENSECAG00000002317	-	Uncharacterized protein [Source:UniProtKB/TrEMBL;Acc:F6UUA4]
uniq_2336077	ENSECAG00000006181	MCU	mitochondrial calcium uniporter [Source:HGNC Symbol;Acc:HGNC:23526]
uniq_2336078	ENSECAG00000004301	-	Uncharacterized protein [Source:UniProtKB/TrEMBL;Acc:F6WMU5]
uniq_2336079	ENSECAG00000023423	PRX	periaxin [Source:HGNC Symbol;Acc:HGNC:13797]
uniq_2336096	ENSECAG00000011232	ZRANB3	zinc finger, RAN-binding domain containing 3 [Source:HGNC Symbol;Acc:HGNC:25249]
uniq_2336104	ENSECAG00000005564	-	-
uniq_2336106	ENSECAG00000024795	CPVL	carboxypeptidase, vitellogenic-like [Source:HGNC Symbol;Acc:HGNC:14399]
uniq_2336115	ENSECAG00000002021	-	Uncharacterized protein [Source:UniProtKB/TrEMBL;Acc:F6U096]
uniq_2336118	ENSECAG00000000530	EPHA5	EPH receptor A5 [Source:HGNC Symbol;Acc:HGNC:3389]
uniq_2336120	ENSECAG00000019478	CCDC158	coiled-coil domain containing 158 [Source:HGNC Symbol;Acc:HGNC:26374]
uniq_2336123	ENSECAG00000018511	SORBS1	sorbin and SH3 domain containing 1 [Source:HGNC Symbol;Acc:HGNC:14565]
uniq_2336124	ENSECAG00000008838	CNTNAP2	contactin associated protein-like 2 [Source:HGNC Symbol;Acc:HGNC:13830]
uniq_2336125	ENSECAG00000005128	ZNF30	zinc finger protein 30 [Source:HGNC Symbol;Acc:HGNC:13090]
uniq_2336129	ENSECAG00000016069	CLYBL	citrate lyase beta like [Source:HGNC Symbol;Acc:HGNC:18355]
uniq_2336133	ENSECAG00000001757	CAMLG	calcium modulating ligand [Source:HGNC Symbol;Acc:HGNC:1471]
uniq_2336142	ENSECAG00000017269	TNFRSF21	tumor necrosis factor receptor superfamily member 21 [Source:HGNC Symbol;Acc:HGNC:13469]
uniq_2336144	ENSECAG00000013226	ZDHHC6	zinc finger, DHHC-type containing 6 [Source:HGNC Symbol;Acc:HGNC:19160]
uniq_2336161	ENSECAG00000020912	DTNA	dystrobrevin alpha [Source:HGNC Symbol;Acc:HGNC:3057]
uniq_2336162	ENSECAG00000023199	COL24A1	collagen, type XXIV, alpha 1 [Source:HGNC Symbol;Acc:HGNC:20821]
uniq_2336175	ENSECAG00000017598	IMPA2	inositol(myo)-1(or 4)-monophosphatase 2 [Source:HGNC Symbol;Acc:HGNC:6051]
uniq_2336177	ENSECAG00000017215	ZFP30	ZFP30 zinc finger protein [Source:HGNC Symbol;Acc:HGNC:29555]
uniq_2336185	ENSECAG00000014042	ZNF791	zinc finger protein 791 [Source:HGNC Symbol;Acc:HGNC:26895]
uniq_2336195	ENSECAG00000023471	ZNF879	zinc finger protein 879 [Source:HGNC Symbol;Acc:HGNC:37273]
uniq_2336204	ENSECAG00000010839	GFOD2	glucose-fructose oxidoreductase domain containing 2 [Source:HGNC Symbol;Acc:HGNC:28159]
uniq_2336208	ENSECAG00000007459	SLC2A13	solute carrier family 2 (facilitated glucose transporter), member 13 [Source:HGNC Symbol;Acc:HGNC:15956]
uniq_2336215	ENSECAG00000022810	ST5	suppression of tumorigenicity 5 [Source:HGNC Symbol;Acc:HGNC:11350]
uniq_2336218	ENSECAG00000021185	ZFP82	ZFP82 zinc finger protein [Source:HGNC Symbol;Acc:HGNC:28682]
uniq_2336220	ENSECAG00000009950	IFT20	intraflagellar transport 20 [Source:HGNC Symbol;Acc:HGNC:30989]
uniq_2336221	ENSECAG00000021159	STARD7	StAR related lipid transfer domain containing 7 [Source:HGNC Symbol;Acc:HGNC:18063]
uniq_2336222	ENSECAG00000012753	USH2A	Usher syndrome 2A (autosomal recessive, mild) [Source:HGNC Symbol;Acc:HGNC:12601]
uniq_2336225	ENSECAG00000014571	ZNF829	zinc finger protein 829 [Source:HGNC Symbol;Acc:HGNC:34032]
uniq_2336230	ENSECAG00000012864	ZNF530	zinc finger protein 530 [Source:HGNC Symbol;Acc:HGNC:29297]
uniq_2336234	ENSECAG00000013285	ATR	ATR serine/threonine kinase [Source:HGNC Symbol;Acc:HGNC:882]
uniq_2336236	ENSECAG00000011615	GALNTL6	polypeptide N-acetylgalactosaminyltransferase-like 6 [Source:HGNC Symbol;Acc:HGNC:33844]
uniq_2336243	ENSECAG00000022425	-	Uncharacterized protein [Source:UniProtKB/TrEMBL;Acc:F6V7H8]
uniq_2336246	ENSECAG00000024649	ZNF3	zinc finger protein 3 [Source:HGNC Symbol;Acc:HGNC:13089]
uniq_2336256	ENSECAG00000021297	SPTAN1	spectrin, alpha, non-erythrocytic 1 [Source:HGNC Symbol;Acc:HGNC:11273]
uniq_2336261	ENSECAG00000010345	ZSCAN31	zinc finger and SCAN domain containing 31 [Source:HGNC Symbol;Acc:HGNC:14097]
uniq_2336265	ENSECAG00000012150	SHROOM2	shroom family member 2 [Source:HGNC Symbol;Acc:HGNC:630]
uniq_2336267	ENSECAG00000019120	-	Uncharacterized protein [Source:UniProtKB/TrEMBL;Acc:F7B556]
uniq_2336269	ENSECAG00000020601	ZYG11A	zyg-11 family member A, cell cycle regulator [Source:HGNC Symbol;Acc:HGNC:32058]
uniq_2336270	ENSECAG00000002386	ZNF256	zinc finger protein 256 [Source:HGNC Symbol;Acc:HGNC:13049]
uniq_2336275	ENSECAG00000002386	ZNF256	zinc finger protein 256 [Source:HGNC Symbol;Acc:HGNC:13049]
uniq_2336277	ENSECAG00000017803	-	-
uniq_2336281	ENSECAG00000014105	ACP7	Purple acid phosphatase [Source:UniProtKB/TrEMBL;Acc:F7APV1]
uniq_2336282	ENSECAG00000016375	-	Uncharacterized protein [Source:UniProtKB/TrEMBL;Acc:F6QI57]
uniq_2336284	ENSECAG00000011664	PRKAR2B	protein kinase, cAMP-dependent, regulatory subunit type II beta [Source:HGNC Symbol;Acc:HGNC:9392]
uniq_2336288	ENSECAG00000013539	ITFG1	integrin alpha FG-GAP repeat containing 1 [Source:HGNC Symbol;Acc:HGNC:30697]
uniq_2336315	ENSECAG00000007763	ALMS1	ALMS1, centrosome and basal body associated protein [Source:HGNC Symbol;Acc:HGNC:428]
uniq_2336328	ENSECAG00000016375	-	Uncharacterized protein [Source:UniProtKB/TrEMBL;Acc:F6QI57]
uniq_2336329	ENSECAG00000002386	ZNF256	zinc finger protein 256 [Source:HGNC Symbol;Acc:HGNC:13049]
uniq_2336336	ENSECAG00000008248	-	-
uniq_2336340	ENSECAG00000019520	SSR1	signal sequence receptor, alpha [Source:HGNC Symbol;Acc:HGNC:11323]
uniq_2336353	ENSECAG00000020638	NEB	nebulin [Source:HGNC Symbol;Acc:HGNC:7720]
uniq_2336357	ENSECAG00000011235	AK3	adenylate kinase 3 [Source:HGNC Symbol;Acc:HGNC:17376]
uniq_2336369	ENSECAG00000009700	ANK3	ankyrin 3, node of Ranvier (ankyrin G) [Source:HGNC Symbol;Acc:HGNC:494]
uniq_2336375	ENSECAG00000012908	NOL9	nucleolar protein 9 [Source:HGNC Symbol;Acc:HGNC:26265]
uniq_2336382	ENSECAG00000019120	-	Uncharacterized protein [Source:UniProtKB/TrEMBL;Acc:F7B556]
uniq_2336388	ENSECAG00000010608	-	Uncharacterized protein [Source:UniProtKB/TrEMBL;Acc:F6SEF4]
uniq_2336395	ENSECAG00000016375	-	Uncharacterized protein [Source:UniProtKB/TrEMBL;Acc:F6QI57]
uniq_2336398	ENSECAG00000019403	GCOM1	Uncharacterized protein [Source:UniProtKB/TrEMBL;Acc:F7CH25]
uniq_2336405	ENSECAG00000004306	-	Uncharacterized protein [Source:UniProtKB/TrEMBL;Acc:F6WMS4]
uniq_2336415	ENSECAG00000014918	ZNF154	zinc finger protein 154 [Source:HGNC Symbol;Acc:HGNC:12939]
uniq_2336424	ENSECAG00000005125	PRSS33	protease, serine 33 [Source:HGNC Symbol;Acc:HGNC:30405]
uniq_2336428	ENSECAG00000005125	PRSS33	protease, serine 33 [Source:HGNC Symbol;Acc:HGNC:30405]
uniq_2336430	ENSECAG00000001262	DISC1	disrupted in schizophrenia 1 [Source:HGNC Symbol;Acc:HGNC:2888]
uniq_2336441	ENSECAG00000015633	-	Uncharacterized protein [Source:UniProtKB/TrEMBL;Acc:F6V9T8]
uniq_2336451	ENSECAG00000022541	ZNF25	zinc finger protein 25 [Source:HGNC Symbol;Acc:HGNC:13043]
uniq_2336452	ENSECAG00000017803	-	-
uniq_2336461	ENSECAG00000018530	SCRN3	secernin 3 [Source:HGNC Symbol;Acc:HGNC:30382]
uniq_2336474	ENSECAG00000023822	NXPH2	neurexophilin 2 [Source:HGNC Symbol;Acc:HGNC:8076]
uniq_2336479	ENSECAG00000013505	-	Uncharacterized protein [Source:UniProtKB/TrEMBL;Acc:F6ZUL5]
uniq_2336483	ENSECAG00000011313	SLC35F1	solute carrier family 35 member F1 [Source:HGNC Symbol;Acc:HGNC:21483]
uniq_2336484	ENSECAG00000022272	USP34	ubiquitin specific peptidase 34 [Source:HGNC Symbol;Acc:HGNC:20066]
uniq_2336506	ENSECAG00000015620	-	Uncharacterized protein [Source:UniProtKB/TrEMBL;Acc:F6TZN6]
uniq_2336507	ENSECAG00000021154	ZNF699	zinc finger protein 699 [Source:HGNC Symbol;Acc:HGNC:24750]
uniq_2336514	ENSECAG00000016302	-	Uncharacterized protein [Source:UniProtKB/TrEMBL;Acc:F6TW04]
uniq_2336516	ENSECAG00000013471	ZNF599	zinc finger protein 599 [Source:HGNC Symbol;Acc:HGNC:26408]
uniq_2336529	ENSECAG00000017269	TNFRSF21	tumor necrosis factor receptor superfamily member 21 [Source:HGNC Symbol;Acc:HGNC:13469]
uniq_2336537	ENSECAG00000019120	-	Uncharacterized protein [Source:UniProtKB/TrEMBL;Acc:F7B556]
uniq_2336542	ENSECAG00000023046	SORCS1	sortilin-related VPS10 domain containing receptor 1 [Source:HGNC Symbol;Acc:HGNC:16697]
uniq_2336547	ENSECAG00000016375	-	Uncharacterized protein [Source:UniProtKB/TrEMBL;Acc:F6QI57]
uniq_2336552	ENSECAG00000007738	B3GNTL1	UDP-GlcNAc:betaGal beta-1,3-N-acetylglucosaminyltransferase-like 1 [Source:HGNC Symbol;Acc:HGNC:21727]
uniq_2336553	ENSECAG00000021622	WARS2	tryptophanyl tRNA synthetase 2, mitochondrial [Source:HGNC Symbol;Acc:HGNC:12730]
uniq_2336556	ENSECAG00000004389	MFF	mitochondrial fission factor [Source:HGNC Symbol;Acc:HGNC:24858]
uniq_2336558	ENSECAG00000002317	-	Uncharacterized protein [Source:UniProtKB/TrEMBL;Acc:F6UUA4]
uniq_2336559	ENSECAG00000010608	-	Uncharacterized protein [Source:UniProtKB/TrEMBL;Acc:F6SEF4]
uniq_2336561	ENSECAG00000015829	ZNF23	zinc finger protein 23 [Source:HGNC Symbol;Acc:HGNC:13023]
uniq_2336565	ENSECAG00000000554	KPNA7	karyopherin alpha 7 (importin alpha 8) [Source:HGNC Symbol;Acc:HGNC:21839]
uniq_2336568	ENSECAG00000002193	-	Uncharacterized protein [Source:UniProtKB/TrEMBL;Acc:F6VYQ4]
uniq_2336573	ENSECAG00000012016	FAM222B	family with sequence similarity 222 member B [Source:HGNC Symbol;Acc:HGNC:25563]
uniq_2336576	ENSECAG00000016375	-	Uncharacterized protein [Source:UniProtKB/TrEMBL;Acc:F6QI57]
uniq_2336579	ENSECAG00000008307	UBE4B	ubiquitination factor E4B [Source:HGNC Symbol;Acc:HGNC:12500]
uniq_2336587	ENSECAG00000005125	PRSS33	protease, serine 33 [Source:HGNC Symbol;Acc:HGNC:30405]
uniq_2336600	ENSECAG00000022738	ARHGEF37	Rho guanine nucleotide exchange factor 37 [Source:HGNC Symbol;Acc:HGNC:34430]
uniq_2336608	ENSECAG00000016684	NUMB	numb homolog (Drosophila) [Source:HGNC Symbol;Acc:HGNC:8060]
uniq_2336619	ENSECAG00000009130	ZNF197	Uncharacterized protein [Source:UniProtKB/TrEMBL;Acc:F6WTU4]
uniq_2336624	ENSECAG00000017871	-	Uncharacterized protein [Source:UniProtKB/TrEMBL;Acc:F6RCD0]
uniq_2336633	ENSECAG00000020982	ZBTB8OS	zinc finger and BTB domain containing 8 opposite strand [Source:HGNC Symbol;Acc:HGNC:24094]
uniq_2336640	ENSECAG00000017213	TULP4	tubby like protein 4 [Source:HGNC Symbol;Acc:HGNC:15530]
uniq_2336642	ENSECAG00000020184	VGLL4	vestigial like family member 4 [Source:HGNC Symbol;Acc:HGNC:28966]
uniq_2336643	ENSECAG00000021751	ZFP14	ZFP14 zinc finger protein [Source:HGNC Symbol;Acc:HGNC:29312]
uniq_2336646	ENSECAG00000017460	ATP12A	ATPase, H+/K+ transporting, nongastric, alpha polypeptide [Source:HGNC Symbol;Acc:HGNC:13816]
uniq_2336653	ENSECAG00000018625	CHMP1B	charged multivesicular body protein 1B [Source:HGNC Symbol;Acc:HGNC:24287]
uniq_2336658	ENSECAG00000016375	-	Uncharacterized protein [Source:UniProtKB/TrEMBL;Acc:F6QI57]
uniq_2336681	ENSECAG00000014705	-	Uncharacterized protein [Source:UniProtKB/TrEMBL;Acc:F7CSP9]
uniq_2336682	ENSECAG00000017138	-	Uncharacterized protein [Source:UniProtKB/TrEMBL;Acc:F6XT22]
uniq_2336689	ENSECAG00000006698	ZNF165	zinc finger protein 165 [Source:HGNC Symbol;Acc:HGNC:12953]
uniq_2336692	ENSECAG00000009346	-	Uncharacterized protein [Source:UniProtKB/TrEMBL;Acc:F6YKS0]
uniq_2336699	ENSECAG00000012662	SEMA3A	sema domain, immunoglobulin domain (Ig), short basic domain, secreted, (semaphorin) 3A [Source:HGNC Symbol;Acc:HGNC:10723]
uniq_2336702	ENSECAG00000019609	-	Uncharacterized protein [Source:UniProtKB/TrEMBL;Acc:F7DYD0]
uniq_2336709	ENSECAG00000022181	-	Uncharacterized protein [Source:UniProtKB/TrEMBL;Acc:F6Z1P2]
uniq_2336715	ENSECAG00000017677	HERC2	HECT and RLD domain containing E3 ubiquitin protein ligase 2 [Source:HGNC Symbol;Acc:HGNC:4868]
uniq_2336718	ENSECAG00000009494	IFT80	intraflagellar transport 80 [Source:HGNC Symbol;Acc:HGNC:29262]
uniq_2336719	ENSECAG00000014505	PTOV1	prostate tumor overexpressed 1 [Source:HGNC Symbol;Acc:HGNC:9632]
uniq_2336720	ENSECAG00000011310	BCAT2	branched chain amino-acid transaminase 2, mitochondrial [Source:HGNC Symbol;Acc:HGNC:977]
uniq_2336721	ENSECAG00000023423	PRX	periaxin [Source:HGNC Symbol;Acc:HGNC:13797]
uniq_2336724	ENSECAG00000019062	RAB5A	RAB5A, member RAS oncogene family [Source:HGNC Symbol;Acc:HGNC:9783]
uniq_2336729	ENSECAG00000016010	NUP153	nucleoporin 153kDa [Source:HGNC Symbol;Acc:HGNC:8062]
uniq_2336734	ENSECAG00000007607	PTPRG	protein tyrosine phosphatase, receptor type, G [Source:HGNC Symbol;Acc:HGNC:9671]
uniq_2336736	ENSECAG00000012864	ZNF530	zinc finger protein 530 [Source:HGNC Symbol;Acc:HGNC:29297]
uniq_2336740	ENSECAG00000024884	-	-
uniq_2336743	ENSECAG00000000212	DPY19L3	dpy-19-like 3 (C. elegans) [Source:HGNC Symbol;Acc:HGNC:27120]
uniq_2336744	ENSECAG00000008004	PDE10A	phosphodiesterase 10A [Source:HGNC Symbol;Acc:HGNC:8772]
uniq_2336748	ENSECAG00000014571	ZNF829	zinc finger protein 829 [Source:HGNC Symbol;Acc:HGNC:34032]
uniq_2336749	ENSECAG00000021248	TRAT1	T cell receptor associated transmembrane adaptor 1 [Source:HGNC Symbol;Acc:HGNC:30698]
uniq_2336751	ENSECAG00000013880	-	Uncharacterized protein [Source:UniProtKB/TrEMBL;Acc:F7ALC2]
uniq_2336752	ENSECAG00000005781	SCPEP1	serine carboxypeptidase 1 [Source:HGNC Symbol;Acc:HGNC:29507]
uniq_2336765	ENSECAG00000023423	PRX	periaxin [Source:HGNC Symbol;Acc:HGNC:13797]
uniq_2336769	ENSECAG00000019351	CENPP	centromere protein P [Source:HGNC Symbol;Acc:HGNC:32933]
uniq_2336770	ENSECAG00000013476	PHF6	PHD finger protein 6 [Source:HGNC Symbol;Acc:HGNC:18145]
uniq_2336775	ENSECAG00000020670	-	Uncharacterized protein [Source:UniProtKB/TrEMBL;Acc:F6UNE6]
uniq_2336778	ENSECAG00000012126	RASAL2	RAS protein activator like 2 [Source:HGNC Symbol;Acc:HGNC:9874]
uniq_2336784	ENSECAG00000003631	ACTL8	actin like 8 [Source:HGNC Symbol;Acc:HGNC:24018]
uniq_2336793	ENSECAG00000016375	-	Uncharacterized protein [Source:UniProtKB/TrEMBL;Acc:F6QI57]
uniq_2336794	ENSECAG00000018847	-	Uncharacterized protein [Source:UniProtKB/TrEMBL;Acc:F7B1G8]
uniq_2336796	ENSECAG00000000021	FAM120C	family with sequence similarity 120C [Source:HGNC Symbol;Acc:HGNC:16949]
uniq_2336798	ENSECAG00000019396	ZNF566	zinc finger protein 566 [Source:HGNC Symbol;Acc:HGNC:25919]
uniq_2336801	ENSECAG00000014918	ZNF154	zinc finger protein 154 [Source:HGNC Symbol;Acc:HGNC:12939]
uniq_2336803	ENSECAG00000016863	HIBADH	3-hydroxyisobutyrate dehydrogenase [Source:HGNC Symbol;Acc:HGNC:4907]
uniq_2336804	ENSECAG00000023008	RIMS2	regulating synaptic membrane exocytosis 2 [Source:HGNC Symbol;Acc:HGNC:17283]
uniq_2336811	ENSECAG00000017190	-	Uncharacterized protein [Source:UniProtKB/TrEMBL;Acc:F6WQ03]
uniq_2336817	ENSECAG00000006686	NCAPG2	non-SMC condensin II complex subunit G2 [Source:HGNC Symbol;Acc:HGNC:21904]
uniq_2336822	ENSECAG00000000700	EPRS	glutamyl-prolyl-tRNA synthetase [Source:HGNC Symbol;Acc:HGNC:3418]
uniq_2336825	ENSECAG00000013849	-	-
uniq_2336829	ENSECAG00000019062	RAB5A	RAB5A, member RAS oncogene family [Source:HGNC Symbol;Acc:HGNC:9783]
uniq_2336839	ENSECAG00000018393	BTBD9	BTB (POZ) domain containing 9 [Source:HGNC Symbol;Acc:HGNC:21228]
uniq_2336845	ENSECAG00000017138	-	Uncharacterized protein [Source:UniProtKB/TrEMBL;Acc:F6XT22]
uniq_2336848	ENSECAG00000005320	CGGBP1	CGG triplet repeat binding protein 1 [Source:HGNC Symbol;Acc:HGNC:1888]
uniq_2336852	ENSECAG00000024569	IMMT	inner membrane protein, mitochondrial [Source:HGNC Symbol;Acc:HGNC:6047]
uniq_2336853	ENSECAG00000006052	PIGL	phosphatidylinositol glycan anchor biosynthesis class L [Source:HGNC Symbol;Acc:HGNC:8966]
uniq_2336858	ENSECAG00000019419	-	Uncharacterized protein [Source:UniProtKB/TrEMBL;Acc:F7BKY0]
uniq_2336866	ENSECAG00000017407	MOXD1	monooxygenase, DBH-like 1 [Source:HGNC Symbol;Acc:HGNC:21063]
uniq_2336869	ENSECAG00000004536	FNBP1L	formin binding protein 1-like [Source:HGNC Symbol;Acc:HGNC:20851]
uniq_2336871	ENSECAG00000005125	PRSS33	protease, serine 33 [Source:HGNC Symbol;Acc:HGNC:30405]
uniq_2336874	ENSECAG00000005128	ZNF30	zinc finger protein 30 [Source:HGNC Symbol;Acc:HGNC:13090]
uniq_2336881	ENSECAG00000024190	UCHL3	ubiquitin C-terminal hydrolase L3 [Source:HGNC Symbol;Acc:HGNC:12515]
uniq_2336882	ENSECAG00000004434	EXOC4	exocyst complex component 4 [Source:HGNC Symbol;Acc:HGNC:30389]
uniq_2336884	ENSECAG00000014918	ZNF154	zinc finger protein 154 [Source:HGNC Symbol;Acc:HGNC:12939]
uniq_2336885	ENSECAG00000001073	F11	coagulation factor XI [Source:HGNC Symbol;Acc:HGNC:3529]
uniq_2336896	ENSECAG00000022142	SRRM3	serine/arginine repetitive matrix 3 [Source:HGNC Symbol;Acc:HGNC:26729]
uniq_2336899	ENSECAG00000007080	ALK	anaplastic lymphoma receptor tyrosine kinase [Source:HGNC Symbol;Acc:HGNC:427]
uniq_2336907	ENSECAG00000012688	TAF12	TATA-box binding protein associated factor 12 [Source:HGNC Symbol;Acc:HGNC:11545]
uniq_2336911	ENSECAG00000021309	SHROOM4	shroom family member 4 [Source:HGNC Symbol;Acc:HGNC:29215]
uniq_2336921	ENSECAG00000019812	AGTPBP1	ATP/GTP binding protein 1 [Source:HGNC Symbol;Acc:HGNC:17258]
uniq_2336923	ENSECAG00000013505	-	Uncharacterized protein [Source:UniProtKB/TrEMBL;Acc:F6ZUL5]
uniq_2336933	ENSECAG00000015953	PPP1CB	protein phosphatase 1, catalytic subunit, beta isozyme [Source:HGNC Symbol;Acc:HGNC:9282]
uniq_2336934	ENSECAG00000010318	CEP63	centrosomal protein 63kDa [Source:HGNC Symbol;Acc:HGNC:25815]
uniq_2336941	ENSECAG00000019850	TUBGCP3	tubulin gamma complex associated protein 3 [Source:HGNC Symbol;Acc:HGNC:18598]
uniq_2336949	ENSECAG00000018881	-	Uncharacterized protein [Source:UniProtKB/TrEMBL;Acc:F6Z801]
uniq_2336961	ENSECAG00000000940	CRY2	cryptochrome circadian clock 2 [Source:HGNC Symbol;Acc:HGNC:2385]
uniq_2336962	ENSECAG00000022142	SRRM3	serine/arginine repetitive matrix 3 [Source:HGNC Symbol;Acc:HGNC:26729]
uniq_2336973	ENSECAG00000009109	ZNF79	zinc finger protein 79 [Source:HGNC Symbol;Acc:HGNC:13153]
uniq_2336975	ENSECAG00000017353	SYNE1	spectrin repeat containing, nuclear envelope 1 [Source:HGNC Symbol;Acc:HGNC:17089]
uniq_2336978	ENSECAG00000002386	ZNF256	zinc finger protein 256 [Source:HGNC Symbol;Acc:HGNC:13049]
uniq_2336979	ENSECAG00000005125	PRSS33	protease, serine 33 [Source:HGNC Symbol;Acc:HGNC:30405]
uniq_2336981	ENSECAG00000003158	ZNF624	zinc finger protein 624 [Source:HGNC Symbol;Acc:HGNC:29254]
uniq_2336985	ENSECAG00000002386	ZNF256	zinc finger protein 256 [Source:HGNC Symbol;Acc:HGNC:13049]
uniq_2336987	ENSECAG00000014918	ZNF154	zinc finger protein 154 [Source:HGNC Symbol;Acc:HGNC:12939]
uniq_2336998	ENSECAG00000005795	GPHN	gephyrin [Source:HGNC Symbol;Acc:HGNC:15465]
uniq_2337000	ENSECAG00000000087	SNTG1	syntrophin, gamma 1 [Source:HGNC Symbol;Acc:HGNC:13740]
uniq_2337004	ENSECAG00000011462	SRGAP1	SLIT-ROBO Rho GTPase activating protein 1 [Source:HGNC Symbol;Acc:HGNC:17382]
uniq_2337014	ENSECAG00000008395	UBE3C	ubiquitin protein ligase E3C [Source:HGNC Symbol;Acc:HGNC:16803]
uniq_2337036	ENSECAG00000007243	-	Uncharacterized protein [Source:UniProtKB/TrEMBL;Acc:F7BVM1]
uniq_2337038	ENSECAG00000009616	LMO7	LIM domain 7 [Source:HGNC Symbol;Acc:HGNC:6646]
uniq_2337047	ENSECAG00000016171	GRM7	glutamate receptor, metabotropic 7 [Source:HGNC Symbol;Acc:HGNC:4599]
uniq_2337051	ENSECAG00000023423	PRX	periaxin [Source:HGNC Symbol;Acc:HGNC:13797]
uniq_2337053	ENSECAG00000019062	RAB5A	RAB5A, member RAS oncogene family [Source:HGNC Symbol;Acc:HGNC:9783]
uniq_2337056	ENSECAG00000016754	-	Uncharacterized protein [Source:UniProtKB/TrEMBL;Acc:F6XNT7]
uniq_2337058	ENSECAG00000021751	ZFP14	ZFP14 zinc finger protein [Source:HGNC Symbol;Acc:HGNC:29312]
uniq_2337063	ENSECAG00000003727	CSMD3	CUB and Sushi multiple domains 3 [Source:HGNC Symbol;Acc:HGNC:19291]
uniq_2337069	ENSECAG00000017803	-	-
uniq_2337077	ENSECAG00000007123	-	Uncharacterized protein [Source:UniProtKB/TrEMBL;Acc:F7DFE3]
uniq_2337084	ENSECAG00000002386	ZNF256	zinc finger protein 256 [Source:HGNC Symbol;Acc:HGNC:13049]
uniq_2337086	ENSECAG00000006698	ZNF165	zinc finger protein 165 [Source:HGNC Symbol;Acc:HGNC:12953]
uniq_2337090	ENSECAG00000002943	-	Uncharacterized protein [Source:UniProtKB/TrEMBL;Acc:F6Y842]
uniq_2337095	ENSECAG00000002317	-	Uncharacterized protein [Source:UniProtKB/TrEMBL;Acc:F6UUA4]
uniq_2337097	ENSECAG00000004246	-	-
uniq_2337102	ENSECAG00000012864	ZNF530	zinc finger protein 530 [Source:HGNC Symbol;Acc:HGNC:29297]
uniq_2337115	ENSECAG00000014448	-	Uncharacterized protein [Source:UniProtKB/TrEMBL;Acc:F7CZ66]
uniq_2337116	ENSECAG00000022821	ZNF570	zinc finger protein 570 [Source:HGNC Symbol;Acc:HGNC:26416]
uniq_2337128	ENSECAG00000000640	PLCXD2	phosphatidylinositol-specific phospholipase C, X domain containing 2 [Source:HGNC Symbol;Acc:HGNC:26462]
uniq_2337129	ENSECAG00000020669	LDHA	lactate dehydrogenase A [Source:HGNC Symbol;Acc:HGNC:6535]
uniq_2337131	ENSECAG00000020668	-	-
uniq_2337135	ENSECAG00000019609	-	Uncharacterized protein [Source:UniProtKB/TrEMBL;Acc:F7DYD0]
uniq_2337138	ENSECAG00000017899	KIAA1109	KIAA1109 [Source:HGNC Symbol;Acc:HGNC:26953]
uniq_2337140	ENSECAG00000005125	PRSS33	protease, serine 33 [Source:HGNC Symbol;Acc:HGNC:30405]
uniq_2337145	ENSECAG00000017424	-	Uncharacterized protein [Source:UniProtKB/TrEMBL;Acc:F7AH57]
uniq_2337146	ENSECAG00000005014	UBAP2L	ubiquitin associated protein 2 like [Source:HGNC Symbol;Acc:HGNC:29877]
uniq_2337154	ENSECAG00000005497	-	Uncharacterized protein [Source:UniProtKB/TrEMBL;Acc:F7DAZ6]
uniq_2337168	ENSECAG00000019062	RAB5A	RAB5A, member RAS oncogene family [Source:HGNC Symbol;Acc:HGNC:9783]
uniq_2337172	ENSECAG00000002797	-	Uncharacterized protein [Source:UniProtKB/TrEMBL;Acc:F6W9Q0]
uniq_2337174	ENSECAG00000016702	WDFY3	WD repeat and FYVE domain containing 3 [Source:HGNC Symbol;Acc:HGNC:20751]
uniq_2337177	ENSECAG00000013745	SNX10	sorting nexin 10 [Source:HGNC Symbol;Acc:HGNC:14974]
uniq_2337187	ENSECAG00000023471	ZNF879	zinc finger protein 879 [Source:HGNC Symbol;Acc:HGNC:37273]
uniq_2337206	ENSECAG00000008652	KREMEN1	kringle containing transmembrane protein 1 [Source:HGNC Symbol;Acc:HGNC:17550]
uniq_2337209	ENSECAG00000012431	ZNF354A	zinc finger protein 354A [Source:HGNC Symbol;Acc:HGNC:11628]
uniq_2337216	ENSECAG00000003159	DOK6	docking protein 6 [Source:HGNC Symbol;Acc:HGNC:28301]
uniq_2337220	ENSECAG00000018881	-	Uncharacterized protein [Source:UniProtKB/TrEMBL;Acc:F6Z801]
uniq_2337228	ENSECAG00000008534	KIAA1715	KIAA1715 [Source:HGNC Symbol;Acc:HGNC:21610]
uniq_2337232	ENSECAG00000002193	-	Uncharacterized protein [Source:UniProtKB/TrEMBL;Acc:F6VYQ4]
uniq_2337234	ENSECAG00000015563	CKAP5	cytoskeleton associated protein 5 [Source:HGNC Symbol;Acc:HGNC:28959]
uniq_2337235	ENSECAG00000017234	ARHGAP17	Rho GTPase activating protein 17 [Source:HGNC Symbol;Acc:HGNC:18239]
uniq_2337239	ENSECAG00000018175	-	Uncharacterized protein [Source:UniProtKB/TrEMBL;Acc:F6QJG5]
uniq_2337242	ENSECAG00000001472	-	-
uniq_2337253	ENSECAG00000010758	KIF24	kinesin family member 24 [Source:HGNC Symbol;Acc:HGNC:19916]
uniq_2337255	ENSECAG00000007763	ALMS1	ALMS1, centrosome and basal body associated protein [Source:HGNC Symbol;Acc:HGNC:428]
uniq_2337256	ENSECAG00000011242	DRAM2	DNA damage regulated autophagy modulator 2 [Source:HGNC Symbol;Acc:HGNC:28769]
uniq_2337263	ENSECAG00000021385	HUWE1	HECT, UBA and WWE domain containing 1, E3 ubiquitin protein ligase [Source:HGNC Symbol;Acc:HGNC:30892]
uniq_2337278	ENSECAG00000012864	ZNF530	zinc finger protein 530 [Source:HGNC Symbol;Acc:HGNC:29297]
uniq_2337282	ENSECAG00000014918	ZNF154	zinc finger protein 154 [Source:HGNC Symbol;Acc:HGNC:12939]
uniq_2337287	ENSECAG00000006913	-	Uncharacterized protein [Source:UniProtKB/TrEMBL;Acc:F6V625]
uniq_2337289	ENSECAG00000008855	GDI2	GDP dissociation inhibitor 2 [Source:HGNC Symbol;Acc:HGNC:4227]
uniq_2337301	ENSECAG00000024355	ADCY9	adenylate cyclase 9 [Source:HGNC Symbol;Acc:HGNC:240]
uniq_2337304	ENSECAG00000021513	ZNF227	Uncharacterized protein [Source:UniProtKB/TrEMBL;Acc:F6Q0J8]
uniq_2337308	ENSECAG00000004306	-	Uncharacterized protein [Source:UniProtKB/TrEMBL;Acc:F6WMS4]
uniq_2337309	ENSECAG00000024842	SH3BP5	SH3-domain binding protein 5 (BTK-associated) [Source:HGNC Symbol;Acc:HGNC:10827]
uniq_2337314	ENSECAG00000024649	ZNF3	zinc finger protein 3 [Source:HGNC Symbol;Acc:HGNC:13089]
uniq_2337315	ENSECAG00000021249	TRIM33	tripartite motif containing 33 [Source:HGNC Symbol;Acc:HGNC:16290]
uniq_2337331	ENSECAG00000018881	-	Uncharacterized protein [Source:UniProtKB/TrEMBL;Acc:F6Z801]
uniq_2337332	ENSECAG00000013312	CXorf38	chromosome X open reading frame 38 [Source:HGNC Symbol;Acc:HGNC:28589]
uniq_2337334	ENSECAG00000002235	SCFD2	sec1 family domain containing 2 [Source:HGNC Symbol;Acc:HGNC:30676]
uniq_2337335	ENSECAG00000014448	-	Uncharacterized protein [Source:UniProtKB/TrEMBL;Acc:F7CZ66]
uniq_2337339	ENSECAG00000023724	ZNF235	zinc finger protein 235 [Source:HGNC Symbol;Acc:HGNC:12866]
uniq_2337342	ENSECAG00000021480	ZNF573	zinc finger protein 573 [Source:HGNC Symbol;Acc:HGNC:26420]
uniq_2337348	ENSECAG00000023440	MYO19	myosin XIX [Source:HGNC Symbol;Acc:HGNC:26234]
uniq_2337355	ENSECAG00000005675	NFE2L2	nuclear factor, erythroid 2 like 2 [Source:HGNC Symbol;Acc:HGNC:7782]
uniq_2337356	ENSECAG00000014918	ZNF154	zinc finger protein 154 [Source:HGNC Symbol;Acc:HGNC:12939]
uniq_2337357	ENSECAG00000021334	-	Uncharacterized protein [Source:UniProtKB/TrEMBL;Acc:F6WG33]
uniq_2337358	ENSECAG00000011056	-	Uncharacterized protein [Source:UniProtKB/TrEMBL;Acc:F7C6S7]
uniq_2337361	ENSECAG00000019890	VRK1	vaccinia related kinase 1 [Source:HGNC Symbol;Acc:HGNC:12718]
uniq_2337363	ENSECAG00000022909	MYH2	Equus caballus myosin, heavy chain 1, skeletal muscle, adult (MYH1), mRNA. [Source:RefSeq mRNA;Acc:NM_001081759]
uniq_2337365	ENSECAG00000014561	FUT8	fucosyltransferase 8 (alpha (1,6) fucosyltransferase) [Source:HGNC Symbol;Acc:HGNC:4019]
uniq_2337366	ENSECAG00000009862	LATS2	large tumor suppressor kinase 2 [Source:HGNC Symbol;Acc:HGNC:6515]
uniq_2337370	ENSECAG00000008222	-	Uncharacterized protein [Source:UniProtKB/TrEMBL;Acc:F6TC94]
uniq_2337371	ENSECAG00000022453	-	Uncharacterized protein [Source:UniProtKB/TrEMBL;Acc:F6UQY1]
uniq_2337375	ENSECAG00000003367	RAD51C	RAD51 paralog C [Source:HGNC Symbol;Acc:HGNC:9820]
uniq_2337376	ENSECAG00000007299	-	-
uniq_2337381	ENSECAG00000019036	MMP16	matrix metallopeptidase 16 [Source:HGNC Symbol;Acc:HGNC:7162]
uniq_2337387	ENSECAG00000007601	TMEM164	transmembrane protein 164 [Source:HGNC Symbol;Acc:HGNC:26217]
uniq_2337391	ENSECAG00000017215	ZFP30	ZFP30 zinc finger protein [Source:HGNC Symbol;Acc:HGNC:29555]
uniq_2337405	ENSECAG00000023724	ZNF235	zinc finger protein 235 [Source:HGNC Symbol;Acc:HGNC:12866]
uniq_2337430	ENSECAG00000011096	ZNF416	zinc finger protein 416 [Source:HGNC Symbol;Acc:HGNC:20645]
uniq_2337444	ENSECAG00000011724	ADCY10	adenylate cyclase 10 (soluble) [Source:HGNC Symbol;Acc:HGNC:21285]
uniq_2337450	ENSECAG00000004306	-	Uncharacterized protein [Source:UniProtKB/TrEMBL;Acc:F6WMS4]
uniq_2337464	ENSECAG00000002386	ZNF256	zinc finger protein 256 [Source:HGNC Symbol;Acc:HGNC:13049]
uniq_2337465	ENSECAG00000009759	TNRC6B	trinucleotide repeat containing 6B [Source:HGNC Symbol;Acc:HGNC:29190]
uniq_2337467	ENSECAG00000013366	MACF1	microtubule-actin crosslinking factor 1 [Source:HGNC Symbol;Acc:HGNC:13664]
uniq_2337469	ENSECAG00000002235	SCFD2	sec1 family domain containing 2 [Source:HGNC Symbol;Acc:HGNC:30676]
uniq_2337475	ENSECAG00000022821	ZNF570	zinc finger protein 570 [Source:HGNC Symbol;Acc:HGNC:26416]
uniq_2337476	ENSECAG00000024859	-	Uncharacterized protein [Source:UniProtKB/TrEMBL;Acc:F6QX64]
uniq_2337480	ENSECAG00000014918	ZNF154	zinc finger protein 154 [Source:HGNC Symbol;Acc:HGNC:12939]
uniq_2337481	ENSECAG00000015455	ZNF189	zinc finger protein 189 [Source:HGNC Symbol;Acc:HGNC:12980]
uniq_2337484	ENSECAG00000019609	-	Uncharacterized protein [Source:UniProtKB/TrEMBL;Acc:F7DYD0]
uniq_2337493	ENSECAG00000015313	EFCAB5	EF-hand calcium binding domain 5 [Source:HGNC Symbol;Acc:HGNC:24801]
uniq_2337495	ENSECAG00000014573	TMEM44	transmembrane protein 44 [Source:HGNC Symbol;Acc:HGNC:25120]
uniq_2337518	ENSECAG00000013200	PEX3	peroxisomal biogenesis factor 3 [Source:HGNC Symbol;Acc:HGNC:8858]
uniq_2337524	ENSECAG00000006230	ZNF135	zinc finger protein 135 [Source:HGNC Symbol;Acc:HGNC:12919]
uniq_2337525	ENSECAG00000014571	ZNF829	zinc finger protein 829 [Source:HGNC Symbol;Acc:HGNC:34032]
uniq_2337537	ENSECAG00000003448	CBL	Cbl proto-oncogene, E3 ubiquitin protein ligase [Source:HGNC Symbol;Acc:HGNC:1541]
uniq_2337547	ENSECAG00000011040	-	Uncharacterized protein [Source:UniProtKB/TrEMBL;Acc:F7D077]
uniq_2337568	ENSECAG00000020147	ENTPD7	ectonucleoside triphosphate diphosphohydrolase 7 [Source:HGNC Symbol;Acc:HGNC:19745]
uniq_2337569	ENSECAG00000023844	LAMA2	laminin subunit alpha 2 [Source:HGNC Symbol;Acc:HGNC:6482]
uniq_2337573	ENSECAG00000008222	-	Uncharacterized protein [Source:UniProtKB/TrEMBL;Acc:F6TC94]
uniq_2337576	ENSECAG00000014448	-	Uncharacterized protein [Source:UniProtKB/TrEMBL;Acc:F7CZ66]
uniq_2337581	ENSECAG00000023029	ZFYVE1	zinc finger, FYVE domain containing 1 [Source:HGNC Symbol;Acc:HGNC:13180]
uniq_2337584	ENSECAG00000015892	CACNA1D	calcium channel, voltage-dependent, L type, alpha 1D subunit [Source:HGNC Symbol;Acc:HGNC:1391]
uniq_2337595	ENSECAG00000019915	RRAGC	Ras-related GTP binding C [Source:HGNC Symbol;Acc:HGNC:19902]
uniq_2337597	ENSECAG00000024649	ZNF3	zinc finger protein 3 [Source:HGNC Symbol;Acc:HGNC:13089]
uniq_2337601	ENSECAG00000014918	ZNF154	zinc finger protein 154 [Source:HGNC Symbol;Acc:HGNC:12939]
uniq_2337602	ENSECAG00000016494	MICU2	mitochondrial calcium uptake 2 [Source:HGNC Symbol;Acc:HGNC:31830]
uniq_2337603	ENSECAG00000023639	ZNF677	zinc finger protein 677 [Source:HGNC Symbol;Acc:HGNC:28730]
uniq_2337605	ENSECAG00000017190	-	Uncharacterized protein [Source:UniProtKB/TrEMBL;Acc:F6WQ03]
uniq_2337615	ENSECAG00000019775	-	Uncharacterized protein [Source:UniProtKB/TrEMBL;Acc:F7DHH2]
uniq_2337620	ENSECAG00000016639	ADAD1	adenosine deaminase domain containing 1 [Source:HGNC Symbol;Acc:HGNC:30713]
uniq_2337630	ENSECAG00000009748	TDRD1	tudor domain containing 1 [Source:HGNC Symbol;Acc:HGNC:11712]
uniq_2337638	ENSECAG00000022821	ZNF570	zinc finger protein 570 [Source:HGNC Symbol;Acc:HGNC:26416]
uniq_2337641	ENSECAG00000010643	TPD52L1	tumor protein D52-like 1 [Source:HGNC Symbol;Acc:HGNC:12006]
uniq_2337646	ENSECAG00000014918	ZNF154	zinc finger protein 154 [Source:HGNC Symbol;Acc:HGNC:12939]
uniq_2337654	ENSECAG00000024910	TRPC4	transient receptor potential cation channel, subfamily C, member 4 [Source:HGNC Symbol;Acc:HGNC:12336]
uniq_2337667	ENSECAG00000009053	ZNF304	zinc finger protein 304 [Source:HGNC Symbol;Acc:HGNC:13505]
uniq_2337675	ENSECAG00000022573	USP25	ubiquitin specific peptidase 25 [Source:HGNC Symbol;Acc:HGNC:12624]
uniq_2337680	ENSECAG00000008301	XRN1	5'-3' exoribonuclease 1 [Source:HGNC Symbol;Acc:HGNC:30654]
uniq_2337682	ENSECAG00000001130	FOCAD	focadhesin [Source:HGNC Symbol;Acc:HGNC:23377]
uniq_2337685	ENSECAG00000024739	C11orf49	chromosome 11 open reading frame 49 [Source:HGNC Symbol;Acc:HGNC:28720]
uniq_2337690	ENSECAG00000017037	TDRD5	tudor domain containing 5 [Source:HGNC Symbol;Acc:HGNC:20614]
uniq_2337692	ENSECAG00000013384	STX3	syntaxin 3 [Source:HGNC Symbol;Acc:HGNC:11438]
uniq_2337697	ENSECAG00000014336	-	Uncharacterized protein [Source:UniProtKB/TrEMBL;Acc:F6ZQG5]
uniq_2337701	ENSECAG00000016375	-	Uncharacterized protein [Source:UniProtKB/TrEMBL;Acc:F6QI57]
uniq_2337716	ENSECAG00000004306	-	Uncharacterized protein [Source:UniProtKB/TrEMBL;Acc:F6WMS4]
uniq_2337717	ENSECAG00000005290	ZNF461	zinc finger protein 461 [Source:HGNC Symbol;Acc:HGNC:21629]
uniq_2337730	ENSECAG00000022821	ZNF570	zinc finger protein 570 [Source:HGNC Symbol;Acc:HGNC:26416]
uniq_2337733	ENSECAG00000010751	SCN8A	sodium channel, voltage gated, type VIII alpha subunit [Source:HGNC Symbol;Acc:HGNC:10596]
uniq_2337740	ENSECAG00000006611	USP8	ubiquitin specific peptidase 8 [Source:HGNC Symbol;Acc:HGNC:12631]
uniq_2337741	ENSECAG00000022232	SASH1	SAM and SH3 domain containing 1 [Source:HGNC Symbol;Acc:HGNC:19182]
uniq_2337742	ENSECAG00000000377	BRIX1	BRX1, biogenesis of ribosomes [Source:HGNC Symbol;Acc:HGNC:24170]
uniq_2337743	ENSECAG00000018335	ERCC8	excision repair cross-complementation group 8 [Source:HGNC Symbol;Acc:HGNC:3439]
uniq_2337745	ENSECAG00000026886	POU3F1	POU class 3 homeobox 1 [Source:HGNC Symbol;Acc:HGNC:9214]
uniq_2337748	ENSECAG00000010608	-	Uncharacterized protein [Source:UniProtKB/TrEMBL;Acc:F6SEF4]
uniq_2337759	ENSECAG00000004306	-	Uncharacterized protein [Source:UniProtKB/TrEMBL;Acc:F6WMS4]
uniq_2337763	ENSECAG00000013471	ZNF599	zinc finger protein 599 [Source:HGNC Symbol;Acc:HGNC:26408]
uniq_2337766	ENSECAG00000018342	GPAT4	glycerol-3-phosphate acyltransferase 4 [Source:HGNC Symbol;Acc:HGNC:20880]
uniq_2337768	ENSECAG00000008222	-	Uncharacterized protein [Source:UniProtKB/TrEMBL;Acc:F6TC94]
uniq_2337773	ENSECAG00000021542	DIRC2	disrupted in renal carcinoma 2 [Source:HGNC Symbol;Acc:HGNC:16628]
uniq_2337778	ENSECAG00000013966	DPAGT1	dolichyl-phosphate (UDP-N-acetylglucosamine) N-acetylglucosaminephosphotransferase 1 (GlcNAc-1-P transferase) [Source:HGNC Symbol;Acc:HGNC:2995]
uniq_2337802	ENSECAG00000000691	WDR33	WD repeat domain 33 [Source:HGNC Symbol;Acc:HGNC:25651]
uniq_2337811	ENSECAG00000014042	ZNF791	zinc finger protein 791 [Source:HGNC Symbol;Acc:HGNC:26895]
uniq_2337812	ENSECAG00000013270	ZNF134	zinc finger protein 134 [Source:HGNC Symbol;Acc:HGNC:12918]
uniq_2337817	ENSECAG00000008616	-	Uncharacterized protein [Source:UniProtKB/TrEMBL;Acc:F6USU6]
uniq_2337819	ENSECAG00000019419	-	Uncharacterized protein [Source:UniProtKB/TrEMBL;Acc:F7BKY0]
uniq_2337827	ENSECAG00000010070	ZNF484	Uncharacterized protein [Source:UniProtKB/TrEMBL;Acc:F7B469]
uniq_2337829	ENSECAG00000024770	HSPBAP1	HSPB (heat shock 27kDa) associated protein 1 [Source:HGNC Symbol;Acc:HGNC:16389]
uniq_2337830	ENSECAG00000012864	ZNF530	zinc finger protein 530 [Source:HGNC Symbol;Acc:HGNC:29297]
uniq_2337847	ENSECAG00000019950	RALGAPA2	Ral GTPase activating protein, alpha subunit 2 (catalytic) [Source:HGNC Symbol;Acc:HGNC:16207]
uniq_2337848	ENSECAG00000013451	UBALD2	UBA-like domain containing 2 [Source:HGNC Symbol;Acc:HGNC:28438]
uniq_2337860	ENSECAG00000022821	ZNF570	zinc finger protein 570 [Source:HGNC Symbol;Acc:HGNC:26416]
uniq_2337871	ENSECAG00000017803	-	-
uniq_2337873	ENSECAG00000008768	PARD3B	par-3 family cell polarity regulator beta [Source:HGNC Symbol;Acc:HGNC:14446]
uniq_2337878	ENSECAG00000010559	ZKSCAN8	zinc finger with KRAB and SCAN domains 8 [Source:HGNC Symbol;Acc:HGNC:12983]
uniq_2337883	ENSECAG00000023385	-	Uncharacterized protein [Source:UniProtKB/TrEMBL;Acc:F6TIC1]
uniq_2337886	ENSECAG00000023697	FNDC3A	fibronectin type III domain containing 3A [Source:HGNC Symbol;Acc:HGNC:20296]
uniq_2337892	ENSECAG00000021334	-	Uncharacterized protein [Source:UniProtKB/TrEMBL;Acc:F6WG33]
uniq_2337902	ENSECAG00000009797	PRTFDC1	phosphoribosyl transferase domain containing 1 [Source:HGNC Symbol;Acc:HGNC:23333]
uniq_2337903	ENSECAG00000019233	ELMO1	engulfment and cell motility 1 [Source:HGNC Symbol;Acc:HGNC:16286]
uniq_2337912	ENSECAG00000015934	MAMDC2	MAM domain containing 2 [Source:HGNC Symbol;Acc:HGNC:23673]
uniq_2337913	ENSECAG00000008222	-	Uncharacterized protein [Source:UniProtKB/TrEMBL;Acc:F6TC94]
uniq_2337915	ENSECAG00000011658	FAM135A	family with sequence similarity 135 member A [Source:HGNC Symbol;Acc:HGNC:21084]
uniq_2337917	ENSECAG00000011056	-	Uncharacterized protein [Source:UniProtKB/TrEMBL;Acc:F7C6S7]
uniq_2337922	ENSECAG00000018617	RPRD2	regulation of nuclear pre-mRNA domain containing 2 [Source:HGNC Symbol;Acc:HGNC:29039]
uniq_2337926	ENSECAG00000016282	NAALADL2	N-acetylated alpha-linked acidic dipeptidase-like 2 [Source:HGNC Symbol;Acc:HGNC:23219]
uniq_2337929	ENSECAG00000010651	PTCRA	pre T-cell antigen receptor alpha [Source:HGNC Symbol;Acc:HGNC:21290]
uniq_2337941	ENSECAG00000010559	ZKSCAN8	zinc finger with KRAB and SCAN domains 8 [Source:HGNC Symbol;Acc:HGNC:12983]
uniq_2337946	ENSECAG00000024935	GSK3B	glycogen synthase kinase 3 beta [Source:HGNC Symbol;Acc:HGNC:4617]
uniq_2337948	ENSECAG00000012901	AK5	adenylate kinase 5 [Source:HGNC Symbol;Acc:HGNC:365]
uniq_2337949	ENSECAG00000016938	SCIMP	SLP adaptor and CSK interacting membrane protein [Source:HGNC Symbol;Acc:HGNC:33504]
uniq_2337950	ENSECAG00000010015	YARS	tyrosyl-tRNA synthetase [Source:HGNC Symbol;Acc:HGNC:12840]
uniq_2337955	ENSECAG00000023832	GAK	cyclin G associated kinase [Source:HGNC Symbol;Acc:HGNC:4113]
uniq_2337956	ENSECAG00000024475	CRTC3	CREB regulated transcription coactivator 3 [Source:HGNC Symbol;Acc:HGNC:26148]
uniq_2337958	ENSECAG00000024649	ZNF3	zinc finger protein 3 [Source:HGNC Symbol;Acc:HGNC:13089]
uniq_2337967	ENSECAG00000003271	ERBB2IP	erbb2 interacting protein [Source:HGNC Symbol;Acc:HGNC:15842]
uniq_2337970	ENSECAG00000005083	IL1RAP	interleukin 1 receptor accessory protein [Source:HGNC Symbol;Acc:HGNC:5995]
uniq_2337972	ENSECAG00000013655	-	Uncharacterized protein [Source:UniProtKB/TrEMBL;Acc:F7AF80]
uniq_2337979	ENSECAG00000020668	-	-
uniq_2337980	ENSECAG00000016375	-	Uncharacterized protein [Source:UniProtKB/TrEMBL;Acc:F6QI57]
uniq_2337983	ENSECAG00000007824	SNRPD2	small nuclear ribonucleoprotein D2 polypeptide [Source:HGNC Symbol;Acc:HGNC:11159]
uniq_2337995	ENSECAG00000008616	-	Uncharacterized protein [Source:UniProtKB/TrEMBL;Acc:F6USU6]
uniq_2338008	ENSECAG00000005125	PRSS33	protease, serine 33 [Source:HGNC Symbol;Acc:HGNC:30405]
uniq_2338011	ENSECAG00000010338	-	Uncharacterized protein [Source:UniProtKB/TrEMBL;Acc:F6PJ59]
uniq_2338019	ENSECAG00000019230	DGKG	diacylglycerol kinase gamma [Source:HGNC Symbol;Acc:HGNC:2853]
uniq_2338041	ENSECAG00000010993	C15orf41	chromosome 15 open reading frame 41 [Source:HGNC Symbol;Acc:HGNC:26929]
uniq_2338044	ENSECAG00000018863	ADGRL3	adhesion G protein-coupled receptor L3 [Source:HGNC Symbol;Acc:HGNC:20974]
uniq_2338045	ENSECAG00000016526	NUBPL	nucleotide binding protein-like [Source:HGNC Symbol;Acc:HGNC:20278]
uniq_2338046	ENSECAG00000011513	FMN2	formin 2 [Source:HGNC Symbol;Acc:HGNC:14074]
uniq_2338050	ENSECAG00000008632	STX5	syntaxin 5 [Source:HGNC Symbol;Acc:HGNC:11440]
uniq_2338055	ENSECAG00000002021	-	Uncharacterized protein [Source:UniProtKB/TrEMBL;Acc:F6U096]
uniq_2338065	ENSECAG00000014136	GTDC1	glycosyltransferase like domain containing 1 [Source:HGNC Symbol;Acc:HGNC:20887]
uniq_2338070	ENSECAG00000025071	AGBL4	ATP/GTP binding protein-like 4 [Source:HGNC Symbol;Acc:HGNC:25892]
uniq_2338071	ENSECAG00000010079	ACP1	acid phosphatase 1, soluble [Source:HGNC Symbol;Acc:HGNC:122]
uniq_2338081	ENSECAG00000014076	PUS10	pseudouridylate synthase 10 [Source:HGNC Symbol;Acc:HGNC:26505]
uniq_2338085	ENSECAG00000000421	C14orf142	chromosome 14 open reading frame 142 [Source:HGNC Symbol;Acc:HGNC:20356]
uniq_2338091	ENSECAG00000019717	ECM2	extracellular matrix protein 2, female organ and adipocyte specific [Source:HGNC Symbol;Acc:HGNC:3154]
uniq_2338103	ENSECAG00000018849	OSER1	oxidative stress responsive serine-rich 1 [Source:HGNC Symbol;Acc:HGNC:16105]
uniq_2338105	ENSECAG00000017483	PSD3	pleckstrin and Sec7 domain containing 3 [Source:HGNC Symbol;Acc:HGNC:19093]
uniq_2338114	ENSECAG00000024438	TRIM38	tripartite motif containing 38 [Source:HGNC Symbol;Acc:HGNC:10059]
uniq_2338115	ENSECAG00000000555	PBRM1	polybromo 1 [Source:HGNC Symbol;Acc:HGNC:30064]
uniq_2338119	ENSECAG00000016302	-	Uncharacterized protein [Source:UniProtKB/TrEMBL;Acc:F6TW04]
uniq_2338129	ENSECAG00000014078	C9orf84	chromosome 9 open reading frame 84 [Source:HGNC Symbol;Acc:HGNC:26535]
uniq_2338132	ENSECAG00000012723	MLLT10	myeloid/lymphoid or mixed-lineage leukemia; translocated to, 10 [Source:HGNC Symbol;Acc:HGNC:16063]
uniq_2338140	ENSECAG00000011040	-	Uncharacterized protein [Source:UniProtKB/TrEMBL;Acc:F7D077]
uniq_2338143	ENSECAG00000015946	KLHL15	kelch like family member 15 [Source:HGNC Symbol;Acc:HGNC:29347]
uniq_2338144	ENSECAG00000011820	-	Uncharacterized protein [Source:UniProtKB/TrEMBL;Acc:F6ZX02]
uniq_2338145	ENSECAG00000010608	-	Uncharacterized protein [Source:UniProtKB/TrEMBL;Acc:F6SEF4]
uniq_2338148	ENSECAG00000011325	CGNL1	cingulin-like 1 [Source:HGNC Symbol;Acc:HGNC:25931]
uniq_2338149	ENSECAG00000007477	TCF20	transcription factor 20 (AR1) [Source:HGNC Symbol;Acc:HGNC:11631]
uniq_2338153	ENSECAG00000017213	TULP4	tubby like protein 4 [Source:HGNC Symbol;Acc:HGNC:15530]
uniq_2338155	ENSECAG00000017138	-	Uncharacterized protein [Source:UniProtKB/TrEMBL;Acc:F6XT22]
uniq_2338158	ENSECAG00000024919	CDKAL1	CDK5 regulatory subunit associated protein 1-like 1 [Source:HGNC Symbol;Acc:HGNC:21050]
uniq_2338162	ENSECAG00000019206	-	Uncharacterized protein [Source:UniProtKB/TrEMBL;Acc:F7BSP7]
uniq_2338164	ENSECAG00000017599	ZNF567	zinc finger protein 567 [Source:HGNC Symbol;Acc:HGNC:28696]
uniq_2338167	ENSECAG00000005272	-	Uncharacterized protein [Source:UniProtKB/TrEMBL;Acc:F6S7I6]
uniq_2338169	ENSECAG00000016180	RAI14	retinoic acid induced 14 [Source:HGNC Symbol;Acc:HGNC:14873]
uniq_2338173	ENSECAG00000014042	ZNF791	zinc finger protein 791 [Source:HGNC Symbol;Acc:HGNC:26895]
uniq_2338174	ENSECAG00000021081	FAM149A	family with sequence similarity 149 member A [Source:HGNC Symbol;Acc:HGNC:24527]
uniq_2338180	ENSECAG00000024736	-	Uncharacterized protein [Source:UniProtKB/TrEMBL;Acc:F6SJG0]
uniq_2338181	ENSECAG00000021440	TBC1D8B	TBC1 domain family member 8B [Source:HGNC Symbol;Acc:HGNC:24715]
uniq_2338186	ENSECAG00000012723	MLLT10	myeloid/lymphoid or mixed-lineage leukemia; translocated to, 10 [Source:HGNC Symbol;Acc:HGNC:16063]
uniq_2338195	ENSECAG00000017340	ZSCAN30	zinc finger and SCAN domain containing 30 [Source:HGNC Symbol;Acc:HGNC:33517]
uniq_2338196	ENSECAG00000019419	-	Uncharacterized protein [Source:UniProtKB/TrEMBL;Acc:F7BKY0]
uniq_2338203	ENSECAG00000016375	-	Uncharacterized protein [Source:UniProtKB/TrEMBL;Acc:F6QI57]
uniq_2338207	ENSECAG00000016375	-	Uncharacterized protein [Source:UniProtKB/TrEMBL;Acc:F6QI57]
uniq_2338208	ENSECAG00000013880	-	Uncharacterized protein [Source:UniProtKB/TrEMBL;Acc:F7ALC2]
uniq_2338211	ENSECAG00000019174	FXN	frataxin [Source:HGNC Symbol;Acc:HGNC:3951]
uniq_2338217	ENSECAG00000016949	-	Uncharacterized protein [Source:UniProtKB/TrEMBL;Acc:F6Z3W6]
uniq_2338218	ENSECAG00000012986	BTBD7	BTB (POZ) domain containing 7 [Source:HGNC Symbol;Acc:HGNC:18269]
uniq_2338219	ENSECAG00000012837	NRF1	nuclear respiratory factor 1 [Source:HGNC Symbol;Acc:HGNC:7996]
uniq_2338223	ENSECAG00000007763	ALMS1	ALMS1, centrosome and basal body associated protein [Source:HGNC Symbol;Acc:HGNC:428]
uniq_2338233	ENSECAG00000006784	ABCC1	Equus caballus ATP-binding cassette, sub-family C (CFTR/MRP), member 1 (ABCC1), mRNA. [Source:RefSeq mRNA;Acc:NM_001081763]
uniq_2338248	ENSECAG00000011056	-	Uncharacterized protein [Source:UniProtKB/TrEMBL;Acc:F7C6S7]
uniq_2338251	ENSECAG00000019062	RAB5A	RAB5A, member RAS oncogene family [Source:HGNC Symbol;Acc:HGNC:9783]
uniq_2338256	ENSECAG00000018847	-	Uncharacterized protein [Source:UniProtKB/TrEMBL;Acc:F7B1G8]
uniq_2338269	ENSECAG00000012304	ETFDH	electron-transferring-flavoprotein dehydrogenase [Source:HGNC Symbol;Acc:HGNC:3483]
uniq_2338277	ENSECAG00000003428	UBB	ubiquitin B [Source:HGNC Symbol;Acc:HGNC:12463]
uniq_2338279	ENSECAG00000011056	-	Uncharacterized protein [Source:UniProtKB/TrEMBL;Acc:F7C6S7]
uniq_2338282	ENSECAG00000016053	SAC3D1	SAC3 domain containing 1 [Source:HGNC Symbol;Acc:HGNC:30179]
uniq_2338290	ENSECAG00000016381	-	Uncharacterized protein [Source:UniProtKB/TrEMBL;Acc:F6W8E6]
uniq_2338292	ENSECAG00000019144	CPNE4	copine IV [Source:HGNC Symbol;Acc:HGNC:2317]
uniq_2338296	ENSECAG00000008508	TXNDC2	thioredoxin domain containing 2 (spermatozoa) [Source:HGNC Symbol;Acc:HGNC:16470]
uniq_2338317	ENSECAG00000009277	ZNF583	zinc finger protein 583 [Source:HGNC Symbol;Acc:HGNC:26427]
uniq_2338318	ENSECAG00000012605	RNGTT	RNA guanylyltransferase and 5'-phosphatase [Source:HGNC Symbol;Acc:HGNC:10073]
uniq_2338328	ENSECAG00000019120	-	Uncharacterized protein [Source:UniProtKB/TrEMBL;Acc:F7B556]
uniq_2338340	ENSECAG00000014654	-	Uncharacterized protein [Source:UniProtKB/TrEMBL;Acc:F7CAX9]
uniq_2338352	ENSECAG00000006416	EVC	Ellis van Creveld protein [Source:HGNC Symbol;Acc:HGNC:3497]
uniq_2338362	ENSECAG00000021154	ZNF699	zinc finger protein 699 [Source:HGNC Symbol;Acc:HGNC:24750]
uniq_2338363	ENSECAG00000022126	LDHC	lactate dehydrogenase C [Source:HGNC Symbol;Acc:HGNC:6544]
uniq_2338375	ENSECAG00000011844	DIAPH2	diaphanous related formin 2 [Source:HGNC Symbol;Acc:HGNC:2877]
uniq_2338386	ENSECAG00000024029	MYBBP1A	MYB binding protein (P160) 1a [Source:HGNC Symbol;Acc:HGNC:7546]
uniq_2338387	ENSECAG00000026882	SMAGP	small cell adhesion glycoprotein [Source:HGNC Symbol;Acc:HGNC:26918]
uniq_2338388	ENSECAG00000022821	ZNF570	zinc finger protein 570 [Source:HGNC Symbol;Acc:HGNC:26416]
uniq_2338391	ENSECAG00000004306	-	Uncharacterized protein [Source:UniProtKB/TrEMBL;Acc:F6WMS4]
uniq_2338395	ENSECAG00000023688	ZNF268	Uncharacterized protein [Source:UniProtKB/TrEMBL;Acc:F7BXY5]
uniq_2338403	ENSECAG00000011096	ZNF416	zinc finger protein 416 [Source:HGNC Symbol;Acc:HGNC:20645]
uniq_2338408	ENSECAG00000022162	TBC1D1	TBC1 domain family member 1 [Source:HGNC Symbol;Acc:HGNC:11578]
uniq_2338420	ENSECAG00000010864	ABCG5	ATP binding cassette subfamily G member 5 [Source:HGNC Symbol;Acc:HGNC:13886]
uniq_2338424	ENSECAG00000014283	NCOA7	nuclear receptor coactivator 7 [Source:HGNC Symbol;Acc:HGNC:21081]
uniq_2338428	ENSECAG00000016718	RNF128	ring finger protein 128, E3 ubiquitin protein ligase [Source:HGNC Symbol;Acc:HGNC:21153]
uniq_2338434	ENSECAG00000016375	-	Uncharacterized protein [Source:UniProtKB/TrEMBL;Acc:F6QI57]
uniq_2338439	ENSECAG00000008458	-	-
uniq_2338441	ENSECAG00000013170	JADE2	jade family PHD finger 2 [Source:HGNC Symbol;Acc:HGNC:22984]
uniq_2338446	ENSECAG00000000353	HPSE2	heparanase 2 (inactive) [Source:HGNC Symbol;Acc:HGNC:18374]
uniq_2338448	ENSECAG00000016375	-	Uncharacterized protein [Source:UniProtKB/TrEMBL;Acc:F6QI57]
uniq_2338449	ENSECAG00000016420	ZNF12	zinc finger protein 12 [Source:HGNC Symbol;Acc:HGNC:12902]
uniq_2338461	ENSECAG00000016053	SAC3D1	SAC3 domain containing 1 [Source:HGNC Symbol;Acc:HGNC:30179]
uniq_2338484	ENSECAG00000009113	PRPF40A	pre-mRNA processing factor 40 homolog A [Source:HGNC Symbol;Acc:HGNC:16463]
uniq_2338488	ENSECAG00000003158	ZNF624	zinc finger protein 624 [Source:HGNC Symbol;Acc:HGNC:29254]
uniq_2338502	ENSECAG00000005290	ZNF461	zinc finger protein 461 [Source:HGNC Symbol;Acc:HGNC:21629]
uniq_2338503	ENSECAG00000016696	CAMK4	calcium/calmodulin-dependent protein kinase IV [Source:HGNC Symbol;Acc:HGNC:1464]
uniq_2338505	ENSECAG00000000636	-	Uncharacterized protein [Source:UniProtKB/TrEMBL;Acc:F7C5X8]
uniq_2338521	ENSECAG00000016625	PCLO	piccolo presynaptic cytomatrix protein [Source:HGNC Symbol;Acc:HGNC:13406]
uniq_2338528	ENSECAG00000010559	ZKSCAN8	zinc finger with KRAB and SCAN domains 8 [Source:HGNC Symbol;Acc:HGNC:12983]
uniq_2338529	ENSECAG00000016477	HAPLN1	Equus caballus hyaluronan and proteoglycan link protein 1 (HAPLN1), mRNA. [Source:RefSeq mRNA;Acc:NM_001082504]
uniq_2338532	ENSECAG00000018175	-	Uncharacterized protein [Source:UniProtKB/TrEMBL;Acc:F6QJG5]
uniq_2338535	ENSECAG00000011056	-	Uncharacterized protein [Source:UniProtKB/TrEMBL;Acc:F7C6S7]
uniq_2338547	ENSECAG00000006850	VPS37A	vacuolar protein sorting 37 homolog A (S. cerevisiae) [Source:HGNC Symbol;Acc:HGNC:24928]
uniq_2338548	ENSECAG00000019309	GBP2	guanylate binding protein 2, interferon-inducible [Source:HGNC Symbol;Acc:HGNC:4183]
uniq_2338557	ENSECAG00000014918	ZNF154	zinc finger protein 154 [Source:HGNC Symbol;Acc:HGNC:12939]
uniq_2338568	ENSECAG00000018881	-	Uncharacterized protein [Source:UniProtKB/TrEMBL;Acc:F6Z801]
uniq_2338572	ENSECAG00000023471	ZNF879	zinc finger protein 879 [Source:HGNC Symbol;Acc:HGNC:37273]
uniq_2338580	ENSECAG00000019188	ESF1	ESF1 nucleolar pre-rRNA processing protein homolog [Source:HGNC Symbol;Acc:HGNC:15898]
uniq_2338581	ENSECAG00000012864	ZNF530	zinc finger protein 530 [Source:HGNC Symbol;Acc:HGNC:29297]
uniq_2338585	ENSECAG00000007559	KIF16B	kinesin family member 16B [Source:HGNC Symbol;Acc:HGNC:15869]
uniq_2338587	ENSECAG00000005125	PRSS33	protease, serine 33 [Source:HGNC Symbol;Acc:HGNC:30405]
uniq_2338588	ENSECAG00000015439	DPY19L1	dpy-19-like 1 (C. elegans) [Source:HGNC Symbol;Acc:HGNC:22205]
uniq_2338595	ENSECAG00000009277	ZNF583	zinc finger protein 583 [Source:HGNC Symbol;Acc:HGNC:26427]
uniq_2338608	ENSECAG00000014144	-	Uncharacterized protein [Source:UniProtKB/TrEMBL;Acc:F7DSF3]
uniq_2338609	ENSECAG00000011451	SND1	staphylococcal nuclease and tudor domain containing 1 [Source:HGNC Symbol;Acc:HGNC:30646]
uniq_2338611	ENSECAG00000007748	ZFP90	ZFP90 zinc finger protein [Source:HGNC Symbol;Acc:HGNC:23329]
uniq_2338631	ENSECAG00000005125	PRSS33	protease, serine 33 [Source:HGNC Symbol;Acc:HGNC:30405]
uniq_2338640	ENSECAG00000017182	VPS13C	vacuolar protein sorting 13 homolog C (S. cerevisiae) [Source:HGNC Symbol;Acc:HGNC:23594]
uniq_2338650	ENSECAG00000006009	-	Uncharacterized protein [Source:UniProtKB/TrEMBL;Acc:F6ZGN8]
uniq_2338661	ENSECAG00000011056	-	Uncharacterized protein [Source:UniProtKB/TrEMBL;Acc:F7C6S7]
uniq_2338676	ENSECAG00000005290	ZNF461	zinc finger protein 461 [Source:HGNC Symbol;Acc:HGNC:21629]
uniq_2338688	ENSECAG00000016526	NUBPL	nucleotide binding protein-like [Source:HGNC Symbol;Acc:HGNC:20278]
uniq_2338691	ENSECAG00000007848	ITGA9	integrin subunit alpha 9 [Source:HGNC Symbol;Acc:HGNC:6145]
uniq_2338696	ENSECAG00000023639	ZNF677	zinc finger protein 677 [Source:HGNC Symbol;Acc:HGNC:28730]
uniq_2338700	ENSECAG00000008874	-	-
uniq_2338701	ENSECAG00000012139	PEX14	peroxisomal biogenesis factor 14 [Source:HGNC Symbol;Acc:HGNC:8856]
uniq_2338702	ENSECAG00000021725	TFDP2	transcription factor Dp-2 (E2F dimerization partner 2) [Source:HGNC Symbol;Acc:HGNC:11751]
uniq_2338704	ENSECAG00000018916	FILIP1	filamin A interacting protein 1 [Source:HGNC Symbol;Acc:HGNC:21015]
uniq_2338707	ENSECAG00000018564	SPATS2L	spermatogenesis associated, serine rich 2 like [Source:HGNC Symbol;Acc:HGNC:24574]
uniq_2338718	ENSECAG00000025056	TNRC6A	trinucleotide repeat containing 6A [Source:HGNC Symbol;Acc:HGNC:11969]
uniq_2338719	ENSECAG00000015748	ARNT2	aryl hydrocarbon receptor nuclear translocator 2 [Source:HGNC Symbol;Acc:HGNC:16876]
uniq_2338732	ENSECAG00000011163	FCHSD2	FCH and double SH3 domains 2 [Source:HGNC Symbol;Acc:HGNC:29114]
uniq_2338734	ENSECAG00000020101	SLC24A2	solute carrier family 24 (sodium/potassium/calcium exchanger), member 2 [Source:HGNC Symbol;Acc:HGNC:10976]
uniq_2338735	ENSECAG00000023688	ZNF268	Uncharacterized protein [Source:UniProtKB/TrEMBL;Acc:F7BXY5]
uniq_2338736	ENSECAG00000018881	-	Uncharacterized protein [Source:UniProtKB/TrEMBL;Acc:F6Z801]
uniq_2338739	ENSECAG00000017803	-	-
uniq_2338740	ENSECAG00000004301	-	Uncharacterized protein [Source:UniProtKB/TrEMBL;Acc:F6WMU5]
uniq_2338743	ENSECAG00000013161	ZNF471	zinc finger protein 471 [Source:HGNC Symbol;Acc:HGNC:23226]
uniq_2338744	ENSECAG00000024649	ZNF3	zinc finger protein 3 [Source:HGNC Symbol;Acc:HGNC:13089]
uniq_2338745	ENSECAG00000019415	FIP1L1	factor interacting with PAPOLA and CPSF1 [Source:HGNC Symbol;Acc:HGNC:19124]
uniq_2338748	ENSECAG00000008702	TBPL2	TATA-box binding protein like 2 [Source:HGNC Symbol;Acc:HGNC:19841]
uniq_2338753	ENSECAG00000014571	ZNF829	zinc finger protein 829 [Source:HGNC Symbol;Acc:HGNC:34032]
uniq_2338754	ENSECAG00000024887	PC	pyruvate carboxylase [Source:HGNC Symbol;Acc:HGNC:8636]
uniq_2338764	ENSECAG00000024608	SREBF2	sterol regulatory element binding transcription factor 2 [Source:HGNC Symbol;Acc:HGNC:11290]
uniq_2338778	ENSECAG00000012662	SEMA3A	sema domain, immunoglobulin domain (Ig), short basic domain, secreted, (semaphorin) 3A [Source:HGNC Symbol;Acc:HGNC:10723]
uniq_2338784	ENSECAG00000024631	CPXM2	carboxypeptidase X (M14 family), member 2 [Source:HGNC Symbol;Acc:HGNC:26977]
uniq_2338789	ENSECAG00000023423	PRX	periaxin [Source:HGNC Symbol;Acc:HGNC:13797]
uniq_2338795	ENSECAG00000016302	-	Uncharacterized protein [Source:UniProtKB/TrEMBL;Acc:F6TW04]
uniq_2338797	ENSECAG00000007597	CYP2R1	cytochrome P450 family 2 subfamily R member 1 [Source:HGNC Symbol;Acc:HGNC:20580]
uniq_2338799	ENSECAG00000014571	ZNF829	zinc finger protein 829 [Source:HGNC Symbol;Acc:HGNC:34032]
uniq_2338807	ENSECAG00000002386	ZNF256	zinc finger protein 256 [Source:HGNC Symbol;Acc:HGNC:13049]
uniq_2338809	ENSECAG00000003473	WIPI1	WD repeat domain, phosphoinositide interacting 1 [Source:HGNC Symbol;Acc:HGNC:25471]
uniq_2338810	ENSECAG00000024348	UNC80	Uncharacterized protein [Source:UniProtKB/TrEMBL;Acc:F6XF68]
uniq_2338821	ENSECAG00000018921	MTMR2	myotubularin related protein 2 [Source:HGNC Symbol;Acc:HGNC:7450]
uniq_2338822	ENSECAG00000023688	ZNF268	Uncharacterized protein [Source:UniProtKB/TrEMBL;Acc:F7BXY5]
uniq_2338837	ENSECAG00000023133	-	Uncharacterized protein [Source:UniProtKB/TrEMBL;Acc:F6T405]
uniq_2338841	ENSECAG00000023724	ZNF235	zinc finger protein 235 [Source:HGNC Symbol;Acc:HGNC:12866]
uniq_2338846	ENSECAG00000023724	ZNF235	zinc finger protein 235 [Source:HGNC Symbol;Acc:HGNC:12866]
uniq_2338849	ENSECAG00000011942	GLB1	galactosidase beta 1 [Source:HGNC Symbol;Acc:HGNC:4298]
uniq_2338854	ENSECAG00000007791	ZNF200	zinc finger protein 200 [Source:HGNC Symbol;Acc:HGNC:12993]
uniq_2338860	ENSECAG00000024797	PDE3B	phosphodiesterase 3B [Source:HGNC Symbol;Acc:HGNC:8779]
uniq_2338862	ENSECAG00000005125	PRSS33	protease, serine 33 [Source:HGNC Symbol;Acc:HGNC:30405]
uniq_2338863	ENSECAG00000023471	ZNF879	zinc finger protein 879 [Source:HGNC Symbol;Acc:HGNC:37273]
uniq_2338864	ENSECAG00000020614	DCBLD2	discoidin, CUB and LCCL domain containing 2 [Source:HGNC Symbol;Acc:HGNC:24627]
uniq_2338867	ENSECAG00000017138	-	Uncharacterized protein [Source:UniProtKB/TrEMBL;Acc:F6XT22]
uniq_2338880	ENSECAG00000014042	ZNF791	zinc finger protein 791 [Source:HGNC Symbol;Acc:HGNC:26895]
uniq_2338888	ENSECAG00000002021	-	Uncharacterized protein [Source:UniProtKB/TrEMBL;Acc:F6U096]
uniq_2338890	ENSECAG00000006818	-	Uncharacterized protein [Source:UniProtKB/TrEMBL;Acc:F7BVP4]
uniq_2338892	ENSECAG00000018288	C1orf21	chromosome 1 open reading frame 21 [Source:HGNC Symbol;Acc:HGNC:15494]
uniq_2338893	ENSECAG00000011056	-	Uncharacterized protein [Source:UniProtKB/TrEMBL;Acc:F7C6S7]
uniq_2338898	ENSECAG00000018022	-	Uncharacterized protein [Source:UniProtKB/TrEMBL;Acc:F6PHU2]
uniq_2338915	ENSECAG00000014918	ZNF154	zinc finger protein 154 [Source:HGNC Symbol;Acc:HGNC:12939]
uniq_2338922	ENSECAG00000016565	EEFSEC	eukaryotic elongation factor, selenocysteine-tRNA-specific [Source:HGNC Symbol;Acc:HGNC:24614]
uniq_2338923	ENSECAG00000014571	ZNF829	zinc finger protein 829 [Source:HGNC Symbol;Acc:HGNC:34032]
uniq_2338930	ENSECAG00000019081	ST7L	suppression of tumorigenicity 7 like [Source:HGNC Symbol;Acc:HGNC:18441]
uniq_2338934	ENSECAG00000016973	FILIP1L	filamin A interacting protein 1-like [Source:HGNC Symbol;Acc:HGNC:24589]
uniq_2338935	ENSECAG00000019623	ABHD16B	abhydrolase domain containing 16B [Source:HGNC Symbol;Acc:HGNC:16128]
uniq_2338955	ENSECAG00000011567	UIMC1	ubiquitin interaction motif containing 1 [Source:HGNC Symbol;Acc:HGNC:30298]
uniq_2338958	ENSECAG00000013465	SLC4A10	solute carrier family 4, sodium bicarbonate transporter, member 10 [Source:HGNC Symbol;Acc:HGNC:13811]
uniq_2338963	ENSECAG00000011935	SMURF2	SMAD specific E3 ubiquitin protein ligase 2 [Source:HGNC Symbol;Acc:HGNC:16809]
uniq_2338968	ENSECAG00000012864	ZNF530	zinc finger protein 530 [Source:HGNC Symbol;Acc:HGNC:29297]
uniq_2338970	ENSECAG00000016375	-	Uncharacterized protein [Source:UniProtKB/TrEMBL;Acc:F6QI57]
uniq_2338978	ENSECAG00000022821	ZNF570	zinc finger protein 570 [Source:HGNC Symbol;Acc:HGNC:26416]
uniq_2338980	ENSECAG00000020816	PDLIM1	PDZ and LIM domain 1 [Source:HGNC Symbol;Acc:HGNC:2067]
uniq_2338984	ENSECAG00000016375	-	Uncharacterized protein [Source:UniProtKB/TrEMBL;Acc:F6QI57]
uniq_2338987	ENSECAG00000005564	-	-
uniq_2338991	ENSECAG00000003160	ZNF594	Uncharacterized protein [Source:UniProtKB/TrEMBL;Acc:F6WP29]
uniq_2338997	ENSECAG00000007431	TNKS	tankyrase, TRF1-interacting ankyrin-related ADP-ribose polymerase [Source:HGNC Symbol;Acc:HGNC:11941]
uniq_2339007	ENSECAG00000020694	CEP290	centrosomal protein 290kDa [Source:HGNC Symbol;Acc:HGNC:29021]
uniq_2339014	ENSECAG00000019812	AGTPBP1	ATP/GTP binding protein 1 [Source:HGNC Symbol;Acc:HGNC:17258]
uniq_2339020	ENSECAG00000011754	RPIA	ribose 5-phosphate isomerase A [Source:HGNC Symbol;Acc:HGNC:10297]
uniq_2339031	ENSECAG00000017599	ZNF567	zinc finger protein 567 [Source:HGNC Symbol;Acc:HGNC:28696]
uniq_2339032	ENSECAG00000023688	ZNF268	Uncharacterized protein [Source:UniProtKB/TrEMBL;Acc:F7BXY5]
uniq_2339034	ENSECAG00000010037	SFI1	SFI1 centrin binding protein [Source:HGNC Symbol;Acc:HGNC:29064]
uniq_2339035	ENSECAG00000016657	ZNF211	zinc finger protein 211 [Source:HGNC Symbol;Acc:HGNC:13003]
uniq_2339036	ENSECAG00000000766	-	Uncharacterized protein [Source:UniProtKB/TrEMBL;Acc:F7C182]
uniq_2339042	ENSECAG00000014918	ZNF154	zinc finger protein 154 [Source:HGNC Symbol;Acc:HGNC:12939]
uniq_2339047	ENSECAG00000010608	-	Uncharacterized protein [Source:UniProtKB/TrEMBL;Acc:F6SEF4]
uniq_2339055	ENSECAG00000017293	-	Uncharacterized protein [Source:UniProtKB/TrEMBL;Acc:F6Z763]
uniq_2339062	ENSECAG00000023794	-	-
uniq_2339069	ENSECAG00000020614	DCBLD2	discoidin, CUB and LCCL domain containing 2 [Source:HGNC Symbol;Acc:HGNC:24627]
uniq_2339072	ENSECAG00000013505	-	Uncharacterized protein [Source:UniProtKB/TrEMBL;Acc:F6ZUL5]
uniq_2339080	ENSECAG00000013880	-	Uncharacterized protein [Source:UniProtKB/TrEMBL;Acc:F7ALC2]
uniq_2339087	ENSECAG00000004819	DNAH11	dynein, axonemal, heavy chain 11 [Source:HGNC Symbol;Acc:HGNC:2942]
uniq_2339091	ENSECAG00000013471	ZNF599	zinc finger protein 599 [Source:HGNC Symbol;Acc:HGNC:26408]
uniq_2339106	ENSECAG00000014918	ZNF154	zinc finger protein 154 [Source:HGNC Symbol;Acc:HGNC:12939]
uniq_2339123	ENSECAG00000022232	SASH1	SAM and SH3 domain containing 1 [Source:HGNC Symbol;Acc:HGNC:19182]
uniq_2339146	ENSECAG00000023423	PRX	periaxin [Source:HGNC Symbol;Acc:HGNC:13797]
uniq_2339160	ENSECAG00000010029	ZDHHC3	zinc finger, DHHC-type containing 3 [Source:HGNC Symbol;Acc:HGNC:18470]
uniq_2339161	ENSECAG00000022167	-	Uncharacterized protein [Source:UniProtKB/TrEMBL;Acc:F6X9I0]
uniq_2339165	ENSECAG00000012975	C8orf74	chromosome 8 open reading frame 74 [Source:HGNC Symbol;Acc:HGNC:32296]
uniq_2339171	ENSECAG00000002386	ZNF256	zinc finger protein 256 [Source:HGNC Symbol;Acc:HGNC:13049]
uniq_2339176	ENSECAG00000022388	OS9	protein OS-9 precursor [Source:RefSeq peptide;Acc:NP_001161154]
uniq_2339177	ENSECAG00000023423	PRX	periaxin [Source:HGNC Symbol;Acc:HGNC:13797]
uniq_2339185	ENSECAG00000017553	SEPT2	septin 2 [Source:HGNC Symbol;Acc:HGNC:7729]
uniq_2339186	ENSECAG00000006544	MGA	MGA, MAX dimerization protein [Source:HGNC Symbol;Acc:HGNC:14010]
uniq_2339188	ENSECAG00000024775	PRKD2	protein kinase D2 [Source:HGNC Symbol;Acc:HGNC:17293]
uniq_2339193	ENSECAG00000023688	ZNF268	Uncharacterized protein [Source:UniProtKB/TrEMBL;Acc:F7BXY5]
uniq_2339206	ENSECAG00000017803	-	-
uniq_2339207	ENSECAG00000020668	-	-
uniq_2339209	ENSECAG00000008057	TSPEAR	thrombospondin-type laminin G domain and EAR repeats [Source:HGNC Symbol;Acc:HGNC:1268]
uniq_2339214	ENSECAG00000023498	ZNF41	zinc finger protein 41 [Source:HGNC Symbol;Acc:HGNC:13107]
uniq_2339229	ENSECAG00000021615	PSMB2	proteasome subunit beta 2 [Source:HGNC Symbol;Acc:HGNC:9539]
uniq_2339230	ENSECAG00000023423	PRX	periaxin [Source:HGNC Symbol;Acc:HGNC:13797]
uniq_2339238	ENSECAG00000006749	ATP13A3	ATPase type 13A3 [Source:HGNC Symbol;Acc:HGNC:24113]
uniq_2339241	ENSECAG00000014770	CDR2	cerebellar degeneration related protein 2 [Source:HGNC Symbol;Acc:HGNC:1799]
uniq_2339254	ENSECAG00000007942	LMNB1	lamin B1 [Source:HGNC Symbol;Acc:HGNC:6637]
uniq_2339255	ENSECAG00000016976	RARB	retinoic acid receptor, beta [Source:HGNC Symbol;Acc:HGNC:9865]
uniq_2339269	ENSECAG00000024649	ZNF3	zinc finger protein 3 [Source:HGNC Symbol;Acc:HGNC:13089]
uniq_2339287	ENSECAG00000020450	ZNF510	zinc finger protein 510 [Source:HGNC Symbol;Acc:HGNC:29161]
uniq_2339294	ENSECAG00000016375	-	Uncharacterized protein [Source:UniProtKB/TrEMBL;Acc:F6QI57]
uniq_2339295	ENSECAG00000008651	BCAS3	breast carcinoma amplified sequence 3 [Source:HGNC Symbol;Acc:HGNC:14347]
uniq_2339300	ENSECAG00000006071	-	Uncharacterized protein [Source:UniProtKB/TrEMBL;Acc:F7B644]
uniq_2339307	ENSECAG00000019062	RAB5A	RAB5A, member RAS oncogene family [Source:HGNC Symbol;Acc:HGNC:9783]
uniq_2339308	ENSECAG00000023512	MTA3	metastasis associated 1 family member 3 [Source:HGNC Symbol;Acc:HGNC:23784]
uniq_2339327	ENSECAG00000023602	HECTD4	HECT domain containing E3 ubiquitin protein ligase 4 [Source:HGNC Symbol;Acc:HGNC:26611]
uniq_2339328	ENSECAG00000016375	-	Uncharacterized protein [Source:UniProtKB/TrEMBL;Acc:F6QI57]
uniq_2339332	ENSECAG00000016509	PROS1	protein S (alpha) [Source:HGNC Symbol;Acc:HGNC:9456]
uniq_2339336	ENSECAG00000017115	-	Uncharacterized protein [Source:UniProtKB/TrEMBL;Acc:F6XY98]
uniq_2339348	ENSECAG00000014571	ZNF829	zinc finger protein 829 [Source:HGNC Symbol;Acc:HGNC:34032]
uniq_2339349	ENSECAG00000011892	ZNF582	zinc finger protein 582 [Source:HGNC Symbol;Acc:HGNC:26421]
uniq_2339352	ENSECAG00000014918	ZNF154	zinc finger protein 154 [Source:HGNC Symbol;Acc:HGNC:12939]
uniq_2339357	ENSECAG00000007445	ZNF331	zinc finger protein 331 [Source:HGNC Symbol;Acc:HGNC:15489]
uniq_2339382	ENSECAG00000014186	-	Uncharacterized protein [Source:UniProtKB/TrEMBL;Acc:F7APF6]
uniq_2339383	ENSECAG00000002578	PES1	pescadillo ribosomal biogenesis factor 1 [Source:HGNC Symbol;Acc:HGNC:8848]
uniq_2339388	ENSECAG00000014176	SPATA5	spermatogenesis associated 5 [Source:HGNC Symbol;Acc:HGNC:18119]
uniq_2339390	ENSECAG00000000734	HMGA1	high mobility group AT-hook 1 [Source:HGNC Symbol;Acc:HGNC:5010]
uniq_2339395	ENSECAG00000009258	DAAM1	dishevelled associated activator of morphogenesis 1 [Source:HGNC Symbol;Acc:HGNC:18142]
uniq_2339399	ENSECAG00000007909	COL17A1	collagen, type XVII, alpha 1 [Source:HGNC Symbol;Acc:HGNC:2194]
uniq_2339405	ENSECAG00000008222	-	Uncharacterized protein [Source:UniProtKB/TrEMBL;Acc:F6TC94]
uniq_2339414	ENSECAG00000017115	-	Uncharacterized protein [Source:UniProtKB/TrEMBL;Acc:F6XY98]
uniq_2339421	ENSECAG00000008852	ABCA1	ATP binding cassette subfamily A member 1 [Source:HGNC Symbol;Acc:HGNC:29]
uniq_2339431	ENSECAG00000008874	-	-
uniq_2339446	ENSECAG00000009337	TSPAN9	tetraspanin 9 [Source:HGNC Symbol;Acc:HGNC:21640]
uniq_2339448	ENSECAG00000006615	MYO16	myosin XVI [Source:HGNC Symbol;Acc:HGNC:29822]
uniq_2339452	ENSECAG00000010809	CACNA2D1	calcium channel, voltage-dependent, alpha 2/delta subunit 1 [Source:HGNC Symbol;Acc:HGNC:1399]
uniq_2339456	ENSECAG00000019424	EXOC6B	exocyst complex component 6B [Source:HGNC Symbol;Acc:HGNC:17085]
uniq_2339459	ENSECAG00000015338	FBRSL1	fibrosin-like 1 [Source:HGNC Symbol;Acc:HGNC:29308]
uniq_2339460	ENSECAG00000009229	APOOL	apolipoprotein O-like [Source:HGNC Symbol;Acc:HGNC:24009]
uniq_2339471	ENSECAG00000005497	-	Uncharacterized protein [Source:UniProtKB/TrEMBL;Acc:F7DAZ6]
uniq_2339480	ENSECAG00000014571	ZNF829	zinc finger protein 829 [Source:HGNC Symbol;Acc:HGNC:34032]
uniq_2339483	ENSECAG00000008252	NOL11	nucleolar protein 11 [Source:HGNC Symbol;Acc:HGNC:24557]
uniq_2339490	ENSECAG00000024649	ZNF3	zinc finger protein 3 [Source:HGNC Symbol;Acc:HGNC:13089]
uniq_2339494	ENSECAG00000010563	-	-
uniq_2339500	ENSECAG00000023423	PRX	periaxin [Source:HGNC Symbol;Acc:HGNC:13797]
uniq_2339519	ENSECAG00000024649	ZNF3	zinc finger protein 3 [Source:HGNC Symbol;Acc:HGNC:13089]
uniq_2339521	ENSECAG00000014042	ZNF791	zinc finger protein 791 [Source:HGNC Symbol;Acc:HGNC:26895]
uniq_2339522	ENSECAG00000007654	KLHDC10	kelch domain containing 10 [Source:HGNC Symbol;Acc:HGNC:22194]
uniq_2339536	ENSECAG00000023471	ZNF879	zinc finger protein 879 [Source:HGNC Symbol;Acc:HGNC:37273]
uniq_2339547	ENSECAG00000016375	-	Uncharacterized protein [Source:UniProtKB/TrEMBL;Acc:F6QI57]
uniq_2339552	ENSECAG00000020668	-	-
uniq_2339561	ENSECAG00000014388	ZNF432	zinc finger protein 432 [Source:HGNC Symbol;Acc:HGNC:20810]
uniq_2339563	ENSECAG00000020992	NEIL2	nei-like DNA glycosylase 2 [Source:HGNC Symbol;Acc:HGNC:18956]
uniq_2339566	ENSECAG00000023790	MNAT1	MNAT CDK-activating kinase assembly factor 1 [Source:HGNC Symbol;Acc:HGNC:7181]
uniq_2339567	ENSECAG00000021685	DCLRE1B	DNA cross-link repair 1B [Source:HGNC Symbol;Acc:HGNC:17641]
uniq_2339571	ENSECAG00000022453	-	Uncharacterized protein [Source:UniProtKB/TrEMBL;Acc:F6UQY1]
uniq_2339576	ENSECAG00000010608	-	Uncharacterized protein [Source:UniProtKB/TrEMBL;Acc:F6SEF4]
uniq_2339587	ENSECAG00000019518	ZNF45	zinc finger protein 45 [Source:HGNC Symbol;Acc:HGNC:13111]
uniq_2339600	ENSECAG00000017215	ZFP30	ZFP30 zinc finger protein [Source:HGNC Symbol;Acc:HGNC:29555]
uniq_2339605	ENSECAG00000017803	-	-
uniq_2339606	ENSECAG00000006696	TMTC4	transmembrane and tetratricopeptide repeat containing 4 [Source:HGNC Symbol;Acc:HGNC:25904]
uniq_2339610	ENSECAG00000021343	NRG1	neuregulin 1 [Source:HGNC Symbol;Acc:HGNC:7997]
uniq_2339611	ENSECAG00000017293	-	Uncharacterized protein [Source:UniProtKB/TrEMBL;Acc:F6Z763]
uniq_2339625	ENSECAG00000019609	-	Uncharacterized protein [Source:UniProtKB/TrEMBL;Acc:F7DYD0]
uniq_2339630	ENSECAG00000020668	-	-
uniq_2339649	ENSECAG00000019132	SLMAP	sarcolemma associated protein [Source:HGNC Symbol;Acc:HGNC:16643]
uniq_2339653	ENSECAG00000019062	RAB5A	RAB5A, member RAS oncogene family [Source:HGNC Symbol;Acc:HGNC:9783]
uniq_2339662	ENSECAG00000024649	ZNF3	zinc finger protein 3 [Source:HGNC Symbol;Acc:HGNC:13089]
uniq_2339681	ENSECAG00000014918	ZNF154	zinc finger protein 154 [Source:HGNC Symbol;Acc:HGNC:12939]
uniq_2339687	ENSECAG00000019722	AKT3	v-akt murine thymoma viral oncogene homolog 3 [Source:HGNC Symbol;Acc:HGNC:393]
uniq_2339708	ENSECAG00000019396	ZNF566	zinc finger protein 566 [Source:HGNC Symbol;Acc:HGNC:25919]
uniq_2339719	ENSECAG00000016053	SAC3D1	SAC3 domain containing 1 [Source:HGNC Symbol;Acc:HGNC:30179]
uniq_2339726	ENSECAG00000014229	AHNAK	AHNAK nucleoprotein [Source:HGNC Symbol;Acc:HGNC:347]
uniq_2339736	ENSECAG00000023724	ZNF235	zinc finger protein 235 [Source:HGNC Symbol;Acc:HGNC:12866]
uniq_2339737	ENSECAG00000024649	ZNF3	zinc finger protein 3 [Source:HGNC Symbol;Acc:HGNC:13089]
uniq_2339744	ENSECAG00000000274	SPAG16	sperm associated antigen 16 [Source:HGNC Symbol;Acc:HGNC:23225]
uniq_2339756	ENSECAG00000024114	WHSC1L1	Wolf-Hirschhorn syndrome candidate 1-like 1 [Source:HGNC Symbol;Acc:HGNC:12767]
uniq_2339763	ENSECAG00000014873	OAT	ornithine aminotransferase [Source:HGNC Symbol;Acc:HGNC:8091]
uniq_2339764	ENSECAG00000019396	ZNF566	zinc finger protein 566 [Source:HGNC Symbol;Acc:HGNC:25919]
uniq_2339765	ENSECAG00000008222	-	Uncharacterized protein [Source:UniProtKB/TrEMBL;Acc:F6TC94]
uniq_2339769	ENSECAG00000013471	ZNF599	zinc finger protein 599 [Source:HGNC Symbol;Acc:HGNC:26408]
uniq_2339772	ENSECAG00000011422	DHRS7	dehydrogenase/reductase (SDR family) member 7 [Source:HGNC Symbol;Acc:HGNC:21524]
uniq_2339773	ENSECAG00000007763	ALMS1	ALMS1, centrosome and basal body associated protein [Source:HGNC Symbol;Acc:HGNC:428]
uniq_2339780	ENSECAG00000020894	-	Uncharacterized protein [Source:UniProtKB/TrEMBL;Acc:F6VHQ0]
uniq_2339785	ENSECAG00000025159	-	-
uniq_2339790	ENSECAG00000021667	-	Uncharacterized protein [Source:UniProtKB/TrEMBL;Acc:F6X3J2]
uniq_2339792	ENSECAG00000024063	-	Uncharacterized protein [Source:UniProtKB/TrEMBL;Acc:F6XAR3]
uniq_2339793	ENSECAG00000009053	ZNF304	zinc finger protein 304 [Source:HGNC Symbol;Acc:HGNC:13505]
uniq_2339796	ENSECAG00000024578	NFIB	nuclear factor I/B [Source:HGNC Symbol;Acc:HGNC:7785]
uniq_2339801	ENSECAG00000019396	ZNF566	zinc finger protein 566 [Source:HGNC Symbol;Acc:HGNC:25919]
uniq_2339803	ENSECAG00000000073	ADAM2	ADAM metallopeptidase domain 2 [Source:HGNC Symbol;Acc:HGNC:198]
uniq_2339804	ENSECAG00000018254	UCHL1	ubiquitin C-terminal hydrolase L1 [Source:HGNC Symbol;Acc:HGNC:12513]
uniq_2339805	ENSECAG00000007744	RSRP1	arginine/serine-rich protein 1 [Source:HGNC Symbol;Acc:HGNC:25234]
uniq_2339807	ENSECAG00000021898	COPB1	coatomer protein complex subunit beta 1 [Source:HGNC Symbol;Acc:HGNC:2231]
uniq_2339809	ENSECAG00000017138	-	Uncharacterized protein [Source:UniProtKB/TrEMBL;Acc:F6XT22]
uniq_2339810	ENSECAG00000012548	CEP112	centrosomal protein 112kDa [Source:HGNC Symbol;Acc:HGNC:28514]
uniq_2339828	ENSECAG00000022054	CLSTN2	calsyntenin 2 [Source:HGNC Symbol;Acc:HGNC:17448]
uniq_2339834	ENSECAG00000020833	ZNF234	Uncharacterized protein [Source:UniProtKB/TrEMBL;Acc:F6VHS7]
uniq_2339837	ENSECAG00000024181	-	Uncharacterized protein [Source:UniProtKB/TrEMBL;Acc:F6WSK2]
uniq_2339845	ENSECAG00000009379	GLCCI1	glucocorticoid induced 1 [Source:HGNC Symbol;Acc:HGNC:18713]
uniq_2339846	ENSECAG00000023731	ABCD3	ATP binding cassette subfamily D member 3 [Source:HGNC Symbol;Acc:HGNC:67]
uniq_2339856	ENSECAG00000023724	ZNF235	zinc finger protein 235 [Source:HGNC Symbol;Acc:HGNC:12866]
uniq_2339861	ENSECAG00000014918	ZNF154	zinc finger protein 154 [Source:HGNC Symbol;Acc:HGNC:12939]
uniq_2339870	ENSECAG00000012832	SYT1	synaptotagmin 1 [Source:HGNC Symbol;Acc:HGNC:11509]
uniq_2339885	ENSECAG00000023501	WNK1	WNK lysine deficient protein kinase 1 [Source:HGNC Symbol;Acc:HGNC:14540]
uniq_2339892	ENSECAG00000019396	ZNF566	zinc finger protein 566 [Source:HGNC Symbol;Acc:HGNC:25919]
uniq_2339897	ENSECAG00000015053	SDCBP	syndecan binding protein [Source:HGNC Symbol;Acc:HGNC:10662]
uniq_2339903	ENSECAG00000016375	-	Uncharacterized protein [Source:UniProtKB/TrEMBL;Acc:F6QI57]
uniq_2339912	ENSECAG00000015608	CRIM1	cysteine rich transmembrane BMP regulator 1 (chordin-like) [Source:HGNC Symbol;Acc:HGNC:2359]
uniq_2339915	ENSECAG00000020719	APBB2	amyloid beta (A4) precursor protein-binding, family B, member 2 [Source:HGNC Symbol;Acc:HGNC:582]
uniq_2339917	ENSECAG00000019062	RAB5A	RAB5A, member RAS oncogene family [Source:HGNC Symbol;Acc:HGNC:9783]
uniq_2339922	ENSECAG00000009130	ZNF197	Uncharacterized protein [Source:UniProtKB/TrEMBL;Acc:F6WTU4]
uniq_2339940	ENSECAG00000008222	-	Uncharacterized protein [Source:UniProtKB/TrEMBL;Acc:F6TC94]
uniq_2339942	ENSECAG00000017138	-	Uncharacterized protein [Source:UniProtKB/TrEMBL;Acc:F6XT22]
uniq_2339944	ENSECAG00000010839	GFOD2	glucose-fructose oxidoreductase domain containing 2 [Source:HGNC Symbol;Acc:HGNC:28159]
uniq_2339948	ENSECAG00000012060	MYO3A	myosin IIIA [Source:HGNC Symbol;Acc:HGNC:7601]
uniq_2339955	ENSECAG00000018191	GUCY1A2	guanylate cyclase 1, soluble, alpha 2 [Source:HGNC Symbol;Acc:HGNC:4684]
uniq_2339960	ENSECAG00000026832	ACOXL	acyl-CoA oxidase-like [Source:HGNC Symbol;Acc:HGNC:25621]
uniq_2339966	ENSECAG00000007375	-	Uncharacterized protein [Source:UniProtKB/TrEMBL;Acc:F7E1P9]
uniq_2339972	ENSECAG00000013988	DLC1	DLC1 Rho GTPase activating protein [Source:HGNC Symbol;Acc:HGNC:2897]
uniq_2339976	ENSECAG00000019020	C2orf44	chromosome 2 open reading frame 44 [Source:HGNC Symbol;Acc:HGNC:26157]
uniq_2339983	ENSECAG00000016266	ADCY2	adenylate cyclase 2 (brain) [Source:HGNC Symbol;Acc:HGNC:233]
uniq_2339986	ENSECAG00000013653	TPMT	thiopurine S-methyltransferase [Source:HGNC Symbol;Acc:HGNC:12014]
uniq_2339987	ENSECAG00000009109	ZNF79	zinc finger protein 79 [Source:HGNC Symbol;Acc:HGNC:13153]
uniq_2339990	ENSECAG00000005203	RASA1	RAS p21 protein activator (GTPase activating protein) 1 [Source:HGNC Symbol;Acc:HGNC:9871]
uniq_2339998	ENSECAG00000000520	STK17B	serine/threonine kinase 17b [Source:HGNC Symbol;Acc:HGNC:11396]
uniq_2340000	ENSECAG00000008260	UTP18	UTP18 small subunit processome component [Source:HGNC Symbol;Acc:HGNC:24274]
uniq_2340001	ENSECAG00000015408	PCYOX1	prenylcysteine oxidase 1 [Source:HGNC Symbol;Acc:HGNC:20588]
uniq_2340013	ENSECAG00000022709	FUNDC1	FUN14 domain containing 1 [Source:HGNC Symbol;Acc:HGNC:28746]
uniq_2340023	ENSECAG00000014571	ZNF829	zinc finger protein 829 [Source:HGNC Symbol;Acc:HGNC:34032]
uniq_2340029	ENSECAG00000011056	-	Uncharacterized protein [Source:UniProtKB/TrEMBL;Acc:F7C6S7]
uniq_2340039	ENSECAG00000012864	ZNF530	zinc finger protein 530 [Source:HGNC Symbol;Acc:HGNC:29297]
uniq_2340042	ENSECAG00000020366	SNAP29	synaptosome associated protein 29kDa [Source:HGNC Symbol;Acc:HGNC:11133]
uniq_2340052	ENSECAG00000019120	-	Uncharacterized protein [Source:UniProtKB/TrEMBL;Acc:F7B556]
uniq_2340054	ENSECAG00000019144	CPNE4	copine IV [Source:HGNC Symbol;Acc:HGNC:2317]
uniq_2340058	ENSECAG00000023664	-	Uncharacterized protein [Source:UniProtKB/TrEMBL;Acc:F7CJR0]
uniq_2340059	ENSECAG00000017293	-	Uncharacterized protein [Source:UniProtKB/TrEMBL;Acc:F6Z763]
uniq_2340065	ENSECAG00000002386	ZNF256	zinc finger protein 256 [Source:HGNC Symbol;Acc:HGNC:13049]
uniq_2340066	ENSECAG00000018847	-	Uncharacterized protein [Source:UniProtKB/TrEMBL;Acc:F7B1G8]
uniq_2340069	ENSECAG00000013713	FAM45A	family with sequence similarity 45 member A [Source:HGNC Symbol;Acc:HGNC:31793]
uniq_2340072	ENSECAG00000017504	QKI	QKI, KH domain containing, RNA binding [Source:HGNC Symbol;Acc:HGNC:21100]
uniq_2340080	ENSECAG00000013471	ZNF599	zinc finger protein 599 [Source:HGNC Symbol;Acc:HGNC:26408]
uniq_2340088	ENSECAG00000023688	ZNF268	Uncharacterized protein [Source:UniProtKB/TrEMBL;Acc:F7BXY5]
uniq_2340089	ENSECAG00000023584	DMXL1	Dmx-like 1 [Source:HGNC Symbol;Acc:HGNC:2937]
uniq_2340096	ENSECAG00000009759	TNRC6B	trinucleotide repeat containing 6B [Source:HGNC Symbol;Acc:HGNC:29190]
uniq_2340105	ENSECAG00000022464	MTX2	metaxin 2 [Source:HGNC Symbol;Acc:HGNC:7506]
uniq_2340107	ENSECAG00000019020	C2orf44	chromosome 2 open reading frame 44 [Source:HGNC Symbol;Acc:HGNC:26157]
uniq_2340111	ENSECAG00000000274	SPAG16	sperm associated antigen 16 [Source:HGNC Symbol;Acc:HGNC:23225]
uniq_2340115	ENSECAG00000000579	ADAMTS17	ADAM metallopeptidase with thrombospondin type 1 motif 17 [Source:HGNC Symbol;Acc:HGNC:17109]
uniq_2340119	ENSECAG00000016375	-	Uncharacterized protein [Source:UniProtKB/TrEMBL;Acc:F6QI57]
uniq_2340122	ENSECAG00000023697	FNDC3A	fibronectin type III domain containing 3A [Source:HGNC Symbol;Acc:HGNC:20296]
uniq_2340125	ENSECAG00000007431	TNKS	tankyrase, TRF1-interacting ankyrin-related ADP-ribose polymerase [Source:HGNC Symbol;Acc:HGNC:11941]
[truncated: 28,640 more rows]
