# Supplementary material for: Identification of piRNAs and piRNA clusters in the testes of the Mongolian horse
Source: Sci Rep. 2019 Mar 22;9:5022. doi: 10.1038/s41598-019-41475-9 (PMC6430771; doi:10.1038/s41598-019-41475-9)
Supplement: Supplementary file 5 — Dataset 4 [file 41598_2019_41475_MOESM5_ESM.xls]

sRNA	ASM_readcount	BSM_readcount	log2FoldChange	pval	padj
cluster6069	1551.94894408196	37.3429961301842	5.3486	2.839e-240	4.5179e-236
cluster2120	1609.70081079946	124.556601801582	3.6794	6.3529e-193	5.055e-189
cluster5608	86.6532586746354	1577.06194862397	-4.166	7.4726e-156	3.964e-152
cluster1628	884.316893690792	64.3043017208453	3.76	8.9113e-123	3.5454e-119
cluster1547	2534.46947261943	160.58408030314	3.9568	8.7755e-107	2.7931e-103
cluster9699	483.344854908105	60.2143241053438	2.9976	1.1258e-104	2.986e-101
cluster15491	262.048441977738	2202.31498636407	-3.061	1.8951e-96	4.3083e-93
cluster10209	56.5663639452723	1282.31984301084	-4.4595	9.4667e-85	1.8832e-81
cluster10108	719.411574800186	140.918962960517	2.3444	3.7412e-84	6.6153e-81
cluster12244	177.790282498283	893.647276067504	-2.3241	9.96e-82	1.585e-78
cluster15421	39.3550317729904	599.430059719863	-3.9089	3.0073e-78	4.3507e-75
cluster5837	25.1653732005183	607.578164148264	-4.5452	2.2271e-76	2.9535e-73
cluster6730	1266.89858011226	28.5527820290473	5.3758	2.3841e-73	2.9185e-70
cluster6040	375.302041487898	28.4189761087716	3.699	5.1753e-72	5.8829e-69
cluster2487	1604.86224588085	254.40498751864	2.6481	7.1028e-71	7.5356e-68
cluster15612	24.0046489358758	394.777658448322	-4.0078	1.7438e-70	1.7344e-67
cluster6448	36.381235761308	1039.9253958855	-4.779	2.2027e-67	2.062e-64
cluster15511	64.7511800781284	720.246763453417	-3.4492	4.5105e-65	3.9372e-62
cluster16640	28.4389694127441	387.52551098428	-3.7379	4.7007e-65	3.9372e-62
cluster13444	345.54732485518	47.6879585038517	2.8375	8.4185e-65	6.6986e-62
cluster12614	39.5020327366253	600.085591741484	-3.8928	1.9225e-64	1.4569e-61
cluster13445	32529.1831747576	2943.7078337559	3.4414	2.4983e-63	1.8072e-60
cluster11836	41.2109052593769	472.025084374035	-3.4966	5.4836e-63	3.7941e-60
cluster4208	27.4938209288512	529.874912067586	-4.2165	4.6111e-61	2.9353e-58
cluster4452	147.175486460989	1937.09080069745	-3.6881	4.4491e-61	2.9353e-58
cluster16046	70.6874477006296	447.352468003362	-2.6508	1.3121e-60	8.031e-58
cluster12367	1046.91734977967	30.1577079859842	5.0313	1.7622e-60	1.0386e-57
cluster10744	491.473443417359	15.1206967234906	4.9266	2.8179e-60	1.6016e-57
cluster2506	802.767453872031	9213.44252598703	-3.4934	7.667e-60	4.2073e-57
cluster6693	525.694858423047	32.146702523248	3.9831	1.6431e-59	8.716e-57
cluster1473	620.170328810532	48.725761340516	3.6384	1.9761e-59	1.0144e-56
cluster15336	28.1560197406539	411.839598690996	-3.8236	3.3828e-57	1.6823e-54
cluster8713	17.7842307155101	345.429981034908	-4.2225	7.1209e-57	3.434e-54
cluster2357	408.716302303446	39.0393410583299	3.361	2.6228e-56	1.2276e-53
cluster15512	81.5637385850122	1343.29877033901	-3.9969	2.3058e-55	1.0484e-52
cluster9564	876.348018950076	22.8174308927459	5.1524	4.5323e-54	2.0035e-51
cluster7416	1052.42568612962	42.6224429948507	4.5523	4.6732e-54	2.01e-51
cluster15517	1141.04787427416	189.017513111869	2.5796	7.4542e-54	3.1218e-51
cluster10050	178.544333340861	1282.89534885855	-2.8285	1.8543e-53	7.5665e-51
cluster15524	29.6995676998593	317.182573363338	-3.3912	1.9673e-53	7.8267e-51
cluster9219	315.950088927437	19.8997536098513	3.9321	2.3812e-53	9.2424e-51
cluster5033	55.758815374418	901.158733325033	-3.9706	2.5899e-53	9.8134e-51
cluster4036	372.358165622674	15.1929292762683	4.5302	3.6597e-52	1.3544e-49
cluster6707	1330.20520402652	41.0656199953194	4.9225	6.9978e-52	2.531e-49
cluster4700	268.647180557725	11.1349741387509	4.5089	7.452e-52	2.6353e-49
cluster15334	36.4223862960714	438.167538439601	-3.551	2.2481e-51	7.7773e-49
cluster15525	29.6122190040243	586.524884320723	-4.239	4.3314e-51	1.4666e-48
cluster15947	736.914384813159	88.1077130948426	3.0396	9.2968e-51	3.0823e-48
cluster13521	68.7232279212647	763.733807904344	-3.4409	1.4577e-50	4.7342e-48
cluster1340	10320.2902860605	213.695836326959	5.4636	3.4768e-50	1.1066e-47
cluster10199	210.281114851574	5625.00006153908	-4.6625	9.3662e-50	2.9226e-47
cluster15344	118.235946010107	1379.50882468795	-3.5119	3.2133e-49	9.8341e-47
cluster7622	513.988548299209	2524.43847293617	-2.287	5.3633e-49	1.6104e-46
cluster14298	649.364145718924	31.6180094649654	4.299	6.5802e-49	1.9392e-46
cluster1883	114.932251518298	859.272255379735	-2.8831	1.4317e-48	4.1427e-46
cluster11459	1100.98497003568	376.319789591357	1.5451	2.1058e-48	5.9671e-46
cluster16406	570.775283289837	10.6977000516772	5.5876	2.1373e-48	5.9671e-46
cluster9100	5638.15558879107	581.128354954301	3.2502	2.7999e-48	7.6825e-46
cluster8398	23.6735495299744	298.902124293711	-3.6248	3.7243e-48	1.0046e-45
cluster14655	348.822027980622	54.7904121351219	2.6624	3.8411e-48	1.0188e-45
cluster8622	96.0284470729086	747.421669351961	-2.9394	6.9583e-48	1.8153e-45
cluster7058	81.0550896570833	956.654762182831	-3.5227	1.4878e-47	3.8187e-45
cluster932	270.968657309483	16.7841682255849	3.9611	5.8462e-47	1.4768e-44
cluster2076	208.414751731857	11.1195071183272	4.1537	7.7336e-47	1.923e-44
cluster15339	11.4783871495763	298.961259267263	-4.628	9.0352e-47	2.2121e-44
cluster4558	33.2702901153962	353.760751730345	-3.378	9.4964e-47	2.2898e-44
cluster15202	668.749146587417	41.0816192190099	3.9685	7.0833e-46	1.6825e-43
cluster16018	12.4776617736793	296.974008409217	-4.4853	8.1212e-46	1.9006e-43
cluster11635	423.854712137134	17.3272398671546	4.5316	1.8041e-45	4.1608e-43
cluster12203	4709.80487779456	424.928745391835	3.4346	1.9948e-44	4.5349e-42
cluster4613	176.211832556397	7.31885657540618	4.5013	2.1549e-44	4.83e-42
cluster6803	99.7303427162761	601.441081955833	-2.5768	2.446e-44	5.4063e-42
cluster15887	1467.3946163084	36.0593416071428	5.2113	5.0431e-44	1.0994e-41
cluster5091	570.260460038402	14.8711256391061	5.1248	5.8263e-44	1.253e-41
cluster9662	234.746347102135	24.4170949279413	3.2348	6.0588e-44	1.2856e-41
cluster2550	277.296493042736	13.5129023166135	4.2797	6.7521e-44	1.4139e-41
cluster6631	182.357427407565	7.56332511044943	4.5009	1.0526e-43	2.1755e-41
cluster5970	100.046993445273	589.710582608622	-2.5408	1.4663e-43	2.9917e-41
cluster6201	273.044131410278	64.2095602130989	2.0757	1.6366e-43	3.2969e-41
cluster4218	34.2679135349158	1450.08892168696	-5.2652	1.6731e-43	3.3281e-41
cluster4629	527.243031952224	36.4405417375296	3.7956	2.0094e-43	3.9478e-41
cluster1312	2225.76554272255	45.9619273443953	5.4439	2.0952e-43	4.0663e-41
cluster15910	11.334238316299	496.72898672488	-5.3081	6.13e-43	1.1753e-40
cluster6794	24.7440729684244	292.098826863776	-3.5213	1.6269e-42	3.0823e-40
cluster1236	180.120653576883	12.9930312056794	3.7339	1.7731e-42	3.3196e-40
cluster6795	9.1797655551434	231.083868141654	-4.5412	7.1409e-42	1.3214e-39
cluster13703	377.176678961014	20.3350883117212	4.1426	1.1453e-41	2.095e-39
cluster15683	50.3404195973167	367.340922531253	-2.8452	1.2538e-41	2.2673e-39
cluster13500	101.27076639944	509.153424378362	-2.3178	1.4059e-41	2.5139e-39
cluster8860	177.234956908001	14.9104847658325	3.5265	1.5114e-41	2.6725e-39
cluster8826	38.622334793806	819.883664001831	-4.3256	3.1062e-41	5.4321e-39
cluster11196	371.414218064556	10.980144562113	4.9419	3.6475e-41	6.3094e-39
cluster10576	31.4685427692198	762.795043098845	-4.5073	3.799e-41	6.5007e-39
cluster9037	6.78274300969574	253.190300236967	-5.0673	6.4926e-41	1.0992e-38
cluster14123	204.790803733728	19.6707520952318	3.3318	7.0677e-41	1.184e-38
cluster963	244.023134549393	9.25108558031612	4.6048	1.2904e-40	2.139e-38
cluster15663	165.388823152701	1122.25840788124	-2.7432	1.4519e-40	2.3821e-38
cluster11762	28.0635951960381	215.246321270595	-2.9162	1.4756e-40	2.3962e-38
cluster15250	34.8306886030549	270.381602231717	-2.9297	1.5516e-40	2.4941e-38
cluster13400	125.382916968771	709.496483081611	-2.4859	3.8767e-40	6.1694e-38
cluster16772	16.5609080401517	412.184701867005	-4.539	6.1808e-40	9.7387e-38
cluster15702	27.0941467058352	618.890957821621	-4.4241	6.4311e-40	1.0034e-37
cluster3899	169.986995121657	11.3922787333473	3.8308	8.2827e-40	1.2797e-37
cluster15618	7.2396676489632	290.479714890476	-5.1709	8.7307e-40	1.336e-37
cluster6741	306.575417144909	35.7758086595704	3.0684	1.043e-39	1.5808e-37
cluster5653	48.5516478565871	333.184938312191	-2.7564	1.1459e-39	1.7204e-37
cluster2490	22.207226791515	508.739294172158	-4.4251	2.5379e-39	3.7746e-37
cluster13077	20641.3137527226	413.406527205637	5.4707	5.1774e-39	7.6289e-37
cluster13368	40.0487079232764	512.211892866312	-3.6259	5.6862e-39	8.2355e-37
cluster15994	15.2430593367851	764.63652324131	-5.4678	5.6925e-39	8.2355e-37
cluster16528	18.8152548237799	273.929175750713	-3.8138	6.0162e-39	8.6254e-37
cluster14727	13.4557606675133	317.236806943033	-4.4711	7.3336e-39	1.042e-36
cluster15691	297.80348782314	4010.81761138524	-3.699	2.0733e-38	2.9198e-36
cluster1135	835.061163624304	15.3117222627175	5.5776	2.4644e-38	3.4402e-36
cluster7744	1084.17220572005	85.1589664293035	3.6177	2.6524e-38	3.6705e-36
cluster15463	5.67494395948898	195.341702600472	-4.9683	2.8824e-38	3.9543e-36
cluster13070	52116.016593528	1281.95253468915	5.1965	3.4295e-38	4.6647e-36
cluster63	382.589108223707	11.9165608179556	4.8603	3.6093e-38	4.8677e-36
cluster6330	135.183730800954	5.27309650578839	4.5831	3.7866e-38	5.0639e-36
cluster15343	4.78971988907975	212.581083522025	-5.2832	5.0272e-38	6.6669e-36
cluster7369	681.364361721181	17.5933664090995	5.1181	1.0004e-37	1.3157e-35
cluster1934	255.637977131179	19.5450765466378	3.6544	1.023e-37	1.3344e-35
cluster5618	261.20457479769	15.0034462607753	4.0547	1.1681e-37	1.5113e-35
cluster16724	24.514498789579	349.455537724513	-3.781	1.9483e-37	2.5004e-35
cluster12871	21.6218029216492	405.323012814815	-4.1413	2.4354e-37	3.1006e-35
cluster7974	23.1766752817179	524.69406747533	-4.4086	2.5673e-37	3.2425e-35
cluster16632	7.68794188459951	232.704600755357	-4.7939	2.9907e-37	3.7442e-35
cluster286	1607.62454848409	153.841168795355	3.345	3.0115e-37	3.7442e-35
cluster11477	329.060968038542	87.3529682276116	1.9034	7.888e-37	9.7309e-35
cluster8882	2727.24437514502	349.785393616688	2.9357	1.5118e-36	1.8506e-34
cluster6972	453.437122790889	10.8209040118007	5.2175	1.7224e-36	2.0923e-34
cluster15736	7.61936706748476	254.053223827512	-4.9088	8.6581e-36	1.0438e-33
cluster3239	155.308005791344	20.1603807409852	2.9146	9.0898e-36	1.0876e-33
cluster15600	70.5158745850009	875.217208971337	-3.5798	1.1189e-35	1.3288e-33
cluster15790	8.16051612654592	161.650718423048	-4.2285	1.5035e-35	1.7723e-33
cluster15085	1170.69204067946	39.3065560374115	4.7665	1.6148e-35	1.8895e-33
cluster8954	332.969038412063	21.5212350243486	3.8788	1.6425e-35	1.9079e-33
cluster10234	349.267187832208	36.4995413692844	3.2212	1.9876e-35	2.2921e-33
cluster13877	9728.94847194215	274.130439007785	5.0037	3.1209e-35	3.573e-33
cluster3355	150.561087641611	15.4683318521591	3.2269	4.1712e-35	4.7415e-33
cluster7522	6.89126743579956	164.673796398969	-4.4706	4.5207e-35	5.1023e-33
cluster9646	129.588235780634	8.55650689864602	3.843	7.0894e-35	7.9451e-33
cluster1208	202.106778460058	25.5385832256026	2.9483	1.3316e-34	1.4819e-32
cluster10760	253.484677073325	64.3301332123517	1.9647	2.3646e-34	2.6132e-32
cluster15450	83.7694853560203	819.833498620407	-3.2518	2.4431e-34	2.6813e-32
cluster15599	5.37514375894555	243.933384198057	-5.3357	2.9633e-34	3.23e-32
cluster15685	8.18049093104046	152.817720511375	-4.147	4.1021e-34	4.4408e-32
cluster15490	35.0460862506792	334.192441458547	-3.2184	4.1354e-34	4.4467e-32
cluster13576	16.3782826693432	1204.69849273277	-5.9414	4.7044e-34	5.0245e-32
cluster11883	957.95195216099	173.5215697554	2.4471	9.6697e-34	1.0259e-31
cluster13962	453.642829458603	17.0072162427961	4.61	1.0247e-33	1.08e-31
cluster1100	5.25096973016278	193.568951634944	-5.0359	1.087e-33	1.138e-31
cluster11599	277.311081738303	1866.7927600048	-2.7276	1.2132e-33	1.2619e-31
cluster12241	362.067570753841	20.3816487453928	4.0673	1.9015e-33	1.965e-31
cluster2913	136.427028280807	22.7001804300307	2.5618	1.9664e-33	2.0189e-31
cluster14921	37.0078101659372	213.82514142927	-2.5116	2.1042e-33	2.1466e-31
cluster15795	9.6809650052155	181.361999337874	-4.133	3.0723e-33	3.1141e-31
cluster16157	227.346825119121	27.5721988113343	3.0113	3.1104e-33	3.1329e-31
cluster13727	17.4088564988041	191.081530535181	-3.4069	3.3045e-33	3.3074e-31
cluster16003	6.91124224029409	162.154885024489	-4.4434	3.3871e-33	3.3689e-31
cluster3087	183.14920414071	3255.69108410155	-4.0705	3.9445e-33	3.8989e-31
cluster13660	127.777087383861	2.61203224182318	5.3971	4.1822e-33	4.1084e-31
cluster12454	146.276169979926	12.7125260804474	3.4648	4.4469e-33	4.3416e-31
cluster11386	231.678681696852	6.8808909126655	4.9009	4.7418e-33	4.6013e-31
cluster5343	665.49660387043	29.1965486757718	4.3983	5.5671e-33	5.3694e-31
cluster577	117.003522652309	3.68007754366816	4.8464	5.9832e-33	5.736e-31
cluster15249	78.3181391689778	491.278100739949	-2.6271	7.2324e-33	6.892e-31
cluster3046	107.882208439191	5.46590205781892	4.2007	7.8029e-33	7.3914e-31
cluster16023	10.4689890503843	600.230582772183	-5.6055	1.0127e-32	9.5361e-31
cluster5889	210.007077836808	29.9468044526592	2.7795	1.1669e-32	1.0923e-30
cluster5627	135.702803572128	15.36322587333	3.1001	1.6121e-32	1.5003e-30
cluster14258	220.0441929012	10.2442673685127	4.3066	1.7529e-32	1.6218e-30
cluster15492	17.6458801555062	287.296647563449	-3.9573	2.2544e-32	2.0619e-30
cluster4219	58.2894129992449	2416.69432053555	-5.1925	2.2421e-32	2.0619e-30
cluster1045	134.350231019206	5.66907208093203	4.4342	2.5659e-32	2.3334e-30
cluster1385	137.397949842467	17.1291723933827	2.9741	3.1436e-32	2.8425e-30
cluster16678	847.919520480383	44.5047890295515	4.1561	3.3226e-32	2.9873e-30
cluster11719	180.606860058683	10.1830908624845	4.0603	6.6831e-32	5.975e-30
cluster15738	25.0525235725989	413.587339057622	-3.9626	1.1467e-31	1.0194e-29
cluster12976	104.183437071865	9.70451826348059	3.374	1.2151e-31	1.0743e-29
cluster15598	214.052475977684	2465.07733006668	-3.4726	1.5076e-31	1.3255e-29
cluster7627	167.614366595078	10.6866440049277	3.869	1.6516e-31	1.4441e-29
cluster7734	149.507686877297	10.3242334315023	3.7703	1.8505e-31	1.6092e-29
cluster1422	250.58155736215	48.2738711810856	2.3629	2e-31	1.7297e-29
cluster9659	1665.9992374651	177.871143290026	3.1873	2.953e-31	2.5403e-29
cluster5654	35.0316375737745	696.524823757196	-4.2128	3.6878e-31	3.1552e-29
cluster7638	499.705592846975	109.521824638489	2.1781	3.9615e-31	3.3713e-29
cluster7705	145.010139577779	3.32207794391707	5.218	4.1403e-31	3.5047e-29
cluster15465	2719.93987202107	6369.82150104866	-1.2252	4.4302e-31	3.7302e-29
cluster15830	16.2611078396082	239.451977322883	-3.8094	4.8775e-31	4.0853e-29
cluster8432	45.2823768461769	341.317175719637	-2.8799	1.1484e-30	9.5683e-29
cluster15880	246.60233218684	1386.49075081747	-2.4723	1.1678e-30	9.6798e-29
cluster13165	235.30089436983	17.3522204105939	3.6875	1.3505e-30	1.1136e-28
cluster14099	117.403647154134	4.01665662558717	4.6737	1.3921e-30	1.1419e-28
cluster12219	6077.16919119644	190.403236627477	4.8422	1.4682e-30	1.1982e-28
cluster1424	118.73669518137	10.9008700747903	3.3822	1.512e-30	1.2276e-28
cluster16846	34.0556401633328	688.848125219364	-4.2352	2.097e-30	1.694e-28
cluster6262	173.564266457433	9.95076681132742	4.0152	2.1237e-30	1.7069e-28
cluster13039	1921.07154909627	228.106761171011	3.0367	2.2763e-30	1.8204e-28
cluster13556	67.8110298473131	527.756360072259	-2.9244	2.581e-30	2.0537e-28
cluster3088	12.6434366160344	321.171930951293	-4.542	2.7864e-30	2.2061e-28
cluster1600	250.02475870041	43.2046362740772	2.5182	2.82e-30	2.2217e-28
cluster14407	3211.37862551559	156.619916717091	4.2547	3.7116e-30	2.9097e-28
cluster9723	408.498248989072	29.8682215410034	3.7089	4.5512e-30	3.5504e-28
cluster15333	131.007910079213	1317.50901339436	-3.2811	5.5398e-30	4.3005e-28
cluster8875	119.096147649714	3.95548011955897	4.7658	5.7213e-30	4.4198e-28
cluster4	161.139229530033	5.37116055007246	4.7755	6.1186e-30	4.7039e-28
cluster2451	522.191087842514	1648.74287047006	-1.6521	7.1279e-30	5.4275e-28
cluster9922	214.512112728647	12.4216564841328	4.0117	7.1147e-30	5.4275e-28
cluster5718	906.730595580616	27.023570533826	4.8955	7.4105e-30	5.6157e-28
cluster9664	903.455656423603	70.5459963328608	3.6125	8.6749e-30	6.5428e-28
cluster6951	403.959860868086	15.2231717414489	4.5803	9.2194e-30	6.9206e-28
cluster14280	122.007617396364	9.93529979090364	3.5277	1.1086e-29	8.2824e-28
cluster2293	316.16627533649	25.7236552674213	3.5538	1.119e-29	8.3107e-28
cluster3416	662.445714765023	220.840394496081	1.579	1.1228e-29	8.3107e-28
cluster16692	9.31258998755733	153.724528652576	-3.9573	1.2068e-29	8.891e-28
cluster4497	331.836705324326	24.0893377933709	3.7081	1.2672e-29	9.2931e-28
cluster7933	106.418737831089	952.231140324399	-3.1188	1.2959e-29	9.4603e-28
cluster8137	2336.83934721944	77.2130580371335	4.7654	1.3662e-29	9.9274e-28
cluster5739	26.7986717071073	413.413653281711	-3.868	1.9447e-29	1.4068e-27
cluster15501	119.253722367247	1737.26934686064	-3.7898	2.0182e-29	1.4533e-27
cluster16351	4.47427008585736	141.724895832621	-4.8203	2.4501e-29	1.7563e-27
cluster16642	16.9805570676623	223.025117121382	-3.6447	2.7518e-29	1.9638e-27
cluster3920	22.6668254280147	229.587923794893	-3.2898	2.8708e-29	2.0396e-27
cluster3267	425.372186650415	1652.04473648629	-1.9481	4.2471e-29	3.0039e-27
cluster16349	346.733559943898	8.18304027847114	5.1848	4.4694e-29	3.1472e-27
cluster15466	125.256641456596	485.743902124887	-1.9422	4.5528e-29	3.1918e-27
cluster6737	140.477502270463	2.12835709347807	5.7593	4.5826e-29	3.1986e-27
cluster12690	217.917838624416	10.6409345193232	4.2392	5.3127e-29	3.692e-27
cluster2337	176.855707768288	24.2331113232594	2.8223	5.8835e-29	4.0708e-27
cluster1410	10.5175890630045	295.201461738234	-4.6611	6.1118e-29	4.2105e-27
cluster2794	544.627710679749	33.1460752979225	3.9431	8.4475e-29	5.7945e-27
cluster8292	557.982311731597	43.3956618133042	3.6215	9.6407e-29	6.5847e-27
cluster3052	300.941229339469	27.6326837416955	3.3834	9.8078e-29	6.6702e-27
cluster9693	1595.40907372322	32.5375755490505	5.3822	1.0227e-28	6.9259e-27
cluster8740	2256.02373162392	50.8118336321999	5.2554	1.1602e-28	7.8233e-27
cluster395	214.705340075826	6.6699873793405	4.8252	1.1756e-28	7.8939e-27
cluster16687	3.2293214014211	190.455440977678	-5.5927	1.5826e-28	1.0582e-26
cluster10679	8.2490657481552	195.423268412323	-4.4508	1.6567e-28	1.1031e-26
cluster5975	127.349988878493	17.3212863697463	2.8326	2.0509e-28	1.3599e-26
cluster2709	390.179511600447	17.1388452887984	4.3815	2.1381e-28	1.4119e-26
cluster7300	32.1095658507537	219.868789459056	-2.7486	2.173e-28	1.429e-26
cluster13410	129.672638333553	8.44034487306747	3.8365	2.393e-28	1.5608e-26
cluster8799	2234.469516294	50.3712370085885	5.2515	2.3886e-28	1.5608e-26
cluster4209	43.0085055368631	1291.25407474015	-4.7496	2.9556e-28	1.9198e-26
cluster13417	7160.07267210899	198.845914608157	4.9855	3.0127e-28	1.9489e-26
cluster11834	333.694013767707	1732.51757036197	-2.3585	4.0078e-28	2.5822e-26
cluster16011	16.2681070386561	228.814876651822	-3.7386	4.0464e-28	2.5966e-26
cluster6100	526.918069302216	45.3177638362011	3.477	4.3021e-28	2.7496e-26
cluster16824	12.7676106448172	186.995088914683	-3.8057	4.6052e-28	2.9315e-26
cluster2701	434.069883447309	30.8563007798588	3.7408	4.6806e-28	2.9676e-26
cluster3425	180.504133905853	6.44624778646242	4.6421	5.2292e-28	3.3023e-26
cluster4561	19.9873034892859	219.87264419886	-3.4066	6.3828e-28	4.0149e-26
cluster16763	7.01276746735009	141.31438230179	-4.2369	6.5308e-28	4.0918e-26
cluster2468	32.4935904710908	355.342588467839	-3.3941	7.1529e-28	4.464e-26
cluster3514	99.9317419658048	2.1102591121836	5.3257	8.1764e-28	5.0828e-26
cluster13878	165.439740896302	10.0256303249758	3.9368	8.3512e-28	5.1712e-26
cluster16414	21.8643527059412	604.344912858707	-4.6295	8.4057e-28	5.1848e-26
cluster6013	325.253371876956	42.0206664357233	2.9113	9.1223e-28	5.6051e-26
cluster14101	116.217327944849	2.83840279557196	5.122	9.2528e-28	5.6634e-26
cluster3922	106.874283411457	760.854443347386	-2.8008	9.4485e-28	5.761e-26
cluster15240	1169.46117451369	34.5628441655726	4.8951	1.1669e-27	7.0878e-26
cluster12459	111.959478299264	9.52981069274454	3.5005	1.1818e-27	7.1509e-26
cluster5883	152.763532003452	8.39726634833375	4.0825	1.2266e-27	7.3941e-26
cluster6428	35.2385629508931	509.102916221535	-3.7668	2.0964e-27	1.259e-25
cluster10069	269.233316960093	19.50045549817	3.7002	2.2176e-27	1.3267e-25
cluster11815	20.1785792637255	248.317054937668	-3.5495	3.1775e-27	1.8939e-25
cluster16500	18.5652555616311	201.086465112516	-3.3734	3.2736e-27	1.9439e-25
cluster6153	374.812044203659	104.625676661813	1.8334	4.1796e-27	2.4726e-25
cluster11996	92.3735002375779	2.88743481771399	4.8201	4.2374e-27	2.4976e-25
cluster15872	22.9466508240636	566.349889817818	-4.4827	4.2784e-27	2.5124e-25
cluster13520	12.6833862250235	150.496398493466	-3.5111	4.6068e-27	2.6953e-25
cluster16701	5.77914318377722	146.09152383355	-4.5326	4.9341e-27	2.8762e-25
cluster16369	133.49925229707	2.78937077342992	5.2944	5.5582e-27	3.2282e-25
cluster5560	254.979981286161	2.67320874785138	6.112	6.4601e-27	3.7384e-25
cluster7383	137.76199965831	12.0283118698599	3.4513	6.7165e-27	3.8727e-25
cluster3123	128.640685445192	1191.23852466395	-3.1642	6.8698e-27	3.9468e-25
cluster8922	85.3368830427268	6.31794127699771	3.6824	7.6077e-27	4.355e-25
cluster15103	4.07027066102569	126.770481593988	-4.7825	8.0585e-27	4.5965e-25
cluster8370	124.726516430242	2.0380265594059	5.5945	1.0242e-26	5.8209e-25
cluster2138	18.870854035448	135.512298023522	-2.823	1.096e-26	6.2071e-25
cluster1099	6.91556744210966	281.680531197211	-5.1289	1.1678e-26	6.5904e-25
cluster13632	102.183414752201	4.55199475694501	4.317	1.5815e-26	8.8934e-25
cluster7697	12.7146854303814	214.503819895461	-3.9869	1.6174e-26	9.0632e-25
cluster6544	1565.13324826623	222.89515677699	2.778	1.6784e-26	9.3718e-25
cluster15439	18.2568049574565	265.443505950528	-3.7787	1.7835e-26	9.9242e-25
cluster15264	4.81834509720543	125.926413374091	-4.5402	1.8489e-26	1.0252e-24
cluster6952	223.375283452888	26.6187730113338	3.0176	1.9647e-26	1.0856e-24
cluster7190	94.1756978625633	2.52170170775101	4.9636	2.317e-26	1.2759e-24
cluster15819	1721.71208816281	462.253460137721	1.8867	3.0786e-26	1.6894e-24
cluster2656	48.1098003061587	2072.52425410521	-5.1988	3.9537e-26	2.1622e-24
cluster13526	93.6826985373134	2.98217632546045	4.7279	6.1891e-26	3.373e-24
cluster367	92.3922741162982	10.9653691173561	3.0247	7.0159e-26	3.8106e-24
cluster4632	183.583151934472	12.0481898639579	3.8236	1.4995e-25	8.1167e-24
cluster2931	15830.8049628483	388.928616299551	5.1212	1.7628e-25	9.5097e-24
cluster7924	140.393944377067	9.77938177712898	3.7625	1.8642e-25	1.0022e-23
cluster9631	132.797132098751	8.23980581082506	3.8981	1.9952e-25	1.0691e-23
cluster11813	6.78274300969574	148.297588860014	-4.2972	2.0501e-25	1.0948e-23
cluster16525	29.2842438741642	435.76195614572	-3.8066	2.1398e-25	1.1389e-23
cluster7294	115.327422406373	8.88867500689074	3.6162	2.151e-25	1.141e-23
cluster2983	57.5844124480955	758.046712244364	-3.6407	2.3022e-25	1.2172e-23
cluster16685	8413.91131291673	235.943771519173	4.9515	2.4187e-25	1.2746e-23
cluster11294	259.961099184711	45.0637817781423	2.5041	2.8709e-25	1.5078e-23
cluster11899	95.56287203001	1.76262398351509	5.4125	3.3455e-25	1.7513e-23
cluster2543	152.325831521714	11.5117632954634	3.6596	3.3765e-25	1.7617e-23
cluster2719	378.747060358249	16.8161907035691	4.3444	3.5289e-25	1.8352e-23
cluster1103	2.80967237391048	127.270020624227	-5.2219	4.4576e-25	2.3032e-23
cluster4537	141.85915031032	24.5273034561116	2.5043	4.4532e-25	2.3032e-23
cluster8689	143.82412073665	8.80607798303046	3.9201	4.8157e-25	2.4802e-23
cluster11848	20.9909033152044	449.9605007464	-4.2869	4.9606e-25	2.5465e-23
cluster10190	124.794190689738	22.2533928199414	2.473	5.6177e-25	2.8746e-23
cluster3320	118.795146523396	18.9143053318666	2.6112	6.42e-25	3.2746e-23
cluster16833	13.2586866198002	417.359051916763	-4.781	6.6574e-25	3.3848e-23
cluster16269	758.316775145515	2871.08968681109	-1.9098	7.284e-25	3.6917e-23
cluster4727	79.5777146634441	3.61294754023165	4.3025	7.3421e-25	3.7093e-23
cluster7465	5120.80246858471	126.966516123843	5.1025	7.6042e-25	3.8295e-23
cluster1237	162.395230469649	15.0937767948475	3.3712	8.3208e-25	4.1772e-23
cluster15403	97.0125223731416	780.783588221088	-2.9662	9.1962e-25	4.6021e-23
cluster13391	17.3446068835049	236.266279034984	-3.6804	1.0105e-24	5.0413e-23
cluster14920	13.4913850746868	133.484873424268	-3.2584	1.1078e-24	5.5092e-23
cluster5356	143.33319467232	17.0613508142793	3.0126	1.1235e-24	5.5697e-23
cluster16547	3.21367179874214	122.312377396722	-5.0025	1.2082e-24	5.9714e-23
cluster5781	297.454703121253	14.7472301033157	4.1935	1.2413e-24	6.1157e-23
cluster11856	5577.09678052383	244.540945718271	4.3684	1.4458e-24	7.1013e-23
cluster13068	116.160349674281	18.5028627362992	2.613	1.5008e-24	7.3486e-23
cluster1284	15296.3283210685	384.136347383709	5.0847	1.5112e-24	7.377e-23
cluster15654	1216.44828670592	26.8919414878237	5.2375	1.5242e-24	7.4176e-23
cluster5341	95.7146484742695	8.19850729889492	3.4517	1.6395e-24	7.9545e-23
cluster15828	165.694149480834	1980.18470035443	-3.5068	1.6986e-24	8.2165e-23
cluster200	123.946242231086	10.4293394103313	3.4739	2.0322e-24	9.8003e-23
cluster7510	4.41002047055819	185.664059343489	-5.13	2.1287e-24	1.0235e-22
cluster7944	46.2106748016164	388.549160423744	-3.0297	2.1654e-24	1.038e-22
cluster16074	14.6078345285247	245.813189691539	-3.9646	2.1989e-24	1.0508e-22
cluster4174	4348.44516669291	138.171332482632	4.7828	2.675e-24	1.2746e-22
cluster9725	200.61985250517	14.5517935904145	3.683	2.9875e-24	1.4192e-22
cluster4428	51070.3579420385	1340.24741729039	5.0267	3.0294e-24	1.4348e-22
cluster6365	4391.34980311259	110.181536422838	5.0829	3.2985e-24	1.5577e-22
cluster4455	96.8267727262919	351.091127038704	-1.8476	3.5023e-24	1.649e-22
cluster15856	194.071242907355	1174.23180511946	-2.5695	3.8896e-24	1.8259e-22
cluster5855	281.641719606628	23.4499821203207	3.5006	3.9173e-24	1.8335e-22
cluster4006	4.56714490928222	105.375318979703	-4.403	3.9804e-24	1.8576e-22
cluster1498	1188.48269607983	175.243827430782	2.7278	4.1982e-24	1.9535e-22
cluster11553	111.779526925688	2.98990983567234	4.9433	4.2236e-24	1.9596e-22
cluster14016	8.93289056903576	120.077077086484	-3.6652	4.4301e-24	2.0495e-22
cluster179	130.58973412316	1103.15390187043	-3.0301	5.0353e-24	2.3227e-22
cluster2098	200.822358667914	43.8943498954757	2.1712	5.6322e-24	2.5905e-22
cluster16200	14.6477841375138	145.565245138611	-3.2579	5.9787e-24	2.7419e-22
cluster5491	477.391333937945	23.2878731200682	4.2266	6.9744e-24	3.1894e-22
cluster16021	48.0774224100573	333.519851831561	-2.7559	7.2047e-24	3.2853e-22
cluster4035	87.0532050433351	5.17503246150433	3.945	8.1328e-24	3.6978e-22
cluster2103	215.224919023904	24.5111448600209	3.0754	1.1912e-23	5.4008e-22
cluster5011	2370.5986429559	57.8081137390462	5.1086	1.4282e-23	6.4567e-22
cluster8405	13.5399850873071	230.632551968574	-3.9856	1.6064e-23	7.2422e-22
cluster4788	112.922678237385	5.08029095375787	4.3435	1.7078e-23	7.6776e-22
cluster12962	174.996259727051	42.5310240236418	2.0226	1.7379e-23	7.7909e-22
cluster13966	107.113586684677	4.004512141701	4.5794	1.8197e-23	8.1346e-22
cluster16572	15.493058598934	142.906947177313	-3.1553	2.0306e-23	9.0519e-22
cluster1599	164.6550192603	30.1539885879768	2.428	2.495e-23	1.1091e-21
cluster9204	51.9380936967322	330.004012101212	-2.6351	2.7638e-23	1.2252e-21
cluster10868	82.2274104682729	5.1931304427988	3.8666	2.8929e-23	1.2788e-21
cluster16577	3.66627123619403	150.271411091051	-5.0978	2.9026e-23	1.2796e-21
cluster3086	24.6829476291664	508.659582775357	-4.2328	2.9129e-23	1.2806e-21
cluster16296	114.331450191437	0.784909215742283	6.5083	3.4547e-23	1.5145e-21
cluster650	193.612789298535	44.9425172032226	2.0887	3.7544e-23	1.6414e-21
cluster3421	236.047345277048	35.9907263050999	2.6829	3.8512e-23	1.6791e-21
cluster3104	427.188316883411	67.4081394826953	2.6268	4.5719e-23	1.9879e-21
cluster13651	93.7484212240705	4.06127767405492	4.4006	4.9463e-23	2.1448e-21
cluster13954	375.889350593567	8.98782748831148	5.1083	5.0458e-23	2.182e-21
cluster13172	75.9843434461804	1.86068802779915	5.099	5.3974e-23	2.3278e-21
cluster2456	68.1506015237202	4.38238973555016	3.833	5.6524e-23	2.4311e-21
cluster8385	271.288704460204	18.4703861717176	3.7633	6.2881e-23	2.6973e-21
cluster12624	34.6793624376043	299.02504584262	-3.0586	6.4513e-23	2.7599e-21
cluster4714	174.579068449184	12.9053316324779	3.6582	8.5729e-23	3.6576e-21
cluster13548	2.48124696524137	144.301345570853	-5.5228	9.1635e-23	3.8991e-21
cluster4013	19.1307046270023	264.078863316409	-3.6956	9.3541e-23	3.9696e-21
cluster4985	42474.3528876875	691.789148122963	5.5955	9.9774e-23	4.2229e-21
cluster1338	621.856419857684	48.3966210546118	3.5949	1.0545e-22	4.4511e-21
cluster15438	53.5201181934687	330.648355873349	-2.5955	1.0719e-22	4.5128e-21
cluster8044	848.314935291669	191.017109609285	2.1323	1.2027e-22	5.05e-21
cluster15694	112.663456057765	1943.38686892066	-3.9902	1.2364e-22	5.1778e-21
cluster9713	79.0235899989362	7.79812075007701	3.3034	1.2752e-22	5.3263e-21
cluster1407	4.46294568499398	168.263326811037	-4.986	1.3831e-22	5.7621e-21
cluster13953	177.617958735689	46.3721221304259	1.9155	1.4173e-22	5.8891e-21
cluster13075	8302.37246058996	256.06859378717	4.8058	1.4642e-22	6.068e-21
cluster16437	923.031784609384	19.0437002784679	5.2967	1.5403e-22	6.3667e-21
cluster3325	6.91989264392524	249.465850861521	-4.9351	1.8439e-22	7.6019e-21
cluster15018	12.6347862124033	178.710244302379	-3.7266	1.8565e-22	7.6341e-21
cluster313	3501.90310081779	82.1974618208806	5.144	2.1188e-22	8.6903e-21
cluster13373	1537.57757258863	49.4520677859732	4.7481	2.251e-22	9.2088e-21
cluster16097	47.2359006366128	546.506815035092	-3.4563	3.0307e-22	1.2367e-20
cluster607	80.125412642744	385.917659352275	-2.2461	3.2905e-22	1.3393e-20
cluster13849	15.2230845322906	206.027065601338	-3.6565	3.4263e-22	1.391e-20
cluster10629	83262.7439917175	1625.55450517205	5.3689	3.5011e-22	1.4177e-20
cluster16639	2.80967237391048	106.712121784364	-4.9719	4.3664e-22	1.7636e-20
cluster16628	6.35444357855397	103.491192932199	-3.8822	5.6338e-22	2.2698e-20
cluster9818	87.8284316161826	5.38925853136694	3.9351	5.6806e-22	2.2829e-20
cluster15972	6.12754339694086	103.846266856882	-3.9681	5.7313e-22	2.2974e-20
cluster8463	76.519694231968	1.8271230260809	5.097	6.8727e-22	2.7481e-20
cluster11625	23999.3450002552	397.468612662782	5.5619	6.9631e-22	2.7772e-20
cluster7748	173.647656109694	4.23529366912406	5.0502	7.5689e-22	3.0113e-20
cluster16036	61.544507478434	522.133026957033	-3.0318	8.5373e-22	3.3852e-20
cluster9802	77.586164614286	3.55618200787773	4.2528	8.5513e-22	3.3852e-20
cluster8701	183.015479150678	42.847328249993	2.0878	9.5482e-22	3.7705e-20
cluster14916	27.1384215166398	361.470767457191	-3.6404	9.6017e-22	3.7822e-20
cluster3233	88.1648790165484	9.36198568415327	3.1658	9.6447e-22	3.7898e-20
cluster14754	75.6585920347435	5.05445946225151	3.8102	1.0018e-21	3.9267e-20
cluster3039	77.2836904165103	3.88061660591057	4.153	1.1177e-21	4.3702e-20
cluster4118	78.2586650343032	232.33103198791	-1.5655	1.1358e-21	4.43e-20
cluster5465	116.11865484815	3.54071498745395	4.7752	1.143e-21	4.4466e-20
cluster5814	261.52219187439	10.923379029759	4.396	1.1456e-21	4.4466e-20
cluster8168	294.95121162699	6.45398129667431	5.2095	1.215e-21	4.7044e-20
cluster4586	122.958113874721	10.3352894782518	3.4969	1.373e-21	5.3033e-20
cluster6208	349.870062419989	38.1357982285386	3.1365	1.3951e-21	5.3759e-20
cluster3155	20.2801044907815	268.539090301882	-3.6328	1.4317e-21	5.5035e-20
cluster698	108103.363192656	2289.37124192068	5.2612	1.4578e-21	5.5902e-20
cluster7462	188.841120863683	37.2689835646029	2.3188	1.6469e-21	6.3003e-20
cluster7699	74.6836174169507	3.67234403345627	4.1933	1.6906e-21	6.452e-20
cluster13448	76.4655680917579	6.68877693630188	3.4551	1.765e-21	6.7198e-20
cluster9364	140.420073721086	11.7374422735453	3.493	1.9197e-21	7.2914e-20
cluster767	4.40137006692704	165.580878362826	-4.9563	1.9817e-21	7.5089e-20
cluster355	8425.88101628068	201.627236265636	5.1088	2.2319e-21	8.4366e-20
cluster1807	274.620874249487	25.8751623075216	3.3307	2.3947e-21	9.0308e-20
cluster15529	10.3118646116603	465.536133457405	-5.188	2.5149e-21	9.4615e-20
cluster13227	95.3886249171491	7.18281655572958	3.6502	2.542e-21	9.541e-20
cluster4701	625.35170038408	74.1182588201599	3.0228	2.7979e-21	1.0477e-19
cluster16292	16.1639078143678	137.380163327663	-3.0279	3.0486e-21	1.1388e-19
cluster9643	5669.13008637731	131.456032479156	5.1447	3.105e-21	1.1572e-19
cluster15722	383.990919093175	17.0898132666564	4.3213	3.2662e-21	1.2144e-19
cluster2921	25.0282235662888	187.939897061881	-2.8606	3.3641e-21	1.2479e-19
cluster8508	66.9942024608932	5.29119448708287	3.5802	3.3936e-21	1.2559e-19
cluster8817	75.6884181686435	5.7567716541335	3.6201	3.5636e-21	1.3158e-19
cluster16710	19.7560781058572	240.704243718479	-3.5286	3.6278e-21	1.3364e-19
cluster15829	5.15809490673792	162.45192471574	-4.727	3.6658e-21	1.3473e-19
cluster1334	120.2565715462	9.36198568415327	3.5833	5.0727e-21	1.8601e-19
cluster3097	311.795293478461	3203.97014497876	-3.2911	5.1359e-21	1.8789e-19
cluster8051	6.92421784574081	87.2909407735163	-3.5689	5.52e-21	2.0148e-19
cluster6798	2.8053471720949	104.691558855713	-4.9308	6.3301e-21	2.3052e-19
cluster9209	127.142162943757	13.4457723131769	3.1687	6.4494e-21	2.3433e-19
cluster16289	18.495479818742	204.873666136886	-3.3991	6.8498e-21	2.4795e-19
cluster16711	11.2613382973687	95.0639216077539	-3.0111	6.8555e-21	2.4795e-19
cluster10596	133.220656049269	2.51396819753912	5.3409	8e-21	2.8869e-19
cluster12204	109.244782232171	10.1848708752881	3.3235	8.1407e-21	2.931e-19
cluster14052	283.390269592685	64.4175952964836	2.122	8.187e-21	2.941e-19
cluster1170	227.305946730041	36.4884853225349	2.6004	8.4413e-21	3.0255e-19
cluster3671	182.284255242951	43.1942718029946	2.0677	8.6799e-21	3.1041e-19
cluster9785	84.1713832974596	2.52170170775101	4.7756	8.7395e-21	3.1184e-19
cluster6255	139.839725700001	10.9189680560848	3.5802	9.3221e-21	3.3188e-19
cluster15760	5.31521934546195	123.229255294809	-4.3656	1.0405e-20	3.6961e-19
cluster8277	2.42132255175777	107.415522413382	-5.1456	1.0605e-20	3.7588e-19
cluster9655	14.5306093077789	118.582813744315	-2.9714	1.0674e-20	3.7746e-19
cluster5346	74.330047342448	406.270211294751	-2.4224	1.078e-20	3.8037e-19
cluster10081	117.32494886193	30.136979043819	1.9377	1.0967e-20	3.8614e-19
cluster15265	4.47427008585736	86.526601127539	-4.1257	1.3041e-20	4.5812e-19
cluster15648	2537.10021950646	325.533558550154	2.9119	1.5083e-20	5.2869e-19
cluster12482	8141.80223878711	228.183867372619	4.9027	1.6214e-20	5.6709e-19
cluster13389	11.2899635054944	113.078935711103	-3.2474	1.6295e-20	5.6869e-19
cluster328	75.4032447781301	11.3156352068953	2.701	1.7463e-20	6.081e-19
cluster15242	4.91121992063028	114.118518560571	-4.3654	1.8966e-20	6.5901e-19
cluster16654	83.4707079481258	1.3357143675239	5.5598	1.9209e-20	6.6539e-19
cluster4822	216.905250459097	12.8408325899121	3.9402	1.9233e-20	6.6539e-19
cluster5031	1614.81129182526	197.270891480059	2.978	2.0442e-20	7.0568e-19
cluster7078	140.957169724016	10.9052810484646	3.5733	2.4678e-20	8.5004e-19
cluster13204	11725.5199340955	294.17448918687	5.0363	2.6032e-20	8.9476e-19
cluster15889	144.777168977209	504.723253569268	-1.7903	2.7378e-20	9.3899e-19
cluster6445	10.8130640617324	204.214263933417	-4.0838	2.9014e-20	9.9298e-19
cluster3799	69.9795010065644	1.48722140762428	5.1534	2.9948e-20	1.0227e-18
cluster15693	5.78779358740837	111.040512290228	-4.1276	3.4467e-20	1.1745e-18
cluster11251	198.0668782243	15.765154945882	3.5564	3.6404e-20	1.2379e-18
cluster6017	85.3263092888287	4.62422730972271	4.0434	3.8351e-20	1.3013e-18
cluster11385	74.355370141407	9.50065666470057	2.8947	3.9666e-20	1.3431e-18
cluster15867	36.2554105279419	216.744120607768	-2.5475	4.5399e-20	1.5339e-18
cluster11321	64.8240800970587	1.57755194169645	5.0527	4.6239e-20	1.559e-18
cluster10249	20.4598777312323	162.358075939144	-2.9435	4.9389e-20	1.6617e-18
cluster16784	15.4531089899449	197.882611618196	-3.5829	5.1527e-20	1.73e-18
cluster15367	21.6417777261437	173.592656645913	-2.9421	5.3495e-20	1.7923e-18
cluster8196	80.8421878735658	4.59066230800446	3.9734	5.6746e-20	1.8972e-18
cluster11556	1382.45620456257	33.1833596976481	5.0802	5.8845e-20	1.9632e-18
cluster15902	4.518544896662	116.33536895019	-4.4942	6.5636e-20	2.1807e-18
cluster906	61.4948846731649	2.9519338602798	4.2396	6.5635e-20	2.1807e-18
cluster15918	9.68529020703107	147.889411575856	-3.808	6.8572e-20	2.2735e-18
cluster12605	104.418987657109	12.9705222507106	2.962	7.0185e-20	2.3221e-18
cluster13532	321.91885668107	86.834717757081	1.8748	7.4611e-20	2.4634e-18
cluster5409	77.0606651579038	6.69581887084686	3.4182	7.8312e-20	2.5803e-18
cluster9893	76.7023196027765	7.88512874761158	3.2159	7.972e-20	2.6212e-18
cluster15787	3.66194603437845	115.59606707278	-4.7336	8.227e-20	2.6995e-18
cluster13078	8486.1509457928	310.556490850833	4.5614	9.2308e-20	3.0226e-18
cluster15852	1.62897330477339	104.462794830163	-5.5498	9.8555e-20	3.2205e-18
cluster12941	411.609542462743	27.9537958031908	3.7591	1.0208e-19	3.329e-18
cluster15144	20.8039527425804	197.426106190546	-3.1804	1.0877e-19	3.5399e-18
cluster7722	1979.20441381153	48.1739698988704	5.0612	1.1955e-19	3.8827e-18
cluster9548	157.900629313046	30.039765947602	2.363	1.4107e-19	4.5722e-18
cluster13349	86.8397589684505	3.85741607527491	4.2939	1.489e-19	4.8162e-18
cluster9744	192.903669901168	10.7873390100824	4.0073	1.5284e-19	4.9336e-18
cluster15628	6.85564302862606	88.8186097450036	-3.5871	1.5772e-19	5.0808e-18
cluster15655	10.4247142395797	113.087360796982	-3.3451	1.5804e-19	5.081e-18
cluster7404	984.173531156374	115.675603079775	3.0273	1.6316e-19	5.2349e-18
cluster13519	3.23797180505225	93.5300616497887	-4.6104	1.797e-19	5.7539e-18
cluster10164	61.8447579577865	182.566220001193	-1.554	1.8279e-19	5.8411e-18
cluster13247	68.0365509700265	1.02674678991484	5.5538	1.8796e-19	5.9945e-18
cluster9743	456.805593405734	27.5562777043131	3.91	1.9914e-19	6.3382e-18
cluster12943	82.8085091363231	11.9095188834106	2.7385	2.2817e-19	7.2478e-18
cluster2042	115.775874775135	15.5527088888229	2.8261	2.4746e-19	7.8447e-18
cluster7808	88.9214257232339	5.20859746322258	3.9463	2.4883e-19	7.8724e-18
cluster1566	160.59379338362	9.6219212396203	3.9199	2.74e-19	8.6518e-18
cluster6135	97.8133438906317	9.88626776876161	3.2044	2.8774e-19	9.0674e-18
cluster706	48280.648826705	1089.61311167214	5.1478	3.1044e-19	9.7635e-18
cluster7675	68.9213247616267	3.47953848142575	4.163	3.3449e-19	1.0499e-17
cluster14485	5.24231932653163	92.9517231103665	-3.9917	3.5299e-19	1.1058e-17
cluster4286	92.7406743294618	21.9031267304022	2.0679	3.6491e-19	1.1409e-17
cluster8573	71.0716504540922	2.27213062336656	4.6745	3.6789e-19	1.148e-17
cluster281	16327.0518579997	411.569445158502	5.0132	3.7394e-19	1.1645e-17
cluster7890	244.327259951752	42.2068841398061	2.506	3.9002e-19	1.2122e-17
cluster7755	60.465783915162	2.61976575203507	4.3304	4.0379e-19	1.2526e-17
cluster4075	57.564437643601	235.019446236512	-2.0097	4.1571e-19	1.2871e-17
cluster4007	1.58469849396875	103.101248971133	-5.5222	4.3051e-19	1.3303e-17
cluster11466	101.233668920809	10.7769745389998	3.1467	4.4171e-19	1.3623e-17
cluster2977	23.5520494984239	200.434351496582	-3.0281	4.4871e-19	1.3812e-17
cluster2957	11751.4940127583	455.227276626674	4.4822	4.6968e-19	1.443e-17
cluster5950	75.3907194514924	6.83518142706107	3.3776	4.769e-19	1.4623e-17
cluster9014	74.1638222212838	4.88416286518974	3.7817	5.2449e-19	1.6051e-17
cluster9577	190.372800130658	8.33454731857152	4.3075	5.2848e-19	1.6142e-17
cluster15420	6.35011837673839	104.518017838783	-3.8806	5.3186e-19	1.6215e-17
cluster12501	577.22483384873	156.024806122581	1.8739	5.5795e-19	1.6978e-17
cluster2419	144.313995785859	9.99469628412826	3.7209	5.8825e-19	1.7865e-17
cluster15056	8.50459113789399	169.093728914856	-4.1461	5.9303e-19	1.7976e-17
cluster5387	125.764934118274	1133.30638004731	-3.1064	5.9472e-19	1.7993e-17
cluster10925	16.6937324725656	101.321083240193	-2.569	6.0559e-19	1.8287e-17
cluster8672	84.3772858819293	0.509506639851474	6.4314	6.1258e-19	1.8463e-17
cluster15519	45.6452257362452	326.805273459216	-2.7931	6.557e-19	1.9726e-17
cluster3536	143.943969563617	5.50387803321145	4.4646	6.9701e-19	2.0929e-17
cluster15823	2.46559736256241	81.6388782367421	-4.7829	7.2461e-19	2.1716e-17
cluster9261	4.78971988907975	100.390007022761	-4.1949	7.606e-19	2.2752e-17
cluster16537	1.22497387994172	103.096543283261	-5.8138	7.6682e-19	2.2895e-17
cluster15278	1.19634867181604	107.578085500232	-5.8597	8.2335e-19	2.4537e-17
cluster9039	11734.9593760182	579.309460732751	4.1721	8.3999e-19	2.4986e-17
cluster2403	89.148776183656	10.9008700747903	2.9616	8.7083e-19	2.5855e-17
cluster426	489.156141956764	50.9914062632076	3.1867	8.7565e-19	2.595e-17
cluster11530	107.885961127167	6.31020776678582	3.9524	9.5935e-19	2.8378e-17
cluster10580	117.053323590703	29.0671537291704	1.992	1.2342e-18	3.6373e-17
cluster8583	79.6878902941312	2.97444281524856	4.4646	1.2337e-18	3.6373e-17
cluster8173	304.943713397958	9.47150263665659	4.7308	1.2834e-18	3.7751e-17
cluster7332	3936.92017378673	1029.48829290949	1.9193	1.3111e-18	3.8497e-17
cluster15890	6.42734359748429	177.17557517943	-4.5452	1.4423e-18	4.2271e-17
cluster2837	139.243971999448	14.3940955638362	3.2073	1.5487e-18	4.5306e-17
cluster10049	151.883477794382	4.09152013923557	4.8998	1.552e-18	4.5318e-17
cluster1101	7.30391726426237	73.7219645002158	-3.2545	1.5606e-18	4.5487e-17
cluster13426	3335.0574926518	143.603056079735	4.342	1.5788e-18	4.5931e-17
cluster13032	113.913180222826	14.5164485758926	2.9081	1.6571e-18	4.8123e-17
cluster8043	193.050914788014	73.1737903093049	1.3917	1.6688e-18	4.8373e-17
cluster11195	80.3412605691773	5.65097409963755	3.6899	1.7282e-18	5.0005e-17
cluster15079	5.99471896452694	210.595714824055	-4.8382	1.7375e-18	5.0183e-17
cluster7349	16507.7774755521	363.697322786026	5.1622	1.8317e-18	5.2806e-17
cluster10397	159.848843223481	3.73352053948448	5.0519	2.0099e-18	5.784e-17
cluster12247	343.008733461129	67.2919774571167	2.3161	2.0376e-18	5.8532e-17
cluster12073	2.37272253913755	185.900667615083	-5.732	2.1093e-18	6.0481e-17
cluster13403	32.5907904963312	247.55740008802	-2.8721	2.1733e-18	6.2205e-17
cluster15791	5.8077683919029	78.7307144768629	-3.6682	2.2338e-18	6.3822e-17
cluster9598	15.533008207923	113.794300560066	-2.8254	2.2527e-18	6.4245e-17
cluster9875	1188.4384969511	40.8370153421697	4.6189	2.562e-18	7.2938e-17
cluster16247	5.51781952076495	191.449789319681	-4.8086	2.7806e-18	7.9019e-17
cluster273	8719.77452356743	183.649073366957	5.2095	3.4306e-18	9.7317e-17
cluster13543	93.3734032736153	3.77481905141462	4.3806	3.6451e-18	1.0316e-16
cluster13731	1590.88087341391	84.3695890147594	4.0722	3.6559e-18	1.0316e-16
cluster16034	1.17637386732151	108.01379617203	-5.8422	3.6512e-18	1.0316e-16
cluster11841	7.32821727057248	117.611154621223	-3.8679	4.1252e-18	1.1619e-16
cluster15680	4.11454547183034	119.234792018452	-4.6165	4.2599e-18	1.1977e-16
cluster15402	1302.48668775715	13841.7592589263	-3.3238	4.2782e-18	1.2008e-16
cluster13009	128.689285457813	13.6180082954425	3.1527	4.6566e-18	1.3047e-16
cluster11910	58.071613500072	4.46498675941044	3.5904	4.6813e-18	1.3093e-16
cluster8972	17690.8457710593	549.144653587094	4.743	4.8914e-18	1.3656e-16
cluster13155	10.9615380968253	95.9814701899658	-3.0611	5.1834e-18	1.4446e-16
cluster15464	4.4343204768683	96.4408772620803	-4.2431	5.2037e-18	1.4478e-16
cluster12406	65.6897796417824	4.69909082337111	3.6768	5.6967e-18	1.5821e-16
cluster53	82.3496611467887	5.84973314907638	3.7051	5.7078e-18	1.5825e-16
cluster1273	180.54003045871	40.2674778585543	2.1437	6.1205e-18	1.6939e-16
cluster2721	61.8873815640078	4.706824333583	3.5983	6.2105e-18	1.7159e-16
cluster8483	241.383590442126	83.6596577629206	1.5246	6.2408e-18	1.7212e-16
cluster10718	86.7154068065423	2.74033875128789	4.6671	6.6027e-18	1.8179e-16
cluster16270	6.58014283439274	169.914969434984	-4.4722	7.2035e-18	1.9799e-16
cluster16623	3.98172103941641	75.1464668780779	-4.0458	7.3463e-18	2.0157e-16
cluster4587	98.8415440910166	4.95639541796744	4.1371	7.6057e-18	2.0833e-16
cluster12532	51.9024692895587	1.99672804747575	4.4091	9.0889e-18	2.4852e-16
cluster15392	277.165131789789	1878.06565178026	-2.7132	9.2653e-18	2.5291e-16
cluster9136	54.3480918476266	1.25311734366361	5.0169	9.786e-18	2.6667e-16
cluster11878	474.123300514273	28.5933889653105	3.8983	9.932e-18	2.7019e-16
cluster9611	92276.8824291613	2292.53545413032	5.0059	1.0285e-17	2.7931e-16
cluster7691	249.369831233339	13.0457826258288	4.0708	1.0543e-17	2.8582e-16
cluster4669	135.628702627423	9.30963112547363	3.7129	1.0682e-17	2.891e-16
cluster8466	178.86365806709	7.18390499286625	4.3904	1.1604e-17	3.1353e-16
cluster8503	52.3593939288261	1.72132547158494	4.5807	1.2012e-17	3.24e-16
cluster16708	9.3169151893729	95.2717973187384	-3.2645	1.2378e-17	3.3331e-16
cluster2193	64.4302041473161	3.76708554120273	3.8969	1.2486e-17	3.3564e-16
cluster9000	88.5746767146536	10.4359844834066	3.0329	1.2703e-17	3.4089e-16
cluster16052	1.58037329215318	84.9277880404107	-5.2713	1.324e-17	3.5472e-16
cluster2071	4.8582947061945	97.5036606421839	-4.1418	1.4564e-17	3.8953e-16
cluster10063	97.5688707560727	23.3870256014889	2.0339	1.5644e-17	4.1771e-16
cluster15911	4.49857009216747	79.8053476266555	-3.9957	1.5821e-17	4.2174e-16
cluster6027	51.3358192984131	4.706824333583	3.3478	1.6286e-17	4.334e-16
cluster13388	90461.236044014	3641.30208887005	4.4154	1.7122e-17	4.549e-16
cluster8923	100.477394359807	12.6970590600236	2.9155	1.7358e-17	4.6039e-16
cluster8692	81.9444607961827	14.7969537011246	2.4259	1.7936e-17	4.7492e-16
cluster13586	6.08326858613622	178.100980310669	-4.6109	1.8233e-17	4.8198e-16
cluster15923	3.59769641907928	96.744582917948	-4.488	2.1379e-17	5.6422e-16
cluster7888	54.7547652696905	3.34790943542343	3.8615	2.1473e-17	5.6576e-16
cluster440	2.82532197658944	73.6669789806655	-4.4549	2.2264e-17	5.8563e-16
cluster2134	134.184934678132	8.93438449249517	3.7589	2.3163e-17	6.0827e-16
cluster13440	152.592137020949	52.6580409294393	1.5272	2.4524e-17	6.4295e-16
cluster5633	41.772207256058	781.804855916371	-4.0563	2.4901e-17	6.5178e-16
cluster559	136.281228242946	521.620204058767	-1.9199	2.5417e-17	6.6418e-16
cluster13166	58.6310861590443	3.33244241499965	3.9487	2.5894e-17	6.7552e-16
cluster10579	196.040210491722	19.2593094996644	3.259	2.7674e-17	7.208e-16
cluster1886	100.81576511044	21.2317485793678	2.228	2.8566e-17	7.4282e-16
cluster7519	8.54021554506748	109.939834190462	-3.5705	3.0012e-17	7.7915e-16
cluster11668	4.74977028009068	94.0697535296932	-4.0989	3.0151e-17	7.8121e-16
cluster13961	192.719909394671	14.253190483888	3.6229	3.019e-17	7.8121e-16
cluster7414	555.690999596359	74.6450906099081	2.8374	3.1124e-17	8.0408e-16
cluster4002	63.5449800769068	8.29657134317899	2.8645	3.9566e-17	1.0205e-15
cluster16488	1130.40988310748	102.426842997758	3.3693	3.9751e-17	1.0236e-15
cluster6739	59.9814349935431	6.13023827430838	3.2241	4.1826e-17	1.0753e-15
cluster15897	184.671820839708	7.11499497662616	4.4465	4.4109e-17	1.1322e-15
cluster7255	975.739315591032	117.050995318826	2.9914	4.7417e-17	1.2151e-15
cluster16778	5.27094453465731	109.751890559642	-4.1811	4.8294e-17	1.2356e-15
cluster16758	16.6408072581298	88.3570466901575	-2.3753	5.0164e-17	1.2814e-15
cluster13760	204.580604169915	30.1981555498472	2.7054	5.0676e-17	1.2924e-15
cluster185	20.7953023389492	159.522541593512	-2.8847	5.1898e-17	1.3214e-15
cluster3132	306.599416783063	24.2006347586778	3.5388	5.2578e-17	1.3366e-15
cluster8203	174.461387442545	24.6529790047056	2.7666	5.5535e-17	1.4095e-15
cluster8947	202.030660152528	73.6563770205134	1.4535	5.5732e-17	1.4123e-15
cluster609	3921.34829148922	311.641182029891	3.54	5.6703e-17	1.4346e-15
cluster1609	4608.21712090274	627.950800943084	2.8196	5.7753e-17	1.4589e-15
cluster10052	475.267623982421	10.1660813183267	5.1485	6.2589e-17	1.5785e-15
cluster13074	1808.58165529448	52.9077141610964	4.7936	6.3221e-17	1.5919e-15
cluster15090	0.81232405147891	95.7568796490206	-6.0426	6.5152e-17	1.638e-15
cluster15581	32.9774891139006	147.656907260757	-2.1396	6.7339e-17	1.6903e-15
cluster5747	53.1344423685482	1.3357143675239	4.9675	7.12e-17	1.7844e-15
cluster13436	467.075030874781	47.7124068440242	3.2047	7.6174e-17	1.906e-15
cluster6939	59.8058088217825	1.49495491783617	4.9061	8.0177e-17	2.003e-15
cluster13028	80.3198126932249	12.6685966076466	2.6074	8.4926e-17	2.1184e-15
cluster8519	208985.246395965	4443.89114152185	5.168	8.9556e-17	2.2304e-15
cluster14634	2.39702254544766	85.3885001471897	-4.8068	9.2444e-17	2.2987e-15
cluster12317	259.67019331101	22.5464392905294	3.4116	9.313e-17	2.3121e-15
cluster951	71522.5695932236	1715.74450311427	5.0264	1.054e-16	2.6126e-15
cluster4299	10.4689890503843	113.06243747867	-3.3268	1.1298e-16	2.7963e-15
cluster2346	134.896549939606	25.1072626359372	2.3938	1.1452e-16	2.83e-15
cluster9074	910.389117877446	63.9535815447088	3.6963	1.206e-16	2.9755e-15
cluster13693	56.855111890636	3.48727199163764	3.8891	1.2088e-16	2.9778e-15
cluster11720	77.8801665415559	11.1961506447791	2.7199	1.2121e-16	2.9813e-15
cluster680	61.0340851108909	6.75258440320078	3.0881	1.292e-16	3.1729e-15
cluster15945	1382.50889702654	92.6631897607255	3.7589	1.3227e-16	3.2435e-15
cluster8854	3.71054604699867	215.073615759688	-5.3892	1.348e-16	3.3003e-15
cluster1000	131711.1175743	3349.31015370067	4.9551	1.47e-16	3.5935e-15
cluster16810	163.903576624868	16.5216017092472	3.2246	1.5042e-16	3.6715e-15
cluster8156	48.4760738404245	2.05349357982967	4.3073	1.5227e-16	3.711e-15
cluster10527	515.109340738493	80.4476289747736	2.6332	1.6186e-16	3.9386e-15
cluster10117	28751.8491332821	794.108170039492	4.8563	1.6935e-16	4.1091e-15
cluster3485	16.1525834135044	190.660141221543	-3.4504	1.6938e-16	4.1091e-15
cluster15762	68.3647982455702	1.72905898179683	4.8838	1.8068e-16	4.3766e-15
cluster13318	33.465712958526	244.324867543795	-2.8139	1.8948e-16	4.5779e-15
cluster709	39035.7961285674	846.028439312273	5.138	1.8957e-16	4.5779e-15
cluster8205	54.0624681783042	4.94866190775555	3.3449	1.9856e-16	4.7877e-15
cluster13753	25.078296650367	124.101229733213	-2.2885	2.026e-16	4.8704e-15
cluster3150	5325.43750932773	178.796891196668	4.6211	2.0244e-16	4.8704e-15
cluster6035	63.8063037399191	5.18276597171622	3.4924	2.0439e-16	4.9059e-15
cluster13131	8.04766649862653	109.365136932378	-3.6258	2.0749e-16	4.9729e-15
cluster13879	99.8956672798223	23.1458796029833	2.0905	2.1388e-16	5.1184e-15
cluster16155	61.3363811755411	1.53625342976631	4.9206	2.254e-16	5.386e-15
cluster11295	63.0724058349604	8.28110432275521	2.8531	2.2616e-16	5.3961e-15
cluster16410	2.8652715855785	68.4274474765954	-4.3485	2.3103e-16	5.504e-15
cluster16180	210.834423079031	42.8409206659874	2.2634	2.4498e-16	5.8276e-15
cluster6205	528.250976217089	35.7028845311258	3.7432	2.5086e-16	5.9584e-15
cluster3552	544.093972984081	104.882449053143	2.3426	2.5423e-16	6.0294e-15
cluster8901	174.055530457532	9.52826816901051	3.9939	2.5703e-16	6.0868e-15
cluster15741	34.7448129786778	387.864771974074	-3.3766	2.744e-16	6.4885e-15
cluster10252	71.4526448109462	4.74812284551314	3.7679	2.7487e-16	6.4901e-15
cluster15518	33.6868148668656	887.707983558502	-4.4673	2.8876e-16	6.7978e-15
cluster4010	4.44997007954726	86.0452622258674	-4.0786	2.8839e-16	6.7978e-15
cluster632	65.6532546769909	5.28083001600028	3.5258	2.9811e-16	7.0075e-15
cluster3998	3.2293214014211	80.9337757115892	-4.39	3e-16	7.0417e-15
cluster7745	24.9471234225364	133.647653108646	-2.3905	3.1418e-16	7.3635e-15
cluster7301	16.8990066451008	106.500821389569	-2.6008	3.1524e-16	7.3775e-15
cluster15892	1.94442310799578	92.2774765093918	-5.0891	3.258e-16	7.6134e-15
cluster12749	6001.89886947382	136.653119809032	5.0741	3.4014e-16	7.9369e-15
cluster7610	9213.78609820804	272.770742114306	4.7666	3.7601e-16	8.761e-15
cluster15717	10.4733142521999	75.5583635602427	-2.7815	3.8676e-16	8.9983e-15
cluster4683	126.887988390445	15.3762213052833	2.9702	4.0456e-16	9.3988e-15
cluster11094	3.61767122357381	66.0744217255028	-3.9926	4.2476e-16	9.8536e-15
cluster15771	343.793492664744	50.7154474534468	2.7083	4.3753e-16	1.0129e-14
cluster15931	1075.14638352285	28.5229364253364	4.8897	4.3791e-16	1.0129e-14
cluster16272	2.82964717840501	72.2422391137339	-4.4071	4.425e-16	1.0221e-14
cluster7488	61.9716059838015	1.21181883173347	5.1362	4.7265e-16	1.0901e-14
cluster14	17.7404061835144	760.547857836056	-5.0428	4.8976e-16	1.1279e-14
cluster12359	62.0442338570482	5.79807016606365	3.3265	5.2427e-16	1.2057e-14
cluster3435	13.875409695024	80.648168037016	-2.5013	5.7355e-16	1.3171e-14
cluster4620	65.1782785834958	10.79066154662	2.5516	6.0284e-16	1.3804e-14
cluster5092	130.201834579816	9.62896317416528	3.6074	6.0235e-16	1.3804e-14
cluster15803	6.1475182014354	94.3385110325088	-3.7962	6.0573e-16	1.385e-14
cluster3277	419.072619859037	142.734554961709	1.5457	6.2889e-16	1.4359e-14
cluster15792	5.20669491935814	82.2974984448928	-3.8099	6.5177e-16	1.486e-14
cluster13338	98.4524436218986	9.43615762213475	3.2677	6.6826e-16	1.5214e-14
cluster3339	6.83134302231596	131.194428222079	-4.0625	6.8563e-16	1.5587e-14
cluster15522	131.484058876009	683.380655778583	-2.3433	6.9311e-16	1.5735e-14
cluster430	16.5036576239003	121.736669818171	-2.8157	7.0494e-16	1.5981e-14
cluster3040	274.328307279211	25.1626450169573	3.3411	7.254e-16	1.6421e-14
cluster9753	6.46729320647336	61.1222779088094	-3.148	7.7049e-16	1.7417e-14
cluster14843	16.4464072076489	179.213093566173	-3.3369	7.7938e-16	1.7568e-14
cluster6334	10.9016136833417	226.723915269263	-4.1658	7.7859e-16	1.7568e-14
cluster4012	2.0173231269261	98.338985031402	-5.1457	7.8223e-16	1.7607e-14
cluster16700	4.86261990801007	87.8901644884424	-3.9903	7.9831e-16	1.7944e-14
cluster1545	120.970044367855	34.6827828142861	1.7869	8.2448e-16	1.8506e-14
cluster15324	117.785269922922	1281.83160188403	-3.3425	8.4964e-16	1.9044e-14
cluster9035	10.5575386719936	92.853761213355	-3.0611	9.1006e-16	2.037e-14
cluster15557	19.1307046270023	181.789404823546	-3.1641	9.2454e-16	2.0664e-14
cluster15616	112.158381684686	703.974022671782	-2.6023	9.4932e-16	2.1189e-14
cluster10608	83.9407863259654	821.321143230541	-3.2005	9.6274e-16	2.1458e-14
cluster13964	44.2345022094537	1.52851991955442	4.5248	9.6887e-16	2.1565e-14
cluster6145	220.982323855563	19.571599613811	3.3907	9.9451e-16	2.2104e-14
cluster10883	75.175444038899	2.32116264550859	4.6827	9.9968e-16	2.2188e-14
cluster893	92.7402240506528	11.0704750961851	2.9805	1.0225e-15	2.2662e-14
cluster13525	57.7744872967608	4.86869584476596	3.4291	1.1096e-15	2.4558e-14
cluster16568	1020.05525642686	85.2762950086881	3.4619	1.1923e-15	2.6353e-14
cluster8078	55.8969878012964	0.792642725954172	5.5206	1.2711e-15	2.8057e-14
cluster929	3437.90811997838	75.851533069645	5.0939	1.3023e-15	2.8705e-14
cluster12201	3709.07518602893	251.099341418108	3.7364	1.3087e-15	2.8807e-14
cluster4496	22.1487754494893	98.7474810603598	-2.1391	1.3512e-15	2.9699e-14
cluster1350	55.6356641382841	5.99350667896487	3.1219	1.3553e-15	2.975e-14
cluster16679	17.6701801618163	87.0568367095557	-2.2829	1.3614e-15	2.9843e-14
cluster6010	220.32356801844	17.2766653212786	3.5367	1.4088e-15	3.0838e-14
cluster9211	2.37272253913755	71.483161389498	-4.5698	1.4613e-15	3.1945e-14
cluster9647	64.8495810291431	6.74485089298889	3.168	1.514e-15	3.3051e-14
cluster15248	1.58037329215318	73.3153297397925	-5.0546	1.5206e-15	3.3149e-14
cluster5992	70.4102022892548	666.053746959211	-3.1518	1.5386e-15	3.3496e-14
cluster4055	109.816602084656	15.0343803016229	2.8098	1.5484e-15	3.3662e-14
cluster3539	191.209395965974	78.2264697587529	1.2866	1.5682e-15	3.4046e-14
cluster15967	35.0547366543103	113.751164810205	-1.6909	1.7164e-15	3.7215e-14
cluster13080	515.92301762675	20.4834321876842	4.3965	1.8499e-15	4.0054e-14
cluster11247	63.5391818036334	9.80521326863535	2.6556	1.9617e-15	4.2417e-14
cluster8092	2339.62993690799	106.140791984962	4.2362	2.0623e-15	4.4531e-14
cluster8566	172.650905572171	7.27314708980176	4.3361	2.0723e-15	4.4687e-14
cluster8381	58.6611844386279	1.48722140762428	4.8533	2.1233e-15	4.5725e-14
cluster1021	76.3702914167844	4.74038933530125	3.843	2.1645e-15	4.6548e-14
cluster16750	12.1951623803981	222.7400748446	-4.0014	2.2221e-15	4.7723e-14
cluster690	530.939279779822	113.366936857478	2.1994	2.2458e-15	4.8166e-14
cluster15254	8.41171631446914	164.67475865823	-4.0778	2.2886e-15	4.9019e-14
cluster11334	42.3100539059525	2.64559724354143	3.8383	2.3089e-15	4.9387e-14
cluster11922	256.280023005362	990.517056416845	-1.9301	2.416e-15	5.1609e-14
cluster5407	3.68624604068856	68.8554455297232	-4.0351	2.492e-15	5.316e-14
cluster4008	15.5816082205433	178.177001789564	-3.4069	2.4971e-15	5.3199e-14
cluster10577	53.5266671137075	392.163491115309	-2.809	2.5121e-15	5.3445e-14
cluster241	87.2683305452758	24.1114498868699	1.848	2.5621e-15	5.4437e-14
cluster16177	5.23099492566825	80.5524402394055	-3.7752	2.6146e-15	5.5479e-14
cluster5632	8.11191611392571	177.612734816249	-4.224	2.6385e-15	5.5911e-14
cluster2140	89.5850035939363	7.84824120935571	3.3766	2.7403e-15	5.7992e-14
cluster872	43.2051293057672	1.81938951586901	4.307	2.804e-15	5.9261e-14
cluster13636	11.3169375090367	99.4117600517217	-3.0518	2.8297e-15	5.9723e-14
cluster7762	186.805474136845	56.9187692286	1.7069	2.8657e-15	6.0404e-14
cluster2900	224.843952144802	29.5466553929108	2.8553	2.9418e-15	6.1926e-14
cluster14157	63.5367799520847	235.087472110161	-1.8755	2.9631e-15	6.2292e-14
cluster15959	6.78274300969574	68.8898614795086	-3.2288	3.0511e-15	6.4056e-14
cluster7791	11.4184627360927	68.9060200755993	-2.5539	3.3417e-15	7.0066e-14
cluster15759	4.7983702927109	113.687537607248	-4.3045	3.3593e-15	7.0343e-14
cluster5980	49.1700221363941	6.83518142706107	2.7869	3.4467e-15	7.2076e-14
cluster4181	57.3606365425236	3.19640239532305	3.9842	3.7561e-15	7.8444e-14
cluster8806	49.465497135122	240.354639149144	-2.2491	4.1166e-15	8.586e-14
cluster183	58.4508626397845	6.44361682559172	3.0817	4.5039e-15	9.3815e-14
cluster1696	11.0943625292392	89.1909098113725	-2.9431	4.7292e-15	9.8381e-14
cluster7193	5.27094453465731	69.8099597668604	-3.5891	4.926e-15	1.0234e-13
cluster5910	7.27961725795227	84.2765253725439	-3.4137	4.9509e-15	1.0272e-13
cluster15689	51.1300948470688	6.73711738277701	2.8439	5.05e-15	1.0464e-13
cluster15509	1727.08876379831	46.6388049062407	4.8465	5.1179e-15	1.0591e-13
cluster2651	47.4351984027491	4.34109122362001	3.3117	5.1442e-15	1.0632e-13
cluster16029	144.04096323326	12.0481898639579	3.4461	5.3545e-15	1.1052e-13
cluster8414	46.9383241544926	233.938426394256	-2.2823	5.3724e-15	1.1075e-13
cluster49	19.1620038323602	115.071334040636	-2.5421	5.4198e-15	1.1158e-13
cluster13081	1.56039848765864	85.5672009385885	-5.2048	5.5721e-15	1.1457e-13
cluster4483	9.69394061066222	224.836833491228	-4.2862	5.6605e-15	1.1623e-13
cluster10906	99.8734687569045	11.8889493136457	2.9833	5.7313e-15	1.1754e-13
cluster8294	5.40376896707123	58.2039090502478	-3.3466	5.7954e-15	1.187e-13
cluster9891	65.749704055266	8.55387593777532	2.8611	5.9943e-15	1.2261e-13
cluster15457	2.39702254544766	73.0250736024755	-4.5833	6.0445e-15	1.2348e-13
cluster9578	51.0227713467394	2.32889615572048	4.2035	6.0915e-15	1.2428e-13
cluster2673	2.48557216705694	62.8581413360816	-4.4004	6.1395e-15	1.251e-13
cluster15337	17.9283795487874	160.293980399162	-3.0781	6.5589e-15	1.3348e-13
cluster8512	10665.2065712763	269.398703083511	4.9226	6.6429e-15	1.3501e-13
cluster9338	4.04597065471559	77.7395501905395	-4.0504	6.8136e-15	1.3831e-13
cluster15237	2.4169973499422	59.9908220015353	-4.3506	7.8068e-15	1.5826e-13
cluster12290	76421.2255063367	2044.41402347617	4.8546	8.4145e-15	1.7037e-13
cluster6278	21434.8740892087	619.865805552429	4.7642	8.6887e-15	1.757e-13
cluster10144	15693.1665994085	353.236555775603	5.0497	8.8804e-15	1.7934e-13
cluster10699	54.3076919598285	1.25311734366361	4.9507	8.9307e-15	1.799e-13
cluster15451	3.68624604068856	61.1697674072174	-3.8798	8.9253e-15	1.799e-13
cluster8179	85731.81839219	1756.15655598558	5.1549	8.9897e-15	1.8086e-13
cluster15662	10.6747135017285	95.165250963448	-3.0813	9.6836e-15	1.9458e-13
cluster9728	46.9943736449696	0.751344214024029	5.3107	9.7695e-15	1.9606e-13
cluster1297	7673.98836393977	242.07852605349	4.6609	1.015e-14	2.0344e-13
cluster3545	328.940134533389	11.4191986619903	4.5332	1.0324e-14	2.0665e-13
cluster8035	154.879706360202	549.884212110042	-1.8127	1.0405e-14	2.0802e-13
cluster13514	51.6457429740456	3.48727199163764	3.7441	1.1156e-14	2.2275e-13
cluster6355	255.255603715425	38.671373848966	2.6609	1.2216e-14	2.4362e-13
cluster3232	63.4099319260697	5.49946705953717	3.4028	1.2322e-14	2.4542e-13
cluster8111	14983.3419700936	681.290009104302	4.2218	1.3137e-14	2.6133e-13
cluster3130	6872.33653121035	142.643303951459	5.1339	1.3407e-14	2.6636e-13
cluster8563	192.793560060566	20.5729117736893	3.1243	1.3815e-14	2.7412e-13
cluster11842	1.24494868443626	70.7658571553313	-5.2731	1.4512e-14	2.876e-13
cluster13014	40.6767553993635	2.13609060368996	4.0532	1.4728e-14	2.9153e-13
cluster4266	45.6977006718719	0.743610703812139	5.2783	1.5578e-14	3.076e-13
cluster5559	61.2782860997663	2.91063534834966	4.1676	1.5579e-14	3.076e-13
cluster6773	12.6602871444877	157.343589062616	-3.4882	1.592e-14	3.1394e-13
cluster11281	179.668982919522	50.5334032339686	1.8079	1.5946e-14	3.1406e-13
cluster3439	145.926118562179	38.5477730273727	1.9018	1.623e-14	3.1927e-13
cluster8510	16062.2776778112	369.765972250793	5.0165	1.6389e-14	3.2199e-13
cluster16205	137.447984812082	1475.57883450019	-3.3139	1.6431e-14	3.2242e-13
cluster9709	46.4101507008782	3.81611756334476	3.4446	1.696e-14	3.3238e-13
cluster15863	5.65496915499445	72.256797960963	-3.5342	1.6997e-14	3.3271e-13
cluster8088	51.4902697399049	0.743610703812139	5.3981	1.7052e-14	3.3337e-13
cluster1396	102.381867858814	18.2694502480054	2.4501	1.756e-14	3.4287e-13
cluster2556	425894.509272577	11826.1162305194	4.8032	1.8119e-14	3.5336e-13
cluster11351	95.912473168948	11.3259996779779	3.004	1.8279e-14	3.5604e-13
cluster6141	52.1351677444453	8.20956334564442	2.6212	1.8346e-14	3.5692e-13
cluster16576	39.556431022519	294.696116855366	-2.8341	1.9724e-14	3.8325e-13
cluster15743	6.10756859244633	157.465476260455	-4.4042	1.9772e-14	3.8372e-13
cluster39	461.690748318931	23.3176614986515	4.0824	2.0502e-14	3.9741e-13
cluster15394	4.38572046424808	161.948401628759	-4.805	2.1545e-14	4.1712e-13
cluster16108	7.68794188459951	142.12195670584	-3.9987	2.3591e-14	4.5617e-13
cluster15342	15.274358542143	195.407509816764	-3.5331	2.3979e-14	4.6311e-13
cluster13001	17.0161814748358	121.76005375181	-2.7741	2.4051e-14	4.6393e-13
cluster15657	5.54644472889063	94.5532693056381	-3.8792	2.4528e-14	4.7257e-13
cluster15744	2.37272253913755	55.1941212204774	-4.2373	2.4745e-14	4.7594e-13
cluster6219	30.4291404030024	188.391426693427	-2.5843	2.4763e-14	4.7594e-13
cluster15245	2.03297272960506	59.6328224017842	-4.5422	2.4952e-14	4.79e-13
cluster15676	27.1254459111931	149.600237234562	-2.4214	2.5657e-14	4.9193e-13
cluster4964	37.3875095844588	2.37792817786252	3.8025	2.6237e-14	5.0245e-13
cluster1868	58.0699622954886	11.9128414199482	2.2604	2.7747e-14	5.3074e-13
cluster9822	2.89389679370418	83.5531446021545	-4.5386	2.9803e-14	5.6937e-13
cluster16084	6.84699262499492	78.7823202347481	-3.3949	3.1883e-14	6.0838e-13
cluster11879	112.666130054997	16.1474435134054	2.7283	3.2724e-14	6.2367e-13
cluster12542	901.179779096955	37.5778939170844	4.3146	3.4441e-14	6.5561e-13
cluster10100	62.4972835733091	10.8938281402453	2.4862	3.4925e-14	6.6403e-13
cluster3666	68.320701567891	11.8432398280412	2.4837	3.5125e-14	6.6704e-13
cluster2813	9.36119000017754	84.5714663061905	-3.0837	3.5685e-14	6.7686e-13
cluster16855	9.69661460789446	81.4769495004315	-2.9862	3.9752e-14	7.5311e-13
cluster2544	36.7065368939359	656.741554976339	-3.9579	4.1684e-14	7.8878e-13
cluster11814	1.98869791880042	53.2854896076729	-4.4054	4.6455e-14	8.7802e-13
cluster16527	4.4942448903519	138.094595972828	-4.6013	4.6672e-14	8.8106e-13
cluster11531	68.2391511453295	17.7515185222751	1.916	4.9429e-14	9.3201e-13
cluster11011	1.62464810295782	96.3098948695999	-5.2875	4.9613e-14	9.3436e-13
cluster3271	931.250789645569	86.0839629714512	3.3209	5.1345e-14	9.6584e-13
cluster12042	6.12754339694086	67.7979812964886	-3.3493	5.2663e-14	9.8946e-13
cluster9095	85.0943332584347	21.0839609372748	1.9813	5.4403e-14	1.021e-12
cluster15613	312.918423979559	61.2388367958577	2.3121	5.5896e-14	1.0477e-12
cluster5812	40.9565807954124	0.702312191881996	5.1444	5.6318e-14	1.0544e-12
cluster6313	99.6748375171662	12.8905561877211	2.876	5.749e-14	1.0751e-12
cluster16422	3.59769641907928	108.329405683653	-4.5576	5.8458e-14	1.0919e-12
cluster1249	3.29789621853585	53.7481983247833	-3.8471	5.9937e-14	1.1182e-12
cluster1523	67.448725248612	4.89962988561352	3.6107	6.1081e-14	1.1382e-12
cluster16048	7.27529205613669	94.2470680306967	-3.545	6.3541e-14	1.1827e-12
cluster9926	50.6904710150637	9.17181109299344	2.422	6.5834e-14	1.2239e-12
cluster15840	19.9045521409501	161.545612444219	-2.9518	6.7742e-14	1.2579e-12
cluster9597	24.2346733935301	122.935177612212	-2.3116	6.9684e-14	1.2925e-12
cluster11808	31.5797411925559	187.868900591019	-2.5198	7.0196e-14	1.3005e-12
cluster2741	373.127021408408	201.808225242502	0.88156	7.8195e-14	1.447e-12
cluster6369	69.2454249684803	458.166195314183	-2.6654	8.148e-14	1.506e-12
cluster3356	114.671772514809	12.1385203980301	3.1322	8.2251e-14	1.5185e-12
cluster3347	6.46296800465778	71.6337602564037	-3.3453	8.2678e-14	1.5246e-12
cluster3181	83.0392842409428	6.17084521057161	3.5835	8.3753e-14	1.5426e-12
cluster15716	32.1639641366474	213.99710358888	-2.6811	8.7644e-14	1.6124e-12
cluster13243	44.6526781655064	2.27986413357845	4.0259	9.5758e-14	1.7597e-12
cluster6529	74.4855205765887	11.1486611463711	2.6867	9.6972e-14	1.7799e-12
cluster4857	98.5269948454123	29.9662855852875	1.7114	9.8084e-14	1.7983e-12
cluster2681	36.1182608937124	2.61203224182318	3.6223	9.8893e-14	1.811e-12
cluster13396	10.2021392597821	107.685208980934	-3.2891	9.9213e-14	1.8148e-12
cluster3883	4.81834509720543	76.7382620612645	-3.7955	1.0172e-13	1.8586e-12
cluster13122	5.7834683855928	124.489288395142	-4.1842	1.0209e-13	1.8631e-12
cluster5945	10.0007400102535	69.5858233125125	-2.7187	1.0449e-13	1.9048e-12
cluster7838	63.4883580725899	284.601342164142	-2.134	1.0916e-13	1.9875e-12
cluster16792	13.5086858819491	185.959541068962	-3.628	1.1072e-13	2.0138e-12
cluster4982	72.0100718846208	9.89291284183683	2.8056	1.1226e-13	2.0393e-12
cluster5025	63.9126044475997	484.741783939087	-2.8522	1.1268e-13	2.0447e-12
cluster16339	3.64197122988392	67.7887833792121	-3.9907	1.1297e-13	2.0477e-12
cluster7862	125.200413832993	14.7428191296414	2.993	1.1409e-13	2.0655e-12
cluster16657	7.32821727057248	106.367036360835	-3.6919	1.1495e-13	2.0788e-12
cluster15844	11.2613382973687	126.254747634073	-3.3569	1.1777e-13	2.1274e-12
cluster9618	51.4298950476123	4.82739733283582	3.2663	1.1975e-13	2.1606e-12
cluster2812	109.389231433605	18.8118303139082	2.4895	1.3099e-13	2.3607e-12
cluster16337	9.42111441366114	60.3038036913489	-2.6303	1.3278e-13	2.3904e-12
cluster386	98.812918882891	8.06578981575593	3.4888	1.4356e-13	2.5814e-12
cluster10755	41.1995808585135	2.92873332964413	3.6598	1.4483e-13	2.6014e-12
cluster894	934.684604349736	32.1153143958031	4.5291	1.4838e-13	2.6622e-12
cluster12166	8313.66850404661	1241.35138235676	2.6814	1.5634e-13	2.8017e-12
cluster12764	45.7393014854443	0.234104063960665	6.0761	1.7575e-13	3.146e-12
cluster2143	51.1057948407587	9.91542179680558	2.3204	1.8365e-13	3.2839e-12
cluster16299	131.882053671969	21.9075377040765	2.5323	1.9486e-13	3.4803e-12
cluster15982	4.07027066102569	105.040495879984	-4.38	1.9578e-13	3.4928e-12
cluster15570	4.8825947125046	89.4063805517105	-3.9738	1.9686e-13	3.5081e-12
cluster7914	71.6792728468757	6.48050436384758	3.3627	2.0209e-13	3.5974e-12
cluster5194	38.4397094229975	2.51396819753912	3.7051	2.0476e-13	3.6409e-12
cluster11817	1.24494868443626	69.0345640741336	-5.1997	2.0537e-13	3.6461e-12
cluster6455	3.30222142035143	53.6503717695688	-3.8412	2.0551e-13	3.6461e-12
cluster11690	4.4343204768683	74.5894135146908	-3.862	2.2785e-13	4.0378e-12
cluster9216	116.557255887506	9.52207718253265	3.4755	2.2835e-13	4.0422e-12
cluster15864	15.9824833693337	136.200312887848	-2.9917	2.3642e-13	4.1804e-12
cluster12830	13480.8952262122	924.569885060734	3.6937	2.3723e-13	4.1901e-12
cluster1316	5153.76990463845	96.9872382456633	5.1919	2.644e-13	4.6648e-12
cluster4902	9.05706459781854	74.7880704168571	-2.9706	2.6501e-13	4.6704e-12
cluster10743	55.9910635504956	8.91187553752641	2.5934	2.7749e-13	4.8849e-12
cluster1269	191.304550405916	28.2987999709886	2.6866	2.7884e-13	4.9033e-12
cluster15786	0.384024620337134	74.190013255737	-6.0878	3.1625e-13	5.5549e-12
cluster4410	18.9892297909573	328.084329891156	-3.9001	3.2198e-13	5.6495e-12
cluster15777	81.2623811924437	3.15510388339291	4.3726	3.3805e-13	5.9248e-12
cluster1384	42.8983299061759	5.18276597171622	2.9503	3.4259e-13	5.9977e-12
cluster338	17418.2939696955	590.780156980494	4.5383	3.5322e-13	6.1771e-12
cluster9799	136.513532317118	13.1928786922549	3.2399	3.6007e-13	6.2899e-12
cluster8781	90.3618813713672	11.3432467112052	2.9025	3.9676e-13	6.9232e-12
cluster6107	79.5175181042769	6.1037152071351	3.5285	4.3706e-13	7.6182e-12
cluster13908	76.0141695800804	9.87853425854972	2.8415	4.4094e-13	7.6773e-12
cluster4539	36.7080099653938	0.743610703812139	4.9893	4.5205e-13	7.8622e-12
cluster4415	76.0727149346642	10.2597343889365	2.7976	4.6014e-13	7.9942e-12
cluster10912	34.4579883835811	2.66106426396521	3.5519	5.0585e-13	8.7788e-12
cluster5416	39.5975815572824	2.47266968560897	3.737	5.4235e-13	9.4019e-12
cluster3383	7.31956686694133	177.22568705015	-4.2981	5.5785e-13	9.6441e-12
cluster4433	1.96872311430589	94.0420971032383	-5.0058	5.57e-13	9.6441e-12
cluster4849	194.488396070759	13.8357943909123	3.6294	5.5814e-13	9.6441e-12
cluster14375	48.99827088764	0.509506639851474	5.6236	5.667e-13	9.7814e-12
cluster1016	46.9924502947027	2.55526670946926	3.9464	5.7073e-13	9.8404e-12
cluster1294	2168.29743386274	70.1542963895945	4.5836	6.3995e-13	1.1022e-11
cluster13483	50.4707481656238	2.83840279557196	3.9131	6.5722e-13	1.1307e-11
cluster16277	1477.67710361147	4873.35172244893	-1.7052	6.9902e-13	1.2013e-11
cluster3075	23.5720243029184	210.298600730558	-3.0571	7.0508e-13	1.2104e-11
cluster5132	37.0277849704318	1.6800269596548	4.0856	7.1624e-13	1.2283e-11
cluster1905	64.9427279982516	13.0188626971858	2.2694	7.7355e-13	1.3237e-11
cluster5972	17.9743055641753	114.360380165347	-2.6145	7.7271e-13	1.3237e-11
cluster3033	67.5841296657	11.1047316735703	2.556	7.8495e-13	1.3417e-11
cluster11364	16.9033318469164	967.652616882031	-5.2425	8.1533e-13	1.3922e-11
cluster11146	34.0210385488082	0.977714767772805	4.6091	8.1987e-13	1.3984e-11
cluster14889	2494.89040378088	10301.2006669928	-2.0182	8.6359e-13	1.4714e-11
cluster9698	63.3450538988361	7.97545928168375	2.9119	8.8649e-13	1.5088e-11
cluster5064	40.4883317552816	0.234104063960665	5.9229	9.3962e-13	1.5975e-11
cluster16770	2.09722234490423	54.669544421672	-4.3958	9.4725e-13	1.6088e-11
cluster12623	86.476253443975	382.354847713366	-2.1144	1.0061e-12	1.707e-11
cluster10066	35.645686651766	3.69554456409194	3.1649	1.0075e-12	1.7075e-11
cluster4625	564.099439723784	32.2069499645398	3.9097	1.0193e-12	1.7257e-11
cluster15201	2.82532197658944	62.1153815803366	-4.1626	1.0365e-12	1.7529e-11
cluster6198	40.2527811700373	0.275402575890809	5.9098	1.0602e-12	1.791e-11
cluster4430	7.95359074942735	205.320490080561	-4.3778	1.0751e-12	1.8144e-11
cluster13816	72.9648935647937	8.96353852053914	2.9365	1.0891e-12	1.8359e-11
cluster7441	34.5179127970647	0.702312191881996	4.9141	1.1266e-12	1.8973e-11
cluster11688	2.82964717840501	49.1243678765304	-3.8841	1.1689e-12	1.9664e-11
cluster3535	107.668105729899	24.6615634629846	2.0934	1.1812e-12	1.9849e-11
cluster13420	12608.4539389111	481.48109480894	4.387	1.1846e-12	1.9886e-11
cluster12015	36.8663353298922	4.29538173801559	3.0306	1.1988e-12	2.0103e-11
cluster3958	1347.90746207608	8326.28500014397	-2.5683	1.2241e-12	2.0505e-11
cluster16814	6.34579317492282	125.478717590807	-4.037	1.234e-12	2.0649e-11
cluster7759	39.9541818952682	3.45370698991939	3.4037	1.2367e-12	2.0674e-11
cluster16072	3.21367179874214	88.1274317165405	-4.4166	1.2885e-12	2.1516e-11
cluster212	38.938056742712	1.52851991955442	4.3047	1.2941e-12	2.1588e-11
cluster940	63.6022304931582	13.9062469308864	2.1403	1.3111e-12	2.1848e-11
cluster13121	9.30126558669394	115.40573310922	-3.4753	1.3604e-12	2.2645e-11
cluster5056	115.864424396744	43.4467113373193	1.3985	1.384e-12	2.3015e-11
cluster16348	2.01299792511053	56.8317040059378	-4.4415	1.4514e-12	2.411e-11
cluster10072	10.5575386719936	103.967711695744	-3.1851	1.4554e-12	2.4152e-11
cluster16748	5.35084375263545	60.0314289377985	-3.3646	1.4818e-12	2.4564e-11
cluster11796	89.5289258809866	8.90081949077692	3.1915	1.5066e-12	2.4949e-11
cluster14010	37.6018844394342	1.85295451758726	4.0784	1.5617e-12	2.5835e-11
cluster13702	1436.79955024574	506.478640487614	1.4937	1.5916e-12	2.6302e-11
cluster7226	21.9673510044551	148.706959867642	-2.6907	1.6865e-12	2.7842e-11
cluster3174	8.20046573553499	145.807341093395	-3.9269	1.7214e-12	2.8387e-11
cluster5384	38.6837322787475	3.90644809741694	3.1791	1.7426e-12	2.8707e-11
cluster15608	33.1444648820301	1.01901327970295	4.5676	1.7666e-12	2.9073e-11
cluster4129	65.4554299823125	9.71929370823745	2.6633	1.862e-12	3.0612e-11
cluster8630	94.7473296899317	2.94420035006791	4.6148	1.9188e-12	3.1513e-11
cluster16225	11.6124125077646	116.089439147144	-3.1934	1.981e-12	3.2501e-11
cluster7628	79.2894169968895	18.1938951586901	2.0865	2.0019e-12	3.2809e-11
cluster2026	46.4031515018304	180.322870575003	-1.9291	2.0563e-12	3.3667e-11
cluster12427	4.81834509720543	69.5680200454152	-3.6508	2.0768e-12	3.3967e-11
cluster15058	1.96872311430589	45.8195369658407	-4.1923	2.1009e-12	3.4326e-11
cluster125	4.53851970115654	52.8261034271002	-3.4126	2.1355e-12	3.4856e-11
cluster5835	72.4328734106454	4.6319608199346	3.7523	2.1488e-12	3.5037e-11
cluster7440	36.2224601180007	0.509506639851474	5.3105	2.1538e-12	3.5082e-11
cluster13745	2.03729793142063	43.5507288790117	-4.1277	2.1636e-12	3.5205e-11
cluster10319	6.87994303493617	98.4254159035249	-3.6479	2.207e-12	3.5876e-11
cluster2604	9.49089015655022	210.822558045506	-4.1732	2.2866e-12	3.7131e-11
cluster6327	7.73654189721972	77.470477081985	-3.2011	2.4086e-12	3.9073e-11
cluster1042	293.136769259541	1258.68681411051	-2.0702	2.4648e-12	3.9937e-11
cluster4673	36.2181349161851	0.784909215742283	4.9417	2.4669e-12	3.9937e-11
cluster6155	57.5914116471433	3.0157413271787	3.9686	2.5215e-12	4.078e-11
cluster16668	1.22064867812615	53.6097648333056	-4.895	2.5551e-12	4.128e-11
cluster184	187.331151726353	65.1121739781537	1.5163	2.5782e-12	4.1612e-11
cluster3055	34.489287588939	2.63786373332955	3.543	2.5983e-12	4.1894e-11
cluster1408	1.62897330477339	49.9367292241824	-4.5277	2.7015e-12	4.3514e-11
cluster5589	12.8460367913374	61.1662073816102	-2.1997	2.7948e-12	4.4971e-11
cluster7424	12.5791870007353	119.73974920377	-3.1374	2.8288e-12	4.5473e-11
cluster15057	1.6532733110835	55.3599496187373	-4.6367	2.9688e-12	4.7675e-11
cluster10395	84.1524871837085	9.76569476950879	2.9949	3.0779e-12	4.9377e-11
cluster3971	115.69624770284	412.041208437895	-1.8128	3.1591e-12	5.0628e-11
cluster10135	7.68794188459951	67.0420667363901	-3.0142	3.3567e-12	5.3741e-11
cluster2215	39.4491075221895	5.63550707921377	2.7059	3.4245e-12	5.4771e-11
cluster672	102.163167802023	18.5267548426017	2.4184	3.4889e-12	5.5745e-11
cluster8287	2.32844772833291	44.412281621206	-3.9404	3.5026e-12	5.5908e-11
cluster8990	1016.07187465067	53.7199973920791	3.9907	3.5214e-12	5.6152e-11
cluster15904	5.15809490673792	68.7153913978421	-3.5416	3.5761e-12	5.6968e-11
cluster1929	70.0762507529958	10.5609684563337	2.6507	3.7478e-12	5.9642e-11
cluster8218	7.82076631701343	56.9256517907448	-2.7959	3.7618e-12	5.9805e-11
cluster4284	202.093652943959	11.914780805152	3.8553	3.913e-12	6.2148e-11
cluster13828	94.5835722104016	5.99791765263915	3.7441	4.0097e-12	6.3595e-11
cluster3517	85.1265612438834	7.1562934885563	3.406	4.0121e-12	6.3595e-11
cluster15380	0.408324626647242	67.5023819816994	-5.9162	4.0409e-12	6.3987e-11
cluster2090	46.6401751585325	134.191416325883	-1.5085	4.3318e-12	6.8525e-11
cluster8244	36.6978864903048	3.34790943542343	3.2976	4.52e-12	7.1431e-11
cluster8072	2.40134774726324	48.9660563909546	-4.0516	4.7241e-12	7.4582e-11
cluster910	33.5857399186186	2.09479209175982	3.781	4.9964e-12	7.8804e-11
cluster4021	78.1908408641537	3.20854687920922	4.2435	5.0893e-12	8.0189e-11
cluster13201	152.609615961336	32.8401927677815	2.1801	5.1184e-12	8.0567e-11
cluster11911	178.990928149442	24.8300800472428	2.7744	5.5382e-12	8.7089e-11
cluster6154	341.520128079185	131.311203706656	1.3658	5.565e-12	8.7425e-11
cluster8664	159.423395922697	27.0618412234157	2.4972	5.5819e-12	8.7605e-11
cluster11006	50.632019673038	10.5229924809411	2.2251	5.672e-12	8.8931e-11
cluster16282	63.8401829299511	2.21868762755025	4.4955	5.7249e-12	8.9584e-11
cluster6964	300.038798474355	29.5004137040397	3.2148	5.725e-12	8.9584e-11
cluster15521	60.3812873496847	241.484901332947	-1.9688	5.8542e-12	9.1516e-11
cluster12409	74.6980660938553	320.190957150233	-2.0706	5.902e-12	9.2173e-11
cluster2055	3.97739583760084	44.6711287395363	-3.3146	5.9098e-12	9.2205e-11
cluster14929	7.08834148351265	87.6861226257204	-3.4825	5.9364e-12	9.2529e-11
cluster8963	67.3207985318536	1.80392249544523	4.7258	5.9668e-12	9.2912e-11
cluster6274	95.6502207258449	12.8684440942221	2.79	6.0046e-12	9.3409e-11
cluster8793	20.0272530982749	96.3104511034699	-2.2274	6.057e-12	9.4133e-11
cluster10715	36.0441599490078	1.21955234194536	4.4064	6.2837e-12	9.7559e-11
cluster9708	220.851262970773	111.90817790223	0.98089	6.3076e-12	9.7835e-11
cluster13691	33.6040635185298	0.702312191881996	4.8574	6.412e-12	9.9359e-11
cluster1186	6.1118937942619	49.6440796150642	-2.9304	6.5892e-12	1.02e-10
cluster5928	172.035805479057	11.8613378093357	3.6637	6.7599e-12	1.0455e-10
cluster3942	52.6116169093983	4.004512141701	3.5522	6.7709e-12	1.0461e-10
cluster663	289.089757481695	104.554135684703	1.4569	6.7942e-12	1.0487e-10
cluster13989	49.8949974920381	4.03034363320737	3.4852	6.8062e-12	1.0496e-10
cluster16237	9.0127897870139	56.6760807063603	-2.5948	6.9252e-12	1.0669e-10
cluster15991	55.6721891030756	0.509506639851474	5.6547	7.1695e-12	1.1034e-10
cluster1283	42.1000042527927	2.82293577514818	3.6735	7.2535e-12	1.1153e-10
cluster11534	236.168723620419	51.5522571412714	2.1564	7.4825e-12	1.1494e-10
cluster207	82.931660372457	21.1182175146599	1.9482	7.5682e-12	1.1614e-10
cluster10310	35.2717855065179	1.2608508538755	4.3734	7.6013e-12	1.1654e-10
cluster3098	2.7810471657848	91.42239716489	-4.5838	7.6153e-12	1.1664e-10
cluster13451	7.39246688587165	50.5208618886127	-2.7066	7.6585e-12	1.1719e-10
cluster15755	36.6038107411056	4.05022162730543	3.0259	7.7167e-12	1.1797e-10
cluster9032	1.26492348893079	57.34384160666	-4.9365	7.8388e-12	1.1972e-10
cluster11696	30.5248673567849	1.57755194169645	3.9986	7.8965e-12	1.2048e-10
cluster16188	344.331723803362	11.1283290656757	4.5377	7.9464e-12	1.2113e-10
cluster15751	31.1800669695398	2.00446155768764	3.6934	7.9653e-12	1.213e-10
cluster1582	48.4402713001256	5.39366950504122	3.0369	8.0608e-12	1.2264e-10
cluster2043	33.4873389676039	0.784909215742283	4.837	8.0826e-12	1.2285e-10
cluster16644	12.1136119578367	59.3556398130898	-2.2476	8.1386e-12	1.2359e-10
cluster16395	1008.57366967896	3090.90964764508	-1.6011	8.151e-12	1.2366e-10
cluster6918	39.3973832335281	3.68007754366816	3.2859	8.1706e-12	1.2383e-10
cluster446	0.384024620337134	68.5218733786029	-5.9014	8.3261e-12	1.2607e-10
cluster8886	35.5684614310201	3.1628373936048	3.3483	8.51e-12	1.2873e-10
cluster8197	50.3035942643689	7.29565604477051	2.7004	8.9435e-12	1.3516e-10
cluster13610	33.0590395364621	1.25311734366361	4.3	9.0095e-12	1.3603e-10
cluster13111	127.61251346728	20.6658732686322	2.5516	9.2085e-12	1.389e-10
cluster6600	64.770132089974	13.4380388029651	2.2172	9.2939e-12	1.4006e-10
cluster13661	39.58580687761	3.1628373936048	3.481	9.3549e-12	1.4085e-10
cluster15151	0	58.5861976177713	-6.4757	9.7633e-12	1.4686e-10
cluster13179	561.031099900462	242.629355811236	1.2042	1.0185e-11	1.5305e-10
cluster7010	178.086479921503	452.756600987697	-1.34	1.0208e-11	1.5325e-10
cluster5717	31.7238900258332	1.01901327970295	4.4905	1.0244e-11	1.5364e-10
cluster2452	7.19539283815856	57.2401187791648	-2.8832	1.0477e-11	1.57e-10
cluster7145	33.8595889082686	0.468208127921331	5.2145	1.0663e-11	1.5963e-10
cluster108	55.428466615482	6.22761074292553	3.0376	1.0685e-11	1.5981e-10
cluster4175	113.946525013481	8.33964986791271	3.5705	1.0711e-11	1.6004e-10
cluster6850	11.8510873690501	70.4615171489243	-2.5135	1.0994e-11	1.6413e-10
cluster16239	51.007393889744	196.547068926055	-1.9206	1.1758e-11	1.7536e-10
cluster10229	39.0580837028046	140.826218063101	-1.827	1.1777e-11	1.7549e-10
cluster12429	7.95911687701725	90.8770256102325	-3.344	1.2037e-11	1.792e-10
cluster5241	48.2229503022344	1.02674678991484	4.9285	1.2454e-11	1.8523e-10
cluster15304	137.802221412983	507.257502647235	-1.8584	1.2663e-11	1.8817e-10
cluster363	3.70622084518309	118.158498755608	-4.5686	1.296e-11	1.9239e-10
cluster11460	28.6376946650405	245.890266413046	-2.9978	1.3091e-11	1.9416e-10
cluster9507	34.2392883267902	0.509506639851474	5.2131	1.3649e-11	2.0224e-10
cluster6802	6.80704301600585	83.7545795346091	-3.4443	1.381e-11	2.0443e-10
cluster3121	84.7824862325353	11.1530721200454	2.8324	1.3968e-11	2.0658e-10
cluster6370	3.12079697531729	54.909045749171	-3.8429	1.4001e-11	2.0688e-10
cluster6955	38.9450559417598	0.468208127921331	5.3316	1.4636e-11	2.1607e-10
cluster4275	39.0720821009002	3.05703983910884	3.4696	1.4776e-11	2.1794e-10
cluster10128	133.649856038028	503.123193247965	-1.8859	1.487e-11	2.1912e-10
cluster6372	66.7388552042799	13.7805713822924	2.2281	1.4917e-11	2.196e-10
cluster2845	228.855020816836	67.9400529302429	1.7326	1.5538e-11	2.2853e-10
cluster16013	2.40134774726324	44.4173841705472	-3.9225	1.5622e-11	2.2956e-10
cluster6226	305.64978274786	57.3975793166735	2.3611	1.5687e-11	2.303e-10
cluster3085	49.0258733031168	243.098375414578	-2.2656	1.6022e-11	2.35e-10
cluster5009	34.9163860943065	1.81938951586901	3.969	1.633e-11	2.393e-10
cluster3446	432.940353936624	87.1456819450214	2.2699	1.6743e-11	2.4513e-10
cluster11687	3.31787102303039	51.8115011210715	-3.7618	1.7007e-11	2.4876e-10
cluster16344	6.92854304755639	175.821438060952	-4.3113	1.7347e-11	2.535e-10
cluster14839	13.0188108327404	60.8167922401381	-2.1842	1.795e-11	2.6207e-10
cluster12464	104.958691867185	5.52529855104354	3.9794	1.8009e-11	2.6269e-10
cluster16050	2.0173231269261	84.0016549999198	-4.816	1.8201e-11	2.6525e-10
cluster15309	1.6532733110835	63.0138427523285	-4.7368	1.9006e-11	2.7672e-10
cluster15307	0.384024620337134	53.9765863804052	-5.6916	1.9224e-11	2.7964e-10
cluster583	43.024155139542	3.82385107355665	3.3132	1.9385e-11	2.8173e-10
cluster14886	37.8059576861951	260.977054784053	-2.7132	1.9645e-11	2.8525e-10
cluster8135	122.494546302657	38.3284444081689	1.6571	1.9724e-11	2.8614e-10
cluster16599	6.5358680235881	49.2858425262436	-2.8266	1.9998e-11	2.8985e-10
cluster6902	6.83566822413153	89.4552323099105	-3.5173	2.066e-11	2.9916e-10
cluster6451	1.60899850027886	49.2924303741912	-4.483	2.11e-11	3.0526e-10
cluster3592	146.150044378403	46.0404081087785	1.6526	2.1726e-11	3.1402e-10
cluster15627	75.4102439771779	328.895392482267	-2.0902	2.1764e-11	3.1429e-10
cluster1343	35.0920122660671	2.75580577171167	3.4429	2.1795e-11	3.1446e-10
cluster16210	146.429353705558	5.06482393333409	4.4583	2.1822e-11	3.1456e-10
cluster7210	8.18049093104046	158.277738024534	-3.9994	2.2869e-11	3.2935e-10
cluster7037	275866.00227426	9720.30018125187	4.4381	2.3014e-11	3.3114e-10
cluster16256	28.1916441478274	175.483427766493	-2.5682	2.307e-11	3.3165e-10
cluster13587	1.22064867812615	64.9156699196576	-5.0353	2.3499e-11	3.3751e-10
cluster3248	39.6947815825229	5.45043503739514	2.7635	2.3833e-11	3.42e-10
cluster15603	59.6163623850516	376.417122587327	-2.59	2.3865e-11	3.4215e-10
cluster15859	15.8554572101932	183.707129067293	-3.3758	2.4155e-11	3.4599e-10
cluster6279	82.438210768398	16.8416253336057	2.2596	2.4217e-11	3.4657e-10
cluster13939	43.4582528439573	1.72132547158494	4.2356	2.4375e-11	3.4852e-10
cluster13163	2372.56770572382	154.122488535069	3.7255	2.4978e-11	3.5682e-10
cluster1478	39.9902565812507	5.00805840098017	2.9	2.546e-11	3.6339e-10
cluster9017	36.887511060161	1.86068802779915	4.0297	2.5803e-11	3.6795e-10
cluster9011	400.96263773209	24.6602584283201	3.7845	2.6505e-11	3.7762e-10
cluster6394	275.025952365062	85.2547514520416	1.6759	2.8027e-11	3.9894e-10
cluster94	317.432821807531	18.0754990337106	3.873	2.8096e-11	3.9958e-10
cluster1288	9.35686479836197	64.2082342868926	-2.6973	2.8377e-11	4.032e-10
cluster2072	123.883371674687	566.998426231026	-2.1533	2.8423e-11	4.035e-10
cluster2503	10.7158640364919	209.384064528643	-3.9975	2.9889e-11	4.2393e-10
cluster16431	19.7060050217791	166.858780543943	-2.9708	2.9991e-11	4.2501e-10
cluster3638	41.7903527228437	2.79710428364181	3.6532	3.1328e-11	4.4356e-10
cluster10440	33.5700903159397	1.35118138794768	4.2902	3.1794e-11	4.4975e-10
cluster190	47.2626965070297	3.5820134993841	3.5092	3.1885e-11	4.5024e-10
cluster8724	0	60.66506860251	-6.4137	3.1877e-11	4.5024e-10
cluster14265	29.5867180719399	2.6687977741771	3.3342	3.2386e-11	4.5691e-10
cluster11480	269.011698982858	30.0993999298962	3.0394	3.2886e-11	4.6355e-10
cluster9552	32.3920652440348	90.2676176881658	-1.4616	3.3087e-11	4.6597e-10
cluster4277	48.424349551763	3.50273901206142	3.6114	3.3541e-11	4.7194e-10
cluster15055	1.66892291376246	56.5271474020031	-4.6121	3.3906e-11	4.7666e-10
cluster8774	28.3460945893192	1.21955234194536	4.1128	3.5897e-11	5.0421e-10
cluster4568	71.2627480954064	5.17944343517861	3.5484	3.6538e-11	5.1231e-10
cluster5375	2.73677235498016	64.5681732718475	-4.1757	3.6538e-11	5.1231e-10
cluster5544	56.5010915373242	2.43137117367883	4.1453	3.7474e-11	5.2497e-10
cluster3811	38.1098109428705	1.01901327970295	4.6663	3.7814e-11	5.2926e-10
cluster11566	60.1786871743817	8.11591027503463	2.7782	3.788e-11	5.2973e-10
cluster1477	55.9515642203155	11.9077388706071	2.1946	3.9245e-11	5.4832e-10
cluster6607	1025.3654928424	52.5894705495414	3.9999	4.0002e-11	5.5841e-10
cluster4117	71.1647974232006	286.768588855705	-1.9831	4.0151e-11	5.6001e-10
cluster16785	1.62464810295782	56.9970333954554	-4.6199	4.0366e-11	5.6251e-10
cluster16059	4.83831990169996	74.2054230510332	-3.7079	4.146e-11	5.7725e-10
cluster15817	18.2255057520986	143.652767949923	-2.878	4.217e-11	5.8662e-10
cluster1060	28.5960938514681	1.86068802779915	3.72	4.2647e-11	5.9274e-10
cluster13269	1.24494868443626	51.6565693971609	-4.7923	4.318e-11	5.9909e-10
cluster6494	10.3063384840704	76.2292095080104	-2.8077	4.3177e-11	5.9909e-10
cluster8404	7.50531651379104	188.675668969147	-4.2944	4.7515e-11	6.5866e-10
cluster2685	58.8435376637528	4.71123530725728	3.4262	4.8382e-11	6.7011e-10
cluster4856	143.666752374715	3.54071498745395	4.7833	4.8848e-11	6.7597e-10
cluster8329	6.47161840828893	50.403848914967	-2.8579	5.1371e-11	7.1026e-10
cluster8945	68.3117790185762	12.9163876792274	2.3566	5.2164e-11	7.2061e-10
cluster1400	47.4238740018857	12.0747129311312	1.946	5.328e-11	7.3531e-10
cluster6168	88.0085611228843	7.228526041334	3.4236	5.3321e-11	7.3531e-10
cluster11954	163.269524519909	42.3925124154947	1.9165	5.3493e-11	7.3704e-10
cluster10855	7544.36126177413	284.802478667976	4.3474	5.4402e-11	7.4893e-10
cluster8843	13.0517612426817	60.0586435806387	-2.1675	5.4844e-11	7.5435e-10
cluster2211	33.4113146726323	3.13700590209843	3.2616	6.0267e-11	8.2823e-10
cluster16058	9.20839076326908	109.364384992522	-3.3916	6.0467e-11	8.3026e-10
cluster12625	4.74544507827511	84.7007018803917	-3.8689	6.1658e-11	8.4589e-10
cluster8857	32.0609658381335	3.55618200787773	3.0167	6.3082e-11	8.6467e-10
cluster1493	33.6872651456746	0.792642725954172	4.7975	6.512e-11	8.9184e-10
cluster2279	32.7332881250252	1.53625342976631	4.0575	6.5652e-11	8.9835e-10
cluster13362	6.38306878667965	60.9266039068386	-3.1045	6.5844e-11	8.9943e-10
cluster15990	8.12489171937243	100.335737109481	-3.447	6.583e-11	8.9943e-10
cluster2779	232.714875666461	7.87075016432447	4.4471	6.8247e-11	9.3146e-10
cluster15626	180.151230357748	801.04318725718	-2.1142	6.8701e-11	9.3685e-10
cluster5947	5.27094453465731	55.5415969767458	-3.2433	7.0512e-11	9.6073e-10
cluster8887	213.888296441817	97.3552386495516	1.129	7.0597e-11	9.6106e-10
cluster7013	46.5228221956721	2.65333075375332	3.8704	7.2077e-11	9.8037e-10
cluster15397	12.9146116084522	66.0274072052339	-2.3014	7.5412e-11	1.0249e-09
cluster8548	13.0517612426817	98.6674128500976	-2.8231	7.6386e-11	1.0372e-09
cluster16579	5.60204394055866	80.6509792618287	-3.6219	7.8137e-11	1.0601e-09
cluster3129	5362.50011661237	204.355336974324	4.3308	7.8279e-11	1.0611e-09
cluster7673	208.377926398909	83.3035975483733	1.3147	7.9973e-11	1.0831e-09
cluster16300	199.272796187847	30.9337952543779	2.615	8.12e-11	1.0988e-09
cluster15775	199.803587740599	641.265175996567	-1.662	8.2583e-11	1.1166e-09
cluster4959	89.7866749891486	7.17686305832127	3.4497	8.4102e-11	1.1362e-09
cluster3630	35.8196616189433	3.21186941574683	3.3376	8.4728e-11	1.1437e-09
cluster1055	35.0434122534469	5.51493407996095	2.5925	8.6302e-11	1.1639e-09
cluster2930	27.4651957207256	1.77035749372698	3.6782	8.7434e-11	1.1782e-09
cluster15543	5.75916837928269	43.9175504261114	-2.8502	8.8159e-11	1.1869e-09
cluster3590	17.6788305654475	223.923259548574	-3.4796	9.1552e-11	1.2316e-09
cluster3125	34.4250379736399	5.12932297589991	2.6966	9.2966e-11	1.2495e-09
cluster12110	50.3706960100257	4.19399515719392	3.3637	9.3526e-11	1.256e-09
cluster7530	6.16749300592993	64.8163371742949	-3.2489	9.3772e-11	1.2582e-09
cluster14724	29.6297919569702	178.683609924012	-2.5294	9.6481e-11	1.2935e-09
cluster15498	2.84529678108397	63.2397142973349	-4.1253	1.0152e-10	1.36e-09
cluster5405	3.71054604699867	45.8655411656422	-3.4519	1.0422e-10	1.395e-09
cluster6921	71.738446613394	279.132044902614	-1.9328	1.0949e-10	1.4642e-09
cluster702	82.955510099958	29.793358027355	1.4678	1.1003e-10	1.4703e-09
cluster6437	40.9495815963646	259.206325034821	-2.587	1.1153e-10	1.489e-09
cluster10515	1.20067387363162	66.7351738857818	-5.0183	1.1234e-10	1.4986e-09
cluster9267	63.7276054477153	417.872536335234	-2.6349	1.1641e-10	1.5515e-09
cluster6488	62.8267317746271	174.730303539665	-1.4639	1.1653e-10	1.5519e-09
cluster791	1.24062348262068	57.4472456893548	-4.8733	1.2066e-10	1.6055e-09
cluster16234	7.10131708895937	131.235865214868	-3.934	1.2222e-10	1.6249e-09
cluster14372	8.60879036218223	146.578055704215	-3.8293	1.2498e-10	1.6603e-09
cluster15568	226.659453965863	15.277997888599	3.663	1.2641e-10	1.6776e-09
cluster1910	9.80946423581385	69.3510848980125	-2.7345	1.265e-10	1.6776e-09
cluster6136	35.200536692171	4.43142175769219	2.8736	1.2811e-10	1.6976e-09
cluster6986	31.1228165532884	2.67653128438899	3.3858	1.3032e-10	1.7254e-09
cluster2740	30.3179419796664	0.468208127921331	5.0385	1.3182e-10	1.7438e-09
cluster15888	59.5245103542757	237.638904971368	-1.9658	1.3863e-10	1.8324e-09
cluster16634	1.64894810926793	45.6040630864412	-4.36	1.3947e-10	1.8419e-09
cluster9052	63.4718079122929	10.8396935687621	2.4919	1.402e-10	1.85e-09
cluster15460	1.98869791880042	50.11359277765	-4.2313	1.4394e-10	1.897e-09
cluster2232	10.6061386846138	56.5477741968956	-2.3601	1.44e-10	1.897e-09
cluster15550	1.60899850027886	42.3429241594828	-4.2802	1.4726e-10	1.9384e-09
cluster14955	11.3455627171624	50.623336906571	-2.112	1.512e-10	1.9886e-09
cluster11478	106.058835083937	9.59361815964344	3.2988	1.5135e-10	1.9889e-09
cluster3299	10.380439428775	200.65337681303	-3.9657	1.5421e-10	2.0248e-09
cluster6310	57.6307887422925	223.950480469537	-1.9304	1.5865e-10	2.0814e-09
cluster2382	40.9623790686859	5.46590205781892	2.7971	1.6031e-10	2.1015e-09
cluster13189	80.8253373451126	19.8222591353322	1.9822	1.6159e-10	2.1165e-09
cluster16818	77.5432688623811	288.872648392852	-1.8671	1.6286e-10	2.1308e-09
cluster2201	16.9049830514997	506.778787277587	-4.4589	1.6295e-10	2.1308e-09
cluster15666	43.613726078098	4.46498675941044	3.1433	1.6345e-10	2.1356e-09
cluster15708	45.7162024049086	211.079131591789	-2.1602	1.6444e-10	2.1468e-09
cluster7532	0	49.7244997646512	-6.2102	1.6463e-10	2.1474e-09
cluster1158	35.6969606616185	4.14828567158949	2.9746	1.6575e-10	2.1603e-09
cluster1044	28.2289197595843	2.14382411390185	3.5369	1.7218e-10	2.2423e-09
cluster8660	256.230766358335	886.519880536816	-1.7679	1.7279e-10	2.2484e-09
cluster15619	0.384024620337134	78.6794692468617	-5.8503	1.8098e-10	2.3531e-09
cluster16012	9.24401517044258	94.4539002266896	-3.1986	1.8466e-10	2.3989e-09
cluster1612	47.1969738202727	184.210661318194	-1.9346	1.8508e-10	2.4024e-09
cluster13687	77.7949193291133	11.9249859038344	2.6204	1.8591e-10	2.4113e-09
cluster4584	35.2741873580666	1.58528545190834	4.1248	1.8619e-10	2.4127e-09
cluster8836	4.00169584391095	57.1301477400641	-3.5994	1.8632e-10	2.4127e-09
cluster11280	29.2885690759798	2.04576006961779	3.5852	1.8925e-10	2.4486e-09
cluster15669	0.816649253294483	45.5129628600327	-4.9894	1.9047e-10	2.4624e-09
cluster9636	93.3493754129888	16.9423203387605	2.4126	1.9851e-10	2.5641e-09
cluster15937	309.022362316931	93.6588431373925	1.6988	1.9946e-10	2.5744e-09
cluster3793	29.7751417160219	0.985448277984694	4.3759	2.0007e-10	2.5802e-09
cluster15731	94.6032748692125	525.98785385452	-2.4131	2.0244e-10	2.6086e-09
cluster13012	9.84673984757068	100.418628847538	-3.206	2.0387e-10	2.625e-09
cluster3171	7.93914207252272	61.5653461208913	-2.8306	2.0774e-10	2.671e-09
cluster4821	25.1167731878981	0.977714767772805	4.1923	2.0779e-10	2.671e-09
cluster1115	37.6172618964296	0.509506639851474	5.21	2.093e-10	2.6883e-09
cluster4131	79.2582118040897	17.0233748388868	2.1703	2.1003e-10	2.6955e-09
cluster16669	0	45.1154447611551	-6.151	2.1262e-10	2.7265e-09
cluster12777	25.5250978145454	1.40021341008971	3.9544	2.1396e-10	2.7415e-09
cluster9165	4.11454547183034	72.5342543723127	-3.8626	2.1528e-10	2.7562e-09
cluster5984	120.993265683422	16.747280687329	2.7528	2.183e-10	2.7926e-09
cluster5243	14.4208839559007	61.5491875248006	-2.071	2.1853e-10	2.7933e-09
cluster16584	1.17637386732151	56.2858420310972	-4.8463	2.2134e-10	2.8247e-09
cluster4655	74.9343673260649	13.6186998711094	2.3991	2.213e-10	2.8247e-09
cluster13668	7.79646631070332	116.841646612217	-3.6724	2.2212e-10	2.8324e-09
cluster9622	29.5455675371765	1.53625342976631	3.9226	2.2466e-10	2.8624e-09
cluster11700	1409.8516815322	2886.11628233339	-1.0291	2.3133e-10	2.945e-09
cluster14537	4.92254432149367	38.7639384824391	-2.8812	2.3352e-10	2.9707e-09
cluster6397	95.7024235157881	23.94888680002	1.9702	2.3374e-10	2.9711e-09
cluster12531	135.753533290613	25.4714532221661	2.3553	2.3864e-10	3.0308e-09
cluster2477	6.91556744210966	49.3156309048269	-2.7474	2.4134e-10	3.0627e-09
cluster6945	321.266425078106	85.3833194811791	1.8812	2.4294e-10	3.0806e-09
cluster2482	3.68624604068856	66.5607038041153	-3.8842	2.6633e-10	3.3745e-09
cluster1595	133.663554067968	42.2088235250099	1.6474	2.6791e-10	3.3918e-09
cluster10652	1.58037329215318	51.8924534739252	-4.4885	2.6991e-10	3.4144e-09
cluster16787	27.9793707762444	209.014843484882	-2.8022	2.7303e-10	3.4511e-09
cluster8456	78.8681167647955	18.3325661392374	2.058	2.7887e-10	3.5221e-09
cluster7711	87.3773052501886	26.5214005427166	1.6908	3.0055e-10	3.793e-09
cluster16605	9.818114639445	100.882050031858	-3.212	3.0208e-10	3.8093e-09
cluster8657	1.19634867181604	37.3191040238817	-4.4304	3.13e-10	3.9439e-09
cluster6443	11.7382377411307	141.76753257374	-3.4034	3.1347e-10	3.9467e-09
cluster5566	25.2539228221276	0.517240150063363	4.8398	3.1629e-10	3.979e-09
cluster12711	36.325186270831	3.49168296531192	3.178	3.1798e-10	3.9971e-09
cluster3122	2597.17690865674	832.35271956472	1.6228	3.1863e-10	4.0021e-09
cluster11816	27.8966194279086	102.36948803701	-1.8575	3.2259e-10	4.0454e-09
cluster13378	8.9528653735303	46.0731221624296	-2.309	3.2254e-10	4.0454e-09
cluster6723	46.5331238038866	9.24667460664184	2.2818	3.2673e-10	4.0942e-09
cluster15176	59.7874852218713	17.2634324002557	1.7775	3.3513e-10	4.1961e-09
cluster12932	1.20067387363162	38.0528043432086	-4.4413	3.4331e-10	4.2951e-09
cluster8312	0.81232405147891	39.5013581997734	-4.8424	3.5212e-10	4.4019e-09
cluster5637	4.02599585022105	40.7940721592329	-3.1771	3.5661e-10	4.4546e-09
cluster15200	1778.8707250793	89.5502802594748	3.9938	3.582e-10	4.4709e-09
cluster9805	81.6582087149259	5.17503246150433	3.7186	3.6086e-10	4.5005e-09
cluster8319	76.5438161051527	21.3169765640988	1.8271	3.6365e-10	4.5318e-09
cluster4099	170.588612885569	48.193905118096	1.798	3.7113e-10	4.6214e-09
cluster16444	0.81232405147891	38.6875324450567	-4.8265	3.7901e-10	4.7158e-09
cluster16771	15.0917331713345	97.8593812203891	-2.6166	3.8226e-10	4.7526e-09
cluster6115	457.030016053722	110.562598072366	2.0094	3.9967e-10	4.9651e-09
cluster14348	21.3164765935158	132.332881141754	-2.5616	4.0695e-10	5.0516e-09
cluster14542	42.9284281857595	8.2888378329671	2.3012	4.0949e-10	5.0792e-09
cluster16101	3.61767122357381	63.8546665523576	-3.8423	4.1839e-10	5.1855e-09
cluster6015	39.3052308345958	0.509506639851474	5.2165	4.2368e-10	5.247e-09
cluster10306	11.3655375216569	52.4343013365613	-2.1604	4.3033e-10	5.3253e-09
cluster10702	463.612635874889	7.0228844297504	5.2013	4.3462e-10	5.3741e-09
cluster16	2.46559736256241	33.1361649134372	-3.5359	4.3665e-10	5.3951e-09
cluster2376	40.9597050714536	4.5597282671569	3.003	4.3791e-10	5.4064e-09
cluster5809	22.0332518243377	219.50094297807	-3.1667	4.4142e-10	5.4456e-09
cluster10694	1005.96334143709	21.7606010100506	4.8778	4.4392e-10	5.4721e-09
cluster15974	51.3724664982355	2.00446155768764	4.2302	4.4982e-10	5.5406e-09
cluster11765	51.1014696389432	7.28196903715032	2.6865	4.5912e-10	5.6508e-09
cluster15647	0.384024620337134	59.6301342157859	-5.6174	4.6752e-10	5.7453e-09
cluster9807	185.027548295697	5.67348305460631	4.5094	4.6727e-10	5.7453e-09
cluster14144	26.6629951443357	1.02674678991484	4.2336	4.6824e-10	5.7497e-09
cluster16524	21.7659517549265	95.8199715096493	-2.0901	4.7365e-10	5.8116e-09
cluster10193	45.423851682222	10.2449589441796	2.1085	4.7583e-10	5.8339e-09
cluster16271	2.86959678739408	36.037524227841	-3.4577	4.7864e-10	5.8638e-09
cluster16808	0.408324626647242	53.8568071040919	-5.5406	4.8919e-10	5.9884e-09
cluster12154	7.95911687701725	53.6430923459543	-2.6424	4.9687e-10	6.0777e-09
cluster15585	1.26492348893079	49.115329331654	-4.6814	5.1141e-10	6.2508e-09
cluster13259	50.647218996908	6.71901940148253	2.7997	5.2156e-10	6.37e-09
cluster16198	1.66892291376246	35.9659832507302	-4.0825	5.2616e-10	6.4213e-09
cluster16845	1.20067387363162	34.0692586327423	-4.3247	5.2924e-10	6.4539e-09
cluster9440	394.994152016131	65.2788533244807	2.5214	5.3291e-10	6.4937e-09
cluster693	46.1182502570006	1.81938951586901	4.2343	5.354e-10	6.519e-09
cluster6239	3.98172103941641	42.6545226979625	-3.2271	5.4511e-10	6.6321e-09
cluster3045	178.839001794529	41.3697797377844	2.0745	5.6255e-10	6.8391e-09
cluster16038	14.9545835371051	94.5201011653896	-2.5796	5.7455e-10	6.9797e-09
cluster14202	127.162682039619	21.5358510967052	2.4819	5.8348e-10	7.0827e-09
cluster15745	8.84001574561091	68.9434638477251	-2.8465	5.873e-10	7.1236e-09
cluster1417	125.756011568959	36.6053389237804	1.758	5.9303e-10	7.1877e-09
cluster5338	107.248550714947	8.3559678364036	3.4713	6.0499e-10	7.3271e-09
cluster16439	6.33014357224386	57.2787863302242	-3.0205	6.1038e-10	7.3868e-09
cluster11175	189.632541330576	76.2703486475403	1.3045	6.1329e-10	7.4163e-09
cluster3149	188.88669061282	39.789993696687	2.1961	6.1871e-10	7.4762e-09
cluster4009	1.6532733110835	38.0978222531461	-4.14	6.2001e-10	7.4862e-09
cluster2784	3.66194603437845	34.0268716836755	-3.0718	6.2411e-10	7.53e-09
cluster12895	3.96174623492188	36.1002432576032	-3.022	6.404e-10	7.7208e-09
cluster12697	29.6439684881913	4.43142175769219	2.6464	6.656e-10	8.0184e-09
cluster1161	29.2414421348175	1.02674678991484	4.3237	6.8698e-10	8.2697e-09
cluster16309	4.08592026370465	56.0597902221488	-3.5555	6.8789e-10	8.2744e-09
cluster2504	16.1278331283853	560.138720082198	-4.5777	6.8935e-10	8.2858e-09
cluster9984	35.4187864701529	7.31112306519429	2.2183	7.006e-10	8.4146e-09
cluster15646	0	41.5833923486495	-6.0273	7.1995e-10	8.6405e-09
cluster13010	30.3634177162453	5.03125893161584	2.53	7.2962e-10	8.7499e-09
cluster12707	31.9539144834876	2.87196779729021	3.2874	7.3835e-10	8.848e-09
cluster13567	47.2580991595306	10.9240706054259	2.0674	7.3913e-10	8.8506e-09
cluster4280	36.8976345352501	5.47363556803081	2.6578	7.3987e-10	8.8529e-09
cluster14624	4.4586204831784	36.6775714765581	-2.9132	7.5443e-10	9.0203e-09
cluster8509	27.6978941756122	2.37792817786252	3.3556	7.6129e-10	9.0954e-09
cluster9005	2.82532197658944	39.2756792216915	-3.5488	7.7816e-10	9.29e-09
cluster13457	41.0256058913362	2.55526670946926	3.7097	7.9523e-10	9.4867e-09
cluster4705	51.9239171655111	6.02111818327482	2.948	8.1354e-10	9.6978e-09
cluster15106	1.24494868443626	57.9285845910264	-4.8211	8.2796e-10	9.8624e-09
cluster8598	51.2888704903762	12.4404460410942	2.0125	8.4334e-10	1.0038e-08
cluster15406	5.71921877029362	76.0564381834166	-3.5157	8.4899e-10	1.0098e-08
cluster2458	27.6877707005231	1.35118138794768	4.0272	8.6753e-10	1.0311e-08
cluster1532	26.6829699488302	1.06804530184498	4.2164	8.7723e-10	1.041e-08
cluster16127	1.1520738610114	34.7638373144124	-4.3378	8.7699e-10	1.041e-08
cluster9212	37.263335555676	212.513192990173	-2.4411	8.8718e-10	1.0521e-08
cluster5687	44.1486265850767	4.917727866908	3.0195	8.9492e-10	1.0604e-08
cluster2838	8.18049093104046	43.4102778856608	-2.3501	9.2112e-10	1.0907e-08
cluster15331	3.97739583760084	40.4052978910345	-3.162	9.2238e-10	1.0914e-08
cluster9897	29.8352442626309	2.06122709004156	3.5931	9.2321e-10	1.0915e-08
cluster7845	0.816649253294483	32.5517947599374	-4.6355	9.6268e-10	1.1373e-08
cluster15458	1434.66247175756	284.351051759064	2.2783	9.6985e-10	1.145e-08
cluster12233	7.99906648600632	61.3438406274141	-2.8134	9.7799e-10	1.1537e-08
cluster16054	2.10154754671981	35.8867087634075	-3.824	1.006e-09	1.1859e-08
cluster12538	11.0587381220657	85.4699878423715	-2.8415	1.0235e-09	1.2057e-08
cluster11559	37.5415097471416	348.167126313332	-3.0695	1.0267e-09	1.2085e-08
cluster4189	27.922120359993	2.50623468732723	3.2504	1.0316e-09	1.2134e-08
cluster5607	13.342911039594	60.4422371828266	-2.1264	1.033e-09	1.2141e-08
cluster6752	32.4534627289763	0.743610703812139	4.6952	1.0986e-09	1.2902e-08
cluster10573	4.47859528767294	64.2463456040821	-3.5951	1.1047e-09	1.2964e-08
cluster9766	23.9461975938501	171.962272028336	-2.7501	1.1244e-09	1.3186e-08
cluster5733	22.8326002703698	1.30988287601754	3.8083	1.1322e-09	1.3268e-08
cluster10017	26.8499457169597	2.75580577171167	3.0797	1.1408e-09	1.3359e-08
cluster11806	1.20067387363162	40.8316512731557	-4.4849	1.1668e-09	1.3653e-08
cluster7954	4.39004566606365	38.7776254900593	-2.9851	1.1912e-09	1.3929e-08
cluster7636	45.6322501307984	11.9689153766353	1.8882	1.1968e-09	1.3984e-08
cluster6425	122.466193240215	277.427154988837	-1.1733	1.2207e-09	1.4253e-08
cluster7667	26.7856961016606	3.64651254194991	2.7638	1.2287e-09	1.4335e-08
cluster8933	82.9468596963269	21.245435586988	1.9446	1.23e-09	1.4341e-08
cluster12525	16.6521316589932	65.6073020347181	-1.9451	1.2525e-09	1.4592e-08
cluster8167	29.5922441995298	1.30214936580565	4.1	1.2631e-09	1.4705e-08
cluster15266	8.52024074057295	49.2865341019105	-2.4541	1.2646e-09	1.4711e-08
cluster9439	2.91387159819872	49.2029507881861	-3.8003	1.273e-09	1.4798e-08
cluster15241	313.081186888913	648.975539948315	-1.0457	1.2822e-09	1.4888e-08
cluster2414	69.842445384893	2.42363766346694	4.3261	1.2826e-09	1.4888e-08
cluster15891	6.65571685055531	85.006428177194	-3.4719	1.2851e-09	1.4906e-08
cluster14248	22.3357260221133	1.2608508538755	3.787	1.3337e-09	1.5458e-08
cluster16310	9.34986559931415	69.7274199681277	-2.7898	1.3443e-09	1.557e-08
cluster12420	82.7042158994767	6.06837019261326	3.5395	1.3576e-09	1.5712e-08
cluster4644	28.0436203915436	3.21186941574683	3.0097	1.3759e-09	1.5913e-08
cluster15330	1.64894810926793	37.494957256882	-4.1041	1.3838e-09	1.5993e-08
cluster7967	171.496513980178	22.9802886937929	2.7995	1.3875e-09	1.6024e-08
cluster11789	34.6976860375155	2.68689575547158	3.4862	1.3988e-09	1.6143e-08
cluster16098	2.09722234490423	39.6497801924057	-3.9312	1.423e-09	1.6409e-08
cluster8697	19.0821046143821	61.9614810684351	-1.6764	1.424e-09	1.6409e-08
cluster14486	2.42132255175777	35.5870172197444	-3.6054	1.4276e-09	1.6439e-08
cluster6180	53.1098702165545	5.58979759360935	3.1089	1.4446e-09	1.6623e-08
cluster6343	99.1345232256377	15.4716543886967	2.5962	1.4538e-09	1.6717e-08
cluster12407	23.1280752690977	1.77035749372698	3.4411	1.4575e-09	1.6747e-08
cluster6440	29.9851913691817	2.57073372989304	3.323	1.4689e-09	1.6866e-08
cluster13036	77.9640905931933	3.27304592177503	4.1451	1.4777e-09	1.6955e-08
cluster8618	837.461817169547	223.979916908795	1.8705	1.4885e-09	1.7067e-08
cluster5639	5.2223445220371	129.495530449732	-4.202	1.4952e-09	1.7131e-08
cluster11256	92.8455019656845	18.6570007372702	2.2533	1.4982e-09	1.7152e-08
cluster11782	71.6597483211902	25.7225668302846	1.4742	1.5112e-09	1.729e-08
cluster15837	82.9656335750471	29.1058212802299	1.4917	1.5675e-09	1.792e-08
cluster9306	31.9026404736351	4.4236882474803	2.7348	1.5709e-09	1.7946e-08
cluster13465	109.996731591357	41.5632768654819	1.4008	1.608e-09	1.8357e-08
cluster652	36.0727851571335	5.72583761328595	2.5591	1.6166e-09	1.8442e-08
cluster7707	25.7334962631218	1.49495491783617	3.7438	1.6236e-09	1.8508e-08
cluster8917	29.0498942146943	3.94774660934708	2.7789	1.6482e-09	1.8776e-08
cluster12153	20.5496282786159	79.0834521548726	-1.9033	1.6548e-09	1.8837e-08
cluster4190	7.2396676489632	43.8422900509932	-2.5063	1.7149e-09	1.9508e-08
cluster2333	65.3214046241242	16.7859482383885	1.9129	1.7445e-09	1.983e-08
cluster9097	22.4685504545272	0.743610703812139	4.3181	1.7498e-09	1.9876e-08
cluster3884	49.6582459810195	181.932171172029	-1.8461	1.7894e-09	2.0312e-08
cluster2171	5.33519414995649	35.3109230681866	-2.6438	1.8204e-09	2.0648e-08
cluster13527	34.1954637947945	2.98217632546045	3.2782	1.8242e-09	2.0677e-08
cluster5204	26.5999464548109	2.61203224182318	3.1782	1.8337e-09	2.0755e-08
cluster8587	13.4600858693289	123.744727735051	-3.0549	1.8333e-09	2.0755e-08
cluster4429	0.408324626647242	34.7789074733664	-5.1607	1.8418e-09	2.0832e-08
cluster9876	30.7505666126237	1.76262398351509	3.7726	1.894e-09	2.1407e-08
cluster5174	388.499292508293	15.4934717679985	4.2173	1.908e-09	2.155e-08
cluster13916	30.0075680252249	0	6.0005	1.9162e-09	2.1627e-08
cluster6790	0.816649253294483	32.2421356066614	-4.6083	1.9495e-09	2.1988e-08
cluster11988	22.9011750874846	0.509506639851474	4.6934	1.9757e-09	2.2267e-08
cluster3818	5.81209359371848	38.9832671016429	-2.6731	1.984e-09	2.2337e-08
cluster9348	26.6285716629365	2.52943521796289	3.1859	1.9847e-09	2.2337e-08
cluster2969	6.37874358486407	82.5939819022735	-3.4571	2.0274e-09	2.2801e-08
cluster7299	3.19369699424761	33.6087840150328	-3.2006	2.0585e-09	2.3135e-08
cluster16185	455.615267693272	62.291890055418	2.7615	2.0781e-09	2.3323e-08
cluster2918	3.30222142035143	54.9530773692444	-3.7702	2.0782e-09	2.3323e-08
cluster10549	2.4412973562523	43.6388825388105	-3.8308	2.0883e-09	2.342e-08
cluster4330	23.9533749260233	1.30988287601754	3.8547	2.1262e-09	2.3829e-08
cluster5258	29.9507678877825	79.3170240155666	-1.3883	2.1434e-09	2.4005e-08
cluster3377	2.03297272960506	86.3417425441867	-4.7151	2.1473e-09	2.4032e-08
cluster16316	1.58469849396875	32.7357783646193	-3.954	2.1649e-09	2.4211e-08
cluster6648	131.866676214974	6.16489171316331	4.0259	2.2276e-09	2.4894e-08
cluster9763	15.1302097088657	116.864062008473	-2.8251	2.3053e-09	2.5745e-08
cluster16057	463.000698719132	14.6889220472277	4.4475	2.3382e-09	2.6094e-08
cluster11451	2.03729793142063	38.6723601388301	-3.8954	2.3456e-09	2.6159e-08
cluster1298	38.7152096172309	2.43137117367883	3.653	2.3596e-09	2.6296e-08
cluster15054	0	34.6922963373016	-5.8587	2.4015e-09	2.6744e-08
cluster8389	27.6254444354908	658.862286740726	-4.1639	2.4128e-09	2.6852e-08
cluster3216	13.2500362161691	86.1702012766495	-2.6015	2.4527e-09	2.7276e-08
cluster2916	5.37946896076113	37.8436808226871	-2.7279	2.5468e-09	2.8303e-08
cluster13350	299.895878789325	59.625997064767	2.2761	2.5489e-09	2.8307e-08
cluster13328	33.0672396612842	4.88416286518974	2.647	2.5857e-09	2.8695e-08
cluster4427	102.173113143986	40.0015888056789	1.3377	2.5926e-09	2.8752e-08
cluster3332	3.57339641276917	32.8548088401381	-3.0265	2.6367e-09	2.9221e-08
cluster3754	22.8169506676909	1.2608508538755	3.8	2.6477e-09	2.9322e-08
cluster5041	37.6187349678875	8.93770702903278	2.0368	2.6564e-09	2.9398e-08
cluster1275	22.3886512365491	0.509506639851474	4.6652	2.6597e-09	2.9414e-08
cluster5959	28.1478196158318	4.15601918180138	2.6493	2.6659e-09	2.9462e-08
cluster8704	2.80102197027933	30.3925036256117	-3.2343	2.6866e-09	2.9671e-08
cluster6006	6.1718182077455	39.5219277695384	-2.5991	2.6927e-09	2.9717e-08
cluster16620	1.62897330477339	29.1548533023719	-3.8246	2.6956e-09	2.9728e-08
cluster9760	34.5135875952491	243.613697070979	-2.7178	2.7139e-09	2.9909e-08
cluster3337	2.86959678739408	63.9585247216498	-4.079	2.7639e-09	3.044e-08
cluster10266	4.90689471881471	38.8889224553662	-2.8738	2.7837e-09	3.0636e-08
cluster11074	191.475617344642	15.4616867790839	3.4062	2.7859e-09	3.0639e-08
cluster15247	2.39702254544766	35.1322013852461	-3.5894	2.7884e-09	3.0645e-08
cluster5272	0.836624057789017	36.2011757518275	-4.6985	2.8657e-09	3.1473e-08
cluster5255	0.792349246984376	44.2979568335586	-4.8731	2.9388e-09	3.2254e-08
cluster8489	1257.598665362	459.836200002797	1.4367	2.98e-09	3.2684e-08
cluster7092	12211.6567832575	563.689359745457	4.0557	2.9929e-09	3.2803e-08
cluster900	4.47859528767294	62.7472621237863	-3.5603	3.002e-09	3.2879e-08
cluster10330	87.6237299574873	36.6846134111031	1.2464	3.008e-09	3.2922e-08
cluster2623	0.408324626647242	31.2083468822016	-5.0595	3.0325e-09	3.3168e-08
cluster1596	652.601264425961	288.438450189325	1.1706	3.0576e-09	3.3419e-08
cluster375	11.3612123198413	48.3246832160312	-2.0447	3.0986e-09	3.3845e-08
cluster402	25.9846964510451	2.83840279557196	3.0262	3.112e-09	3.3968e-08
cluster13968	23.7134991389635	1.21181883173347	3.8456	3.1167e-09	3.3996e-08
cluster7331	1148.32700423254	364.519141006928	1.6335	3.135e-09	3.4172e-08
cluster16146	700.134883016856	114.15495201223	2.5329	3.1908e-09	3.4756e-08
cluster10250	64.7097573976814	194.014356093699	-1.5617	3.2632e-09	3.5496e-08
cluster1403	1.58037329215318	89.3211974891245	-4.9322	3.2627e-09	3.5496e-08
cluster8187	2514.27684051301	77.6516789419553	4.4722	3.3125e-09	3.6007e-08
cluster16311	1.17637386732151	30.8496557067836	-4.1841	3.3561e-09	3.6457e-08
cluster10198	0.81232405147891	39.8994085019178	-4.774	3.4496e-09	3.7447e-08
cluster4059	76.5363666272959	16.8806897461349	2.1191	3.4681e-09	3.7622e-08
cluster229	18.6052051706201	201.379462946536	-3.2504	3.5999e-09	3.9025e-08
cluster13479	21.3905775382205	1.02674678991484	3.9653	3.6519e-09	3.9562e-08
cluster15594	0.768049240674269	41.0614465107147	-4.8083	3.6775e-09	3.9812e-08
cluster8123	32.4622912657329	3.48727199163764	3.082	3.6952e-09	3.9976e-08
cluster4624	583.561864276982	316.325747200557	0.87828	3.7313e-09	4.034e-08
cluster8363	55.9500911488576	9.44389113234664	2.4704	3.7383e-09	4.0388e-08
cluster7823	356.10459138149	869.656107351487	-1.2779	3.7453e-09	4.0436e-08
cluster12450	188.607043349896	46.2243344883329	1.984	3.7578e-09	4.0544e-08
cluster11532	39.530207665942	7.49178413333864	2.3543	3.7637e-09	4.0579e-08
cluster3449	21.4180018205718	135.316942766352	-2.577	3.7841e-09	4.0772e-08
cluster11330	22.1244754431792	0.509506639851474	4.6402	3.7964e-09	4.0849e-08
cluster4615	56.0853174328202	5.96326421378422	3.0968	3.7962e-09	4.0849e-08
cluster10151	20.7753275344547	1.02674678991484	3.9274	3.8701e-09	4.1614e-08
cluster668	20.6824527110298	0.558538661993507	4.5776	3.9431e-09	4.237e-08
cluster4760	2.03297272960506	37.790397199271	-3.8607	3.9726e-09	4.2658e-08
cluster10745	39.4005075095693	9.86638977466355	1.949	3.9948e-09	4.2868e-08
cluster4442	3.59769641907928	44.2241817570469	-3.3805	4.0562e-09	4.3498e-08
cluster1470	25.1237723869459	1.39247989987782	3.884	4.0711e-09	4.3628e-08
cluster15939	7.72789149358857	51.3232556266519	-2.6392	4.0786e-09	4.3679e-08
cluster12520	34.4509891845333	5.27309650578839	2.6194	4.1553e-09	4.447e-08
cluster2652	22.5527748743209	0.743610703812139	4.3004	4.2148e-09	4.5077e-08
cluster103	2.35274773464302	31.4612405031236	-3.4519	4.3271e-09	4.6246e-08
cluster12855	67.2035296895605	9.82509126273341	2.6688	4.3549e-09	4.6513e-08
cluster5206	0	33.0723574465383	-5.7892	4.359e-09	4.6525e-08
cluster7006	49.6324729032515	170.804909651948	-1.7534	4.3793e-09	4.671e-08
cluster13206	56.5247631316999	9.04791555720301	2.5484	4.3897e-09	4.6791e-08
cluster16856	1.62897330477339	33.1118759456649	-3.9496	4.5459e-09	4.8423e-08
cluster11229	24.5712989270214	1.76262398351509	3.5055	4.592e-09	4.8881e-08
cluster9911	3.21367179874214	44.756888927534	-3.5291	4.5975e-09	4.8906e-08
cluster8619	37.8870578299476	7.04345399951537	2.3525	4.6217e-09	4.9131e-08
cluster13332	2352.047152308	101.583715570218	4.1173	4.641e-09	4.9271e-08
cluster4709	25.366772450047	2.18512262583199	3.362	4.6395e-09	4.9271e-08
cluster11560	7.12249281922824	68.8726925629506	-3.093	4.6562e-09	4.9399e-08
cluster11769	73.2360685572114	2.3823391515368	4.3568	4.6694e-09	4.9506e-08
cluster3238	41.2881304801228	132.707517454796	-1.6632	4.7018e-09	4.9816e-08
cluster6018	23.6648991263433	2.56300021968115	3.0219	4.7736e-09	5.0544e-08
cluster2172	1.67324811557803	32.5502522362033	-3.9347	4.81e-09	5.0896e-08
cluster7400	57.6784881972947	15.5516204516863	1.865	5.0905e-09	5.3827e-08
cluster3230	46.4301255053727	6.40494927453228	2.7321	5.0946e-09	5.3835e-08
cluster10248	4.09889586915138	98.698412704632	-4.1503	5.1305e-09	5.4179e-08
cluster9392	21.5720019832546	1.35891489815957	3.7171	5.2458e-09	5.5359e-08
cluster1630	635.776058357409	1060.09271096426	-0.73665	5.2708e-09	5.5586e-08
cluster2756	101.443540440843	22.9546165746868	2.1081	5.3963e-09	5.6872e-08
cluster13547	21.3419775256003	1.07577881205687	3.9511	5.4018e-09	5.6892e-08
cluster1154	124.179757123023	9.91209926026798	3.4118	5.4254e-09	5.7103e-08
cluster3623	43.2749050486563	6.51848033924012	2.6333	5.4685e-09	5.7519e-08
cluster16746	1.60899850027886	39.6687291217673	-4.1426	5.5055e-09	5.7869e-08
cluster12571	68.5817530852196	20.2628557589435	1.7288	5.5268e-09	5.8055e-08
cluster2624	74.648799554837	4.5597282671569	3.7141	5.6063e-09	5.8852e-08
cluster16638	12.6602871444877	118.025068805261	-3.0523	5.7811e-09	6.0646e-08
cluster8984	5.63499435049991	35.132892960913	-2.5415	5.8136e-09	6.0947e-08
cluster15328	15.391533371878	74.8791165571994	-2.2242	5.8862e-09	6.1668e-08
cluster8494	28.7986940267711	5.06482393333409	2.4482	5.9988e-09	6.2806e-08
cluster3888	7.44106689849187	119.78119536048	-3.7139	6.1054e-09	6.388e-08
cluster11500	189.019421032676	67.600548173256	1.4657	6.1457e-09	6.4259e-08
cluster7998	82.5877634942343	17.8875585419517	2.1487	6.1609e-09	6.4376e-08
cluster16652	2.89389679370418	58.9907336205907	-3.97	6.2882e-09	6.5663e-08
cluster16162	24.7515224462812	200.958826148115	-2.8936	6.4097e-09	6.6888e-08
cluster4566	28.4271947330717	1.01901327970295	4.2511	6.608e-09	6.8912e-08
cluster9142	4.47859528767294	42.9924277060878	-3.1003	6.8488e-09	7.1376e-08
cluster3484	27.4040703814676	3.0879738799564	2.9766	6.8768e-09	7.1622e-08
cluster725	28.3578692689916	1.01901327970295	4.2414	7.0826e-09	7.3717e-08
cluster15110	1.17637386732151	30.9344868300448	-4.1617	7.0882e-09	7.3727e-08
cluster12942	42.562905298459	7.95666972472237	2.3337	7.1308e-09	7.4122e-08
cluster7063	151.761545267653	23.3110736507038	2.6098	7.1404e-09	7.4172e-08
cluster13104	2.39702254544766	46.4523047909432	-3.8841	7.1684e-09	7.4415e-08
cluster15793	3.58904601544813	33.8170565874871	-3.0546	7.19e-09	7.4591e-08
cluster16342	1.60467329846329	44.4667349374896	-4.2514	7.2627e-09	7.5295e-08
cluster16008	5.29956974278299	73.4853316226571	-3.536	7.3243e-09	7.5885e-08
cluster15046	137.451147202587	41.8397678785093	1.6899	7.3899e-09	7.6515e-08
cluster15044	5.25529493197835	50.1664223144688	-3.084	7.4976e-09	7.758e-08
cluster16485	5.36381935808217	58.617426372816	-3.2613	7.5577e-09	7.815e-08
cluster14897	1.24494868443626	27.9138804425945	-4.0572	7.6692e-09	7.92e-08
cluster898	22.4897261847961	0.784909215742283	4.2837	7.6649e-09	7.92e-08
cluster2571	381.364856768258	131.25497351663	1.5204	7.7107e-09	7.9577e-08
cluster7266	66.3563036554007	192.019285020212	-1.5142	7.8446e-09	8.0906e-08
cluster12267	7.68361668278393	50.0360983031309	-2.5984	7.8713e-09	8.1129e-08
cluster1958	40.9479303917812	10.7725635653256	1.8935	7.9013e-09	8.1386e-08
cluster1370	26.4302966894491	3.00096588242183	3.0242	7.9346e-09	8.1676e-08
cluster6946	5.60636914237423	44.9195541616565	-2.8618	8.1915e-09	8.4266e-08
cluster14982	4.36142045793797	33.566397065966	-2.7892	8.2016e-09	8.4315e-08
cluster15820	426.714287353637	65.4404873465941	2.6086	8.4755e-09	8.7075e-08
cluster8665	12.5991618052298	51.9051541916813	-2.0051	8.6852e-09	8.9172e-08
cluster16565	20.4755273339112	0.509506639851474	4.5418	8.847e-09	9.0774e-08
cluster3543	25.0696462467358	0.509506639851474	4.7192	9.1059e-09	9.3371e-08
cluster2019	1721.43601654844	100.449983780459	3.7757	9.1649e-09	9.3915e-08
cluster16009	14.5991841248936	52.3453539538229	-1.8057	9.2134e-09	9.4351e-08
cluster2039	43.7366051685483	3.77481905141462	3.2941	9.2265e-09	9.4425e-08
cluster15401	133.804756758329	27.6920802349202	2.2102	9.2872e-09	9.4985e-08
cluster4392	256.204504887294	44.7993780238735	2.4322	9.3624e-09	9.5692e-08
cluster4602	30.721491125689	1.48722140762428	3.9211	9.494e-09	9.6975e-08
cluster13237	67.2824061148897	9.81294677884724	2.6796	9.5588e-09	9.7574e-08
cluster11261	43.4845044230071	3.30661092349329	3.4509	9.9945e-09	1.0196e-07
cluster4194	4.17879508712951	34.2223081965767	-2.9226	1.0256e-08	1.0456e-07
cluster5517	20.6867779128454	1.52851991955442	3.4647	1.0358e-08	1.0553e-07
cluster13360	38.6308070643117	6.75258440320078	2.4279	1.0394e-08	1.0582e-07
cluster10836	19.4817788373982	0.833941237884315	4.1248	1.053e-08	1.0714e-07
cluster6333	2.89389679370418	28.6479776233911	-3.1438	1.0852e-08	1.1035e-07
cluster16796	3.64197122988392	44.4350280652443	-3.3765	1.1047e-08	1.1226e-07
cluster14242	24.068898551175	2.98549886199805	2.9064	1.1068e-08	1.1235e-07
cluster3281	25.5477466162721	0.985448277984694	4.134	1.107e-08	1.1235e-07
cluster8247	2.37272253913755	67.0611510075487	-4.263	1.1145e-08	1.1304e-07
cluster13709	3.7305208514932	49.5995157917241	-3.488	1.1156e-08	1.1308e-07
cluster9247	28.2861701758356	3.61557850110235	2.825	1.1316e-08	1.1463e-07
cluster3784	25.5920214270768	0.985448277984694	4.1347	1.1361e-08	1.1501e-07
cluster6893	42.1326825170503	1.81165600565712	4.0799	1.1467e-08	1.1601e-07
cluster13657	28.8100184276345	4.34109122362001	2.6028	1.158e-08	1.1708e-07
cluster9296	55.7571641698347	19.3754715252429	1.5034	1.1662e-08	1.1784e-07
cluster2762	19.9743278838392	0.751344214024029	4.1532	1.1826e-08	1.1936e-07
cluster4300	338.385529169379	65.6991750925243	2.2997	1.1828e-08	1.1936e-07
cluster8783	20.762351929008	1.02674678991484	3.9055	1.192e-08	1.2022e-07
cluster5787	70.886172952926	21.1374039330911	1.7058	1.2134e-08	1.2229e-07
cluster852	42.5099800840232	10.8337400713538	1.9201	1.2161e-08	1.2248e-07
cluster13765	3.57772161458475	32.5871397744592	-3.0036	1.2583e-08	1.2657e-07
cluster871	50.5196203239276	5.95220816703472	2.929	1.2582e-08	1.2657e-07
cluster15927	12.0936371533421	62.6060174074959	-2.2999	1.3068e-08	1.3137e-07
cluster13642	159.987456037178	17.8318814467345	2.9997	1.3239e-08	1.3301e-07
cluster16633	0.428299431141775	28.3615190007508	-4.9168	1.3677e-08	1.3732e-07
cluster128	21.4235279481617	0.234104063960665	5.0379	1.3915e-08	1.3962e-07
cluster10442	4.4586204831784	31.0904048438194	-2.685	1.4405e-08	1.4445e-07
cluster13482	1.62897330477339	35.8303973176509	-4.0071	1.4653e-08	1.4684e-07
cluster15801	11.8467621672345	60.0934563918938	-2.2845	1.4715e-08	1.4737e-07
cluster5481	44.1231256529922	9.44721366888425	2.1647	1.5028e-08	1.5041e-07
cluster435	3.23364660323668	60.6102756498842	-3.8488	1.517e-08	1.5174e-07
cluster16624	2.09722234490423	62.3576732411065	-4.3326	1.5318e-08	1.5312e-07
cluster16144	3.64197122988392	31.6341680610561	-2.9543	1.5617e-08	1.5601e-07
cluster9761	7.57941745849569	70.9395784362033	-3.0488	1.5721e-08	1.5695e-07
cluster7039	529.203160014142	25.4806720309845	3.9707	1.592e-08	1.5884e-07
cluster11301	30.0494409844808	2.69462926568347	3.2828	1.662e-08	1.6572e-07
cluster1966	68.0705241726167	17.6128475417278	1.9121	1.6657e-08	1.6599e-07
cluster9907	6.92421784574081	36.3937438147885	-2.3274	1.6721e-08	1.6651e-07
cluster2728	1734.32127814982	8207.5974891278	-2.185	1.6819e-08	1.6739e-07
cluster521	31.8913160727717	3.50273901206142	3.0412	1.696e-08	1.6868e-07
cluster13770	0.792349246984376	51.780997136218	-4.9228	1.7397e-08	1.7292e-07
cluster3345	344.250830015208	184.388342625205	0.89537	1.7491e-08	1.7375e-07
cluster2022	35.0590618561259	8.76810200763792	1.9678	1.7741e-08	1.7613e-07
cluster3712	27.9037967600818	0.550805151781617	4.7699	1.786e-08	1.7719e-07
cluster1463	4.822670299021	92.8797729688034	-3.8792	1.8047e-08	1.7884e-07
cluster9755	101.562638620845	12.7781135601499	2.8397	1.8059e-08	1.7884e-07
cluster9919	79.8320391274085	29.5223664251385	1.4153	1.8053e-08	1.7884e-07
cluster8009	41.899055282073	10.4171949264452	1.9584	1.8213e-08	1.8025e-07
cluster13027	119.661868860769	29.9084316157969	1.9675	1.8581e-08	1.8378e-07
cluster11576	4.13884547814044	36.593591301364	-3.0046	1.8627e-08	1.8403e-07
cluster15098	0.768049240674269	33.9869563230791	-4.5781	1.863e-08	1.8403e-07
cluster7882	4.86261990801007	53.9386676301403	-3.2539	1.8783e-08	1.8543e-07
cluster13754	8.82004094111638	64.5698720289203	-2.7422	1.8961e-08	1.8707e-07
cluster3491	1.22064867812615	26.450710513673	-3.9761	1.9158e-08	1.889e-07
cluster723	22.8655506803111	1.29441585559376	3.7637	1.9358e-08	1.9075e-07
cluster5388	3185.22350479024	242.872711303178	3.4593	1.9394e-08	1.9099e-07
cluster6081	23.4180241402356	1.86842153801104	3.4088	1.9757e-08	1.9444e-07
cluster16655	1.19634867181604	26.2906190152936	-3.9723	2.0088e-08	1.9758e-07
cluster2187	61.0247122827671	5.58647505707174	3.2285	2.0189e-08	1.9845e-07
cluster452	4.49857009216747	52.9943252971612	-3.335	2.0757e-08	2.0391e-07
cluster6647	22.1401250458581	0.985448277984694	3.9656	2.1059e-08	2.0674e-07
cluster15747	1.24062348262068	29.5596508248641	-4.0913	2.1087e-08	2.069e-07
cluster4153	213.77559672455	438.678178438734	-1.0319	2.1278e-08	2.0864e-07
cluster20	134.528709321324	41.7792829481481	1.6673	2.1441e-08	2.101e-07
cluster14367	29.3085438804743	4.68099284207663	2.5406	2.2068e-08	2.1612e-07
cluster3146	26.2876209276297	2.83840279557196	3.0194	2.2421e-08	2.1944e-07
cluster8957	15.0248095588031	66.7832196180598	-2.0975	2.2843e-08	2.2344e-07
cluster15482	0.408324626647242	29.6193420322859	-4.9179	2.2905e-08	2.239e-07
cluster15851	0	38.1724691692667	-5.6995	2.3365e-08	2.2825e-07
cluster4432	241.873465491335	63.854940375013	1.8889	2.3659e-08	2.3099e-07
cluster10298	22.0657519554699	1.53625342976631	3.5314	2.376e-08	2.3183e-07
cluster2024	177.02673659255	91.0627320025905	0.95722	2.3926e-08	2.3331e-07
cluster7771	22.4341269731281	0.468208127921331	4.6009	2.4096e-08	2.3482e-07
cluster14949	1.62464810295782	27.6890524125797	-3.724	2.4276e-08	2.3643e-07
cluster10226	9.20406556145351	115.677530737358	-3.3973	2.4296e-08	2.3648e-07
cluster13606	58.2896851449285	15.5895964270788	1.858	2.4533e-08	2.3864e-07
cluster2984	0.836624057789017	27.8847264145505	-4.3914	2.4591e-08	2.3906e-07
cluster12861	75.6304171054268	16.0209170167443	2.1638	2.4668e-08	2.3967e-07
cluster4460	156.414632138249	36.5404430197448	2.0559	2.511e-08	2.4381e-07
cluster16755	10.2350896697234	113.314684446071	-3.2584	2.5417e-08	2.4663e-07
cluster3179	1.98869791880042	49.6958207147463	-4.117	2.5634e-08	2.4859e-07
cluster13156	4.4942448903519	59.4052612636261	-3.4596	2.6142e-08	2.5336e-07
cluster6678	30.594643099674	4.83845337958532	2.5868	2.6684e-08	2.5846e-07
cluster7597	4.07459586284127	34.1543272450731	-2.9198	2.7156e-08	2.6287e-07
cluster12418	30.3494193181497	1.57755194169645	3.8667	2.7299e-08	2.641e-07
cluster14698	3.66627123619403	28.4414850637404	-2.8246	2.7355e-08	2.6431e-07
cluster9172	1.62464810295782	55.6933206143739	-4.4207	2.7342e-08	2.6431e-07
cluster14131	16.4538566855058	64.5728217345914	-1.9429	2.8203e-08	2.7234e-07
cluster15597	2.84962198289954	27.3793932593037	-3.0798	2.8683e-08	2.7682e-07
cluster8564	26.552997646774	2.71009628610725	3.1365	2.88e-08	2.7777e-07
cluster9140	8.46031632708935	42.556696142748	-2.257	2.8982e-08	2.7936e-07
cluster15682	1.99302312061599	71.4188185802709	-4.4589	2.9197e-08	2.8126e-07
cluster2415	169.923195785167	46.2377840068835	1.8428	2.9456e-08	2.8358e-07
cluster11097	31.0859912203406	81.927116872186	-1.3881	3.007e-08	2.8932e-07
cluster11172	1.62897330477339	24.7156980344678	-3.5994	3.0329e-08	2.9164e-07
cluster14002	134.846654988653	36.8853118457457	1.8341	3.0585e-08	2.9392e-07
cluster15721	259.848699835601	1019.00314023352	-1.9303	3.0868e-08	2.9646e-07
cluster13969	26.3444210650721	2.71782979631914	3.1223	3.1424e-08	3.0162e-07
cluster3330	2.75674715947469	43.3283152123399	-3.6248	3.1504e-08	3.022e-07
cluster6184	61.4788788042351	4.60876028929893	3.4565	3.1796e-08	3.0482e-07
cluster8686	16.4495314836902	97.8091463108552	-2.4892	3.2837e-08	3.1461e-07
cluster2332	2.82532197658944	27.4681812696419	-3.0903	3.3164e-08	3.1756e-07
cluster14278	25.3992725811792	1.89425302951741	3.4948	3.341e-08	3.1971e-07
cluster11012	2.42132255175777	25.9043163355656	-3.1982	3.3691e-08	3.2221e-07
cluster7678	99.1906667286729	45.212657857372	1.122	3.4073e-08	3.2567e-07
cluster1243	7.21536764265309	54.3935074952418	-2.7701	3.4423e-08	3.2882e-07
cluster10126	1229.95258123617	3818.84323397682	-1.6107	3.4709e-08	3.3095e-07
cluster11116	25.9921459289019	1.34344787773579	3.876	3.4708e-08	3.3095e-07
cluster15921	12.5505617926096	94.6963844543841	-2.7819	3.4706e-08	3.3095e-07
cluster8678	0.816649253294483	26.5892221218201	-4.3333	3.4879e-08	3.3238e-07
cluster2664	23.7762756828048	1.86842153801104	3.4249	3.517e-08	3.3494e-07
cluster16520	1.22064867812615	26.778705137313	-3.9785	3.5345e-08	3.3641e-07
cluster10244	120.148619633936	382.273789498816	-1.6454	3.5533e-08	3.38e-07
cluster16250	460.410006986187	97.9705668745023	2.1717	3.5666e-08	3.3886e-07
cluster4711	19.9759790884225	0	5.5878	3.5662e-08	3.3886e-07
cluster16803	0.408324626647242	28.7193592281017	-4.8749	3.5693e-08	3.3892e-07
cluster14722	8.41171631446914	44.4816457240434	-2.3106	3.581e-08	3.3983e-07
cluster13082	2.80967237391048	29.7089809906911	-3.1747	3.6022e-08	3.4163e-07
cluster9505	172.095992146234	37.1300178698585	2.149	3.633e-08	3.4435e-07
cluster2070	4.04164545290001	33.2964939008862	-2.891	3.7576e-08	3.5595e-07
cluster5569	20.0441036267282	0	5.5852	3.7866e-08	3.5848e-07
cluster9764	162.829900687904	304.677943885417	-0.90037	3.8225e-08	3.6166e-07
cluster7911	91.0571246056693	31.2194029289511	1.5283	3.8408e-08	3.6317e-07
cluster2023	49.1813465372575	14.5577470878228	1.7185	3.853e-08	3.6412e-07
cluster2324	126.546315230646	63.1724489521015	0.99408	3.9106e-08	3.6934e-07
cluster15537	0.768049240674269	39.3695125562433	-4.6754	3.973e-08	3.7501e-07
cluster12428	1.60467329846329	52.9026897284246	-4.3673	4.0509e-08	3.8191e-07
cluster144	5.62634394686877	36.6550625215893	-2.5822	4.0507e-08	3.8191e-07
cluster14037	17.698805369942	87.2787181729608	-2.2424	4.2032e-08	3.958e-07
cluster15433	2.46127216074684	30.8024036974451	-3.3974	4.2015e-08	3.958e-07
cluster11918	130.776206194502	54.3347453525565	1.2502	4.218e-08	3.9695e-07
cluster11846	3.59337121726371	83.5130575661754	-4.048	4.2276e-08	3.9762e-07
cluster1920	71.01899738534	24.102173852924	1.5276	4.3019e-08	4.0414e-07
cluster8172	19.7486286280004	1.02674678991484	3.8291	4.2997e-08	4.0414e-07
cluster13607	21.4548271535197	2.85386981599574	2.7669	4.3311e-08	4.0643e-07
cluster9781	3.18937179243204	34.7404774113765	-3.2096	4.3314e-08	4.0643e-07
cluster11810	94.6111746258783	38.2588428162619	1.2889	4.3582e-08	4.087e-07
cluster15643	11.3655375216569	52.3097142251039	-2.146	4.385e-08	4.1097e-07
cluster5105	0.81232405147891	27.7660928005014	-4.3684	4.4163e-08	4.1366e-07
cluster1667	2.8053471720949	31.1500388261136	-3.2371	4.4884e-08	4.2017e-07
cluster3382	20.4156029204276	120.881422512709	-2.4749	4.5361e-08	4.2438e-07
cluster10592	9.76951462682478	38.5040029269721	-1.9397	4.5673e-08	4.2705e-07
cluster10508	107.18225551435	20.8247169574747	2.2916	4.5804e-08	4.2803e-07
cluster8743	4.0945706673358	33.0756799830759	-2.8673	4.5991e-08	4.2952e-07
cluster6698	114.676726128559	49.9386686093862	1.1809	4.6402e-08	4.331e-07
cluster16467	5.24231932653163	46.3713284074863	-2.9678	4.7038e-08	4.3879e-07
cluster4612	67.4480028241194	25.4334772467736	1.3944	4.7603e-08	4.4379e-07
cluster15712	9.12996461674886	58.7892082684842	-2.5973	4.8091e-08	4.4782e-07
cluster16197	4.74544507827511	38.2613144047324	-2.8402	4.8084e-08	4.4782e-07
cluster8518	19.6930294163323	0.977714767772805	3.8314	4.886e-08	4.5471e-07
cluster6710	1.26492348893079	31.9625595461659	-4.1373	4.9294e-08	4.5849e-07
cluster12026	29.4339188350314	6.07347274195446	2.2229	4.9685e-08	4.6185e-07
cluster13393	3.23364660323668	41.8402219651067	-3.4135	5.0029e-08	4.6477e-07
cluster8997	40.7111788807627	7.12605102337566	2.427	5.0229e-08	4.6636e-07
cluster8949	4.518544896662	38.0483933695343	-2.9207	5.0298e-08	4.6673e-07
cluster5043	18.8865036381269	0.234104063960665	4.8734	5.1435e-08	4.77e-07
cluster6264	67.1653252977129	17.1775128398578	1.9197	5.1545e-08	4.7774e-07
cluster15306	0.384024620337134	24.0100633060482	-4.7281	5.2158e-08	4.8315e-07
cluster2147	36.9721857587638	8.44807838327936	2.0548	5.26e-08	4.8696e-07
cluster8304	1.56039848765864	34.5675498534441	-3.9528	5.3488e-08	4.9489e-07
cluster12815	36.2624097269897	7.72588819729931	2.1803	5.3738e-08	4.9691e-07
cluster14959	2.08157274222527	26.0695103832862	-3.401	5.3837e-08	4.9754e-07
cluster3595	1.60467329846329	68.6238911709024	-4.584	5.3934e-08	4.9815e-07
cluster15043	2.80102197027933	39.6957062755379	-3.5061	5.405e-08	4.9893e-07
cluster16153	0.81232405147891	30.1206610753281	-4.4294	5.488e-08	5.0629e-07
cluster12064	2.46559736256241	27.0505476875966	-3.2345	5.581e-08	5.1434e-07
cluster2498	2.46559736256241	25.0478661427126	-3.1464	5.5817e-08	5.1434e-07
cluster2608	3.68624604068856	26.8182236364395	-2.7407	5.6238e-08	5.1792e-07
cluster2863	4.47859528767294	31.641901571268	-2.6934	5.8043e-08	5.3424e-07
cluster5351	67.0797218190194	485.050384710689	-2.729	5.8371e-08	5.3695e-07
cluster16020	57.3823565641597	1.01901327970295	4.7963	5.8503e-08	5.3785e-07
cluster6114	34.2953378172672	8.57970742928168	1.9419	5.9621e-08	5.4781e-07
cluster14856	36.0085355418343	182.70259651815	-2.2749	6.014e-08	5.5226e-07
cluster8656	11.0544129202501	46.6840153831028	-2.0318	6.025e-08	5.5295e-07
cluster3757	30.4832665432125	6.65784289545433	2.1495	6.1188e-08	5.6123e-07
cluster10114	29.7736686445639	4.29205920147798	2.6452	6.1276e-08	5.6149e-07
cluster174	30.1663436685322	3.25757890135126	2.9966	6.1287e-08	5.6149e-07
cluster13530	4.38572046424808	31.276168461305	-2.684	6.1519e-08	5.6329e-07
cluster12742	24.7471972444656	1.62658396383849	3.6162	6.2793e-08	5.7463e-07
cluster16730	1.60467329846329	23.7715482684133	-3.5414	6.4072e-08	5.86e-07
cluster4011	20.2443019504826	99.7836841481626	-2.2435	6.4111e-08	5.8602e-07
cluster2532	5.2466445283472	30.1557686007804	-2.4261	6.4249e-08	5.8695e-07
cluster15047	44.8343747562242	5.38593599482933	2.8843	6.489e-08	5.9246e-07
cluster16765	4.07459586284127	54.2352741263354	-3.4516	6.6787e-08	6.0938e-07
cluster9752	227.760610083273	57.704766881479	1.9382	6.682e-08	6.0938e-07
cluster1197	19.7529538298159	1.86842153801104	3.2038	6.6988e-08	6.1056e-07
cluster12879	2.46559736256241	25.2554471394999	-3.1597	6.7127e-08	6.1148e-07
cluster6182	0.408324626647242	30.7474754030224	-4.8817	6.7779e-08	6.1706e-07
cluster16071	1.26492348893079	29.3418647293943	-4.0441	6.7969e-08	6.1844e-07
cluster2128	17.1619815126964	0	5.4699	6.8339e-08	6.2145e-07
cluster3593	127.201936899737	6.5977548265628	3.8505	6.8986e-08	6.2698e-07
cluster4781	36.6492864776845	4.77573434982309	2.7717	7.0061e-08	6.3639e-07
cluster16304	3.27792141404132	79.1039104134439	-4.0796	7.0882e-08	6.4348e-07
cluster12583	22.2358519996407	448.917621126072	-3.9074	7.1441e-08	6.4818e-07
cluster16365	2.46127216074684	27.6237024219468	-3.2579	7.3928e-08	6.7036e-07
cluster1937	9.16411595246444	121.643585284413	-3.4416	7.4186e-08	6.7232e-07
cluster5402	29.8708686698044	4.68362380294733	2.5613	7.4497e-08	6.7476e-07
cluster16321	3.27792141404132	36.3076648819904	-3.2452	7.4943e-08	6.7841e-07
cluster16744	0.816649253294483	24.1719348172312	-4.2234	7.5105e-08	6.7949e-07
cluster14635	3.27359621222574	31.3496488236196	-3.0728	7.7139e-08	6.975e-07
cluster5173	51.4655194547858	16.5337461931334	1.6017	7.7555e-08	7.0085e-07
cluster7367	21.9529023275505	0.743610703812139	4.1989	7.835e-08	7.0764e-07
cluster6877	12.9259360093156	45.1470703776695	-1.7618	7.8585e-08	7.0936e-07
cluster16136	10.6147890882449	69.5208701833494	-2.6044	7.8715e-08	7.1013e-07
cluster2164	17.0534570865926	0.517240150063363	4.3018	7.9424e-08	7.1612e-07
cluster10617	2.75674715947469	68.0632777819082	-4.0776	7.9746e-08	7.1862e-07
cluster4004	3.93744622861177	46.7745834062445	-3.2956	8.012e-08	7.2158e-07
cluster365	1.66892291376246	25.8647978364391	-3.6313	8.1079e-08	7.298e-07
cluster1382	54.9633418513924	20.4280498066641	1.413	8.2495e-08	7.4213e-07
cluster4034	18.4668546106163	1.07577881205687	3.7288	8.3185e-08	7.4791e-07
cluster10243	106.24070980778	231.92466791108	-1.118	8.415e-08	7.5617e-07
cluster8705	6.01901897083705	36.6673663778757	-2.4928	8.5115e-08	7.644e-07
cluster2655	21.4649506286087	0.743610703812139	4.1659	8.685e-08	7.7955e-07
cluster6444	12.9615604164891	152.019136590995	-3.3043	8.7233e-08	7.8254e-07
cluster7147	0.816649253294483	26.8016681788791	-4.3024	8.7908e-08	7.8815e-07
cluster3253	39.4005075095693	12.6822836152668	1.617	8.804e-08	7.8889e-07
cluster11357	270.341060112205	88.7939479463648	1.5817	8.9151e-08	7.9839e-07
cluster2114	30.980140791469	7.32659008561807	2.0232	8.9338e-08	7.9962e-07
cluster2	8.26904055264974	51.4025301139746	-2.5479	9.0409e-08	8.0875e-07
cluster11691	3.95742103310631	27.7623734024941	-2.6557	9.1646e-08	8.1936e-07
cluster16800	4.03032105203663	31.359162346635	-2.8081	9.1906e-08	8.2122e-07
cluster14981	0.792349246984376	30.266431215548	-4.409	9.2067e-08	8.222e-07
cluster14805	59.1078074696809	3.926326091515	3.5551	9.3497e-08	8.345e-07
cluster1891	39.9228826899103	11.6142383134218	1.7588	9.3975e-08	8.3829e-07
cluster15678	60.5853605964456	204.859467817541	-1.7256	9.4392e-08	8.4154e-07
cluster946	18.5522799561843	1.30214936580565	3.5085	9.4758e-08	8.4433e-07
cluster13897	51.8009440625027	18.0165566270834	1.5013	9.5333e-08	8.4898e-07
cluster8132	0.428299431141775	23.6768067606668	-4.6778	9.5713e-08	8.5189e-07
cluster10139	29.0287184844255	5.83936867799379	2.2494	9.6313e-08	8.5632e-07
cluster350	20.2315044781613	0.234104063960665	4.888	9.6319e-08	8.5632e-07
cluster5139	21.0477034526468	0	5.5102	9.6883e-08	8.6086e-07
cluster13152	1.20067387363162	22.7035029665683	-3.7803	9.797e-08	8.7003e-07
cluster9925	31.126691476295	0.468208127921331	4.7996	9.8129e-08	8.7096e-07
cluster7930	5.67061875767341	50.9377017477184	-2.9823	9.8708e-08	8.756e-07
cluster4573	51.9483953049467	10.2089223539909	2.2718	9.933e-08	8.8064e-07
cluster16779	2.46559736256241	29.5079878418514	-3.3337	1.0061e-07	8.9151e-07
cluster6993	3.14077177981182	28.7588777272283	-2.9715	1.0174e-07	9.0095e-07
cluster2631	7.72789149358857	35.7241456765576	-2.1509	1.0277e-07	9.0964e-07
cluster10957	2.44562255806788	41.8590896387374	-3.7099	1.0475e-07	9.266e-07
cluster2588	9.95913919668106	116.449651954754	-3.2918	1.049e-07	9.274e-07
cluster364	0.768049240674269	25.0116701801236	-4.2421	1.0542e-07	9.3148e-07
cluster6420	5.63499435049991	126.283018094887	-3.9929	1.0568e-07	9.3331e-07
cluster3020	23.3506502488952	2.81257130406559	2.8708	1.1008e-07	9.7163e-07
cluster1622	117.163593233948	32.0261295239952	1.8289	1.1272e-07	9.9435e-07
cluster12736	19.057804608072	2.19285613604388	2.9896	1.1451e-07	1.0096e-06
cluster12258	86.4651071762371	25.0684357124775	1.7546	1.1527e-07	1.0157e-06
cluster1791	92.331176999513	15.9707965574656	2.4393	1.1546e-07	1.0168e-06
cluster14257	16.4836828194058	0.234104063960665	4.7364	1.1679e-07	1.0274e-06
cluster2634	4.58711971377675	31.4811184972217	-2.6804	1.1676e-07	1.0274e-06
cluster3921	14.3323343342914	108.412603863528	-2.7823	1.1695e-07	1.0283e-06
cluster8542	34.1964865874434	4.27218120737992	2.857	1.1718e-07	1.0297e-06
cluster15252	0	25.7464589365872	-5.3981	1.1732e-07	1.0303e-06
cluster1992	125.394391280287	1778.91578532813	-3.5186	1.1747e-07	1.0311e-06
cluster15944	0.384024620337134	23.4895006194472	-4.6704	1.1781e-07	1.0335e-06
cluster1588	96.9116636724836	13.8528039350701	2.6783	1.1838e-07	1.0379e-06
cluster15383	2.84529678108397	47.4115456074936	-3.6814	1.1957e-07	1.0478e-06
cluster6869	24.8239721864025	2.84613630578385	2.9359	1.2066e-07	1.0568e-06
cluster13096	0.816649253294483	31.1992302206559	-4.4231	1.2116e-07	1.0606e-06
cluster15868	19.7130042208269	2.05349357982967	3.0458	1.2225e-07	1.0696e-06
cluster7780	86.6377030845146	20.352097855879	2.0425	1.2426e-07	1.0866e-06
cluster10691	12.2993616046864	69.6760966214571	-2.42	1.2457e-07	1.0886e-06
cluster10701	16.8335561040273	0.234104063960665	4.7412	1.2476e-07	1.0897e-06
cluster7082	43.055004066091	4.78609882090568	2.9656	1.2596e-07	1.0996e-06
cluster14854	11.0787129265602	73.9771162511421	-2.6261	1.2631e-07	1.1021e-06
cluster4115	213.671697868419	95.1504755186911	1.1549	1.2817e-07	1.1177e-06
cluster14734	2.82532197658944	24.2441673700089	-2.9227	1.2831e-07	1.1183e-06
cluster14943	3.62199642538939	30.9654208708923	-2.9087	1.3128e-07	1.1435e-06
cluster16218	0.428299431141775	22.824767541488	-4.6342	1.315e-07	1.1448e-06
cluster10425	33.0445908595574	5.63550707921377	2.4393	1.3176e-07	1.1465e-06
cluster3599	53.9737404235695	13.5025378455309	1.9458	1.3225e-07	1.1501e-06
cluster1365	16.6451324599454	56.0236514846875	-1.7144	1.3239e-07	1.1506e-06
cluster3824	13.9240097076442	79.9944128891369	-2.4308	1.3291e-07	1.1545e-06
cluster485	2.40134774726324	54.7795363523144	-3.9879	1.3576e-07	1.1787e-06
cluster8613	2.4412973562523	30.5669737072782	-3.3607	1.3648e-07	1.1843e-06
cluster4462	1.94442310799578	41.8632631233422	-3.9019	1.3694e-07	1.1876e-06
cluster15153	0.836624057789017	31.6142328418304	-4.4263	1.3734e-07	1.1904e-06
cluster10752	0.81232405147891	25.4995188130734	-4.2409	1.3826e-07	1.1978e-06
cluster10600	38.3456336737984	10.973102627568	1.7634	1.3982e-07	1.2106e-06
cluster416	62.4303599607777	11.6014022538687	2.3467	1.3993e-07	1.2109e-06
cluster3477	22.0943771635956	2.28759764379034	3.0441	1.4201e-07	1.2282e-06
cluster11778	5.24231932653163	32.5094078108705	-2.512	1.4611e-07	1.2623e-06
cluster15159	2.39702254544766	33.5548869326192	-3.477	1.4609e-07	1.2623e-06
cluster4804	48.5990469434329	14.3475351301647	1.7344	1.4672e-07	1.2669e-06
cluster15847	6409.19291349331	352.989874861326	3.7794	1.4996e-07	1.2942e-06
cluster3717	20.5970273654618	0.468208127921331	4.446	1.5009e-07	1.2946e-06
cluster3417	16.6964064697978	0.743610703812139	3.9059	1.5286e-07	1.3177e-06
cluster12118	27.8891699500518	3.73352053948448	2.7164	1.5492e-07	1.3348e-06
cluster9169	37.4601374577055	2.89516832792588	3.4084	1.5736e-07	1.3551e-06
cluster1168	17.5173809249079	72.7917964559786	-2.002	1.5758e-07	1.3563e-06
cluster4818	6.511568017278	62.7990604485959	-3.0691	1.5795e-07	1.3587e-06
cluster4657	18.6851043885983	1.39247989987782	3.4901	1.5832e-07	1.3611e-06
cluster14491	2.48124696524137	62.7625697718098	-4.0987	1.5992e-07	1.3734e-06
cluster16464	1.20067387363162	23.1734911072932	-3.7934	1.599e-07	1.3734e-06
cluster9786	23.0838004582931	3.88835011612246	2.4587	1.6709e-07	1.4342e-06
cluster13256	19.4018796194201	2.19285613604388	3.0066	1.6745e-07	1.4365e-06
cluster14523	6.06329378164169	34.6377649043486	-2.4093	1.6781e-07	1.4388e-06
cluster7836	4.39004566606365	34.7693939503509	-2.8075	1.6932e-07	1.451e-06
cluster15313	0.384024620337134	31.2690693016324	-4.8435	1.709e-07	1.4638e-06
cluster3492	2.4412973562523	24.9549046477697	-3.1294	1.7159e-07	1.4689e-06
cluster15988	2.91819680001429	56.3134535354072	-3.8378	1.7373e-07	1.4864e-06
cluster13546	24.7041233594353	3.224013899633	2.7391	1.7547e-07	1.5005e-06
cluster1466	0	32.6018371025467	-5.439	1.763e-07	1.5068e-06
cluster6377	26.9671205466947	5.72583761328595	2.1563	1.785e-07	1.5247e-06
cluster16727	15.9170328282602	64.0442067929781	-1.9649	1.7885e-07	1.527e-06
cluster14418	37.5030332096104	7.68900065904345	2.1953	1.8038e-07	1.5392e-06
cluster1320	26.8855701241332	4.13281865116571	2.5689	1.8237e-07	1.5553e-06
cluster14850	2.37704774095313	27.2363113050822	-3.2296	1.8248e-07	1.5554e-06
cluster11851	55.5079155546511	5.42460354588877	3.1305	1.8276e-07	1.557e-06
cluster13038	130.696306976524	27.6647634448074	2.1807	1.8385e-07	1.5654e-06
cluster15347	69.7670495018559	18.1260735795867	1.8851	1.8607e-07	1.5835e-06
cluster15905	4.47859528767294	31.6363449353294	-2.6945	1.8625e-07	1.5837e-06
cluster3718	21.8602996498092	0.468208127921331	4.4859	1.8629e-07	1.5837e-06
cluster5657	22.5469766010475	129.109841229002	-2.4208	1.8721e-07	1.5906e-06
cluster10641	16.2810826441028	1.06804530184498	3.5821	1.8733e-07	1.5908e-06
cluster13562	24.0246237403703	3.5071499857357	2.6039	1.8753e-07	1.5908e-06
cluster16774	1.62897330477339	26.6128195139255	-3.6458	1.8749e-07	1.5908e-06
cluster10548	18.1925553421573	90.5503778043405	-2.2404	1.8948e-07	1.6065e-06
cluster15815	60.1115854287248	23.2863305963341	1.3409	1.9381e-07	1.6423e-06
cluster1641	59.3575345861462	13.7355534723549	2.0683	1.9459e-07	1.6481e-06
cluster9326	42.8540550953713	3.91859258130311	3.1746	1.967e-07	1.665e-06
cluster15138	0.816649253294483	21.2878225360548	-4.0695	1.9752e-07	1.6711e-06
cluster6214	75.7610460418902	20.0881481882075	1.8732	1.986e-07	1.6794e-06
cluster16262	4.11454547183034	32.9734424541872	-2.8523	1.9929e-07	1.6843e-06
cluster479	99.9739152932171	415.766964583079	-2.0039	1.9998e-07	1.6892e-06
cluster9010	0.81232405147891	37.6176049831355	-4.5449	2.0078e-07	1.6951e-06
cluster89	2.01299792511053	65.7970434308223	-4.3062	2.0113e-07	1.6971e-06
cluster13781	0	38.1770727098655	-5.4721	2.0539e-07	1.7321e-06
cluster12582	15.5686326150965	0.234104063960665	4.6568	2.0647e-07	1.7395e-06
cluster15208	33.9637881325568	97.543927942105	-1.496	2.064e-07	1.7395e-06
cluster2947	29.1627438426137	90.0985448700377	-1.5978	2.0667e-07	1.7402e-06
cluster6769	2.78537236760037	29.5983183759235	-3.1571	2.0946e-07	1.7628e-06
cluster6554	0.408324626647242	38.8654604050577	-4.9535	2.1045e-07	1.7702e-06
cluster7122	63.4075582969938	10.9052810484646	2.4283	2.118e-07	1.7805e-06
cluster6156	904.439263114545	79.3697994663193	3.2595	2.1236e-07	1.7843e-06
cluster15842	5.25096973016278	34.0328251810838	-2.5685	2.1362e-07	1.794e-06
cluster5815	19.3732544112944	2.65333075375332	2.7414	2.1422e-07	1.798e-06
cluster1028	17.009182275788	1.01901327970295	3.633	2.1713e-07	1.8206e-06
cluster14524	28.1121952086583	91.57587992378	-1.6744	2.171e-07	1.8206e-06
cluster16457	9.72091461420457	72.6145360410413	-2.7529	2.1972e-07	1.8413e-06
cluster5667	14.9675591425518	0.509506639851474	4.1487	2.2138e-07	1.8542e-06
cluster2271	16.3097078522285	0.234104063960665	4.6869	2.2351e-07	1.8711e-06
cluster16116	0	23.0153389941176	-5.2953	2.2572e-07	1.8886e-06
cluster1719	25.6191735637445	2.52170170775101	3.0948	2.259e-07	1.8891e-06
cluster1935	35.5970866391458	9.85602530358096	1.8057	2.2739e-07	1.9006e-06
cluster8810	18.7153808013073	0.234104063960665	4.7806	2.2757e-07	1.901e-06
cluster5894	39.0470596700975	0.550805151781617	4.8653	2.2796e-07	1.9033e-06
cluster4524	11.8024873564298	41.820978321548	-1.792	2.2952e-07	1.9153e-06
cluster10350	34.9235634264797	6.40827181106988	2.3699	2.3733e-07	1.9774e-06
cluster11656	40.3915820088501	4.86869584476596	2.8673	2.3724e-07	1.9774e-06
cluster6959	63.6994305183986	7.76827514636612	2.8497	2.3726e-07	1.9774e-06
cluster10116	18.3696545853759	1.77035749372698	3.1038	2.379e-07	1.9811e-06
cluster11775	0.792349246984376	30.3894185781437	-4.3755	2.3937e-07	1.9923e-06
cluster13854	22.0246014207065	3.15510388339291	2.6689	2.4089e-07	2.0039e-06
cluster12191	21.4078783454828	152.316672151927	-2.6924	2.421e-07	2.013e-06
cluster16066	0.384024620337134	25.4235096371608	-4.6827	2.4686e-07	2.0515e-06
cluster2615	3.70622084518309	34.0205213247974	-3.0074	2.4731e-07	2.0541e-06
cluster3312	93.4952976858803	31.928757055378	1.5267	2.5049e-07	2.0795e-06
cluster6996	6.15184340325097	30.1429325412273	-2.2297	2.5474e-07	2.1136e-06
cluster8575	13.601110426565	189.813445755198	-3.4783	2.5683e-07	2.1298e-06
cluster5219	65.2352568540636	15.9871145259565	1.9869	2.585e-07	2.1426e-06
cluster16788	1.6532733110835	32.3179281850463	-3.8274	2.5966e-07	2.15e-06
cluster6526	4.04597065471559	26.2132839131747	-2.5715	2.5962e-07	2.15e-06
cluster1292	51.8495440751229	18.952972882926	1.4256	2.6155e-07	2.1645e-06
cluster13629	30.2120915507948	1.40462438376399	3.8475	2.6183e-07	2.1657e-06
cluster11510	67.3442538786402	182.266663799326	-1.416	2.6217e-07	2.1673e-06
cluster15190	4.41434567237376	31.7167650849164	-2.6876	2.6451e-07	2.1856e-06
cluster11371	21.3176775192902	64.2566528500371	-1.5586	2.6477e-07	2.1866e-06
cluster14584	3.27792141404132	26.0679678595522	-2.8422	2.6543e-07	2.1909e-06
cluster12098	40.5081284266507	3.83158458376854	3.1504	2.7282e-07	2.2507e-06
cluster7774	40.758305821925	12.6453960770109	1.6412	2.7598e-07	2.2756e-06
cluster576	17.9057307470606	2.06122709004156	2.9128	2.7827e-07	2.2933e-06
cluster8967	80.7666138574033	27.1488492209502	1.543	2.8123e-07	2.3165e-06
cluster9645	22.9380004204324	2.51396819753912	2.9589	2.8183e-07	2.3202e-06
cluster15133	14.5792093203991	0.517240150063363	4.1136	2.8805e-07	2.3702e-06
cluster5232	9.36119000017754	47.0290195509006	-2.2494	2.8895e-07	2.3764e-06
cluster11089	17.5017313222289	0.936416255842662	3.6665	2.9278e-07	2.4067e-06
cluster16723	0.384024620337134	23.441851748639	-4.6111	2.978e-07	2.4467e-06
cluster6050	23.3533242461275	0.784909215742283	4.1904	3.017e-07	2.4775e-06
cluster4371	17.8657811380715	1.50268842804806	3.2482	3.0597e-07	2.5112e-06
cluster14973	2.03729793142063	101.865336877613	-4.632	3.0956e-07	2.5393e-06
cluster16246	2.93817160450882	23.6476527326228	-2.8731	3.1023e-07	2.5435e-06
cluster11568	14.3323343342914	0	5.2545	3.1088e-07	2.5475e-06
cluster16085	2.03729793142063	31.9743071685823	-3.5915	3.1348e-07	2.5675e-06
cluster9962	39.2551577505177	10.2630569254741	1.8889	3.1366e-07	2.5677e-06
cluster9741	16.3496574612175	0.841674748096204	3.8478	3.1404e-07	2.5695e-06
cluster7539	1.22064867812615	27.2486151613685	-3.9252	3.1779e-07	2.5988e-06
cluster14195	3.70622084518309	25.9739179274726	-2.685	3.2197e-07	2.6317e-06
cluster9099	15.3515837628889	1.02674678991484	3.5155	3.2518e-07	2.6565e-06
cluster12537	16.9163074523631	0.985448277984694	3.6245	3.3138e-07	2.7058e-06
cluster8985	13.4114858567087	94.0865587793058	-2.6722	3.3278e-07	2.7159e-06
cluster1986	20.4211290480175	1.08351232226876	3.798	3.3419e-07	2.726e-06
cluster317	1.62464810295782	27.5643059287222	-3.6621	3.3504e-07	2.7315e-06
cluster3323	0.408324626647242	20.5080158696537	-4.5073	3.3612e-07	2.7389e-06
cluster15510	2.89822199551976	30.9948123880059	-3.1866	3.3843e-07	2.7563e-06
cluster16352	0	19.684439102852	-5.1948	3.4101e-07	2.7759e-06
cluster16173	1.24494868443626	22.6260084920492	-3.7409	3.4172e-07	2.7802e-06
cluster5259	8.13621612023582	64.06928948369	-2.8186	3.4672e-07	2.8195e-06
cluster13146	3.28224661585689	24.5641909943674	-2.7573	3.479e-07	2.8276e-06
cluster15804	17.774107240421	176.322504748242	-3.0842	3.4955e-07	2.8396e-06
cluster9146	14.9675591425518	0.833941237884315	3.7658	3.5176e-07	2.8561e-06
cluster443	6.19179301224004	57.1356471508751	-3.015	3.5496e-07	2.8805e-06
cluster1314	24.6742972255353	3.63877903173802	2.6159	3.5632e-07	2.8901e-06
cluster14694	24.0202985385547	4.13281865116571	2.42	3.5884e-07	2.9076e-06
cluster8274	25.4509968698407	4.10698715965935	2.4929	3.5866e-07	2.9076e-06
cluster2349	30.7890431501549	4.56746177736879	2.5992	3.5914e-07	2.9086e-06
cluster805	17.9300307533707	2.04576006961779	2.9117	3.6326e-07	2.9405e-06
cluster5034	1.17637386732151	21.3136540275612	-3.6843	3.6351e-07	2.941e-06
cluster3389	161.209606009235	39.3216261963655	1.9823	3.643e-07	2.9459e-06
cluster10423	14.2680847189923	0.234104063960665	4.5614	3.7303e-07	3.0149e-06
cluster13736	0.836624057789017	24.2422279848051	-4.1548	3.7878e-07	3.0583e-06
cluster15310	0	20.5917013306507	-5.2023	3.7878e-07	3.0583e-06
cluster1694	15.5173586052441	0.234104063960665	4.6195	3.7954e-07	3.0629e-06
cluster7285	39.5431832713887	11.6857792905326	1.7191	3.805e-07	3.0691e-06
cluster7863	15.9256832318913	0.275402575890809	4.6282	3.8096e-07	3.0712e-06
cluster3814	25.5736978271656	5.81616814735812	2.0826	3.8156e-07	3.0738e-06
cluster5833	21.4618263525675	2.57073372989304	2.8652	3.8166e-07	3.0738e-06
cluster15456	0.408324626647242	21.8110161835265	-4.5411	3.822e-07	3.0766e-06
cluster15271	2.84529678108397	33.743338736103	-3.2818	3.8294e-07	3.081e-06
cluster15796	1.67324811557803	21.7688667235292	-3.4082	3.8364e-07	3.085e-06
cluster9367	17.901405545245	2.3856616880744	2.7623	3.8451e-07	3.0904e-06
cluster4416	4.02599585022105	26.7131176576105	-2.5884	3.8626e-07	3.103e-06
cluster16115	2.39702254544766	24.4307819355615	-3.0914	3.9459e-07	3.1683e-06
cluster14440	544.707375319656	274.895326299073	0.97936	3.9546e-07	3.1734e-06
cluster16751	4.02599585022105	28.5642921623942	-2.6692	3.9563e-07	3.1734e-06
cluster14594	9.8424146457551	80.1608516073329	-2.8579	3.9825e-07	3.1929e-06
cluster13261	15.7928587994774	0.275402575890809	4.6207	4.0451e-07	3.2414e-06
cluster4904	0	28.2134938695882	-5.2999	4.0601e-07	3.2517e-06
cluster12577	5.73919357478815	28.0945415107388	-2.2246	4.0625e-07	3.252e-06
cluster15154	0.384024620337134	21.6148880949583	-4.5349	4.077e-07	3.262e-06
cluster15920	9.32989079481962	59.9270145346364	-2.5615	4.14e-07	3.3108e-06
cluster1200	14.9475843380572	0.751344214024029	3.7691	4.2105e-07	3.3637e-06
cluster2375	34.2922135412259	8.72348095917017	1.9102	4.2096e-07	3.3637e-06
cluster1645	1.22064867812615	25.4389766575845	-3.856	4.268e-07	3.4063e-06
cluster2475	23.6006495110441	4.83845337958532	2.2328	4.2667e-07	3.4063e-06
cluster1374	26.9201717386578	3.30661092349329	2.8262	4.3247e-07	3.4498e-06
cluster15564	561.880737131311	1923.60219517737	-1.7398	4.3278e-07	3.4505e-06
cluster5500	49.7910704134334	5.73620208436853	2.9251	4.3739e-07	3.4855e-06
cluster448	0.81232405147891	25.6754741933463	-4.2005	4.4455e-07	3.5408e-06
cluster8717	2281.7840316491	603.351069228208	1.8735	4.4493e-07	3.5421e-06
[truncated: 5,891 more rows]
