# Supplementary material for: Identification of piRNAs and piRNA clusters in the testes of the Mongolian horse
Source: Sci Rep. 2019 Mar 22;9:5022. doi: 10.1038/s41598-019-41475-9 (PMC6430771; doi:10.1038/s41598-019-41475-9)
Supplement: Supplementary file 6 — Dataset 5 [file 41598_2019_41475_MOESM6_ESM.xls]

## Sheet: Supplemental table 3
cluster1	chr1:763-38505
cluster2	chr1:48723-66943
cluster3	chr1:80752-96194
cluster4	chr1:127802-135044
cluster5	chr1:235324-240351
cluster6	chr1:293424-297778
cluster7	chr1:330659-335508
cluster8	chr1:355692-363583
cluster9	chr1:397980-421253
cluster10	chr1:468295-528578
cluster11	chr1:544933-547861
cluster12	chr1:655227-656370
cluster13	chr1:742574-744525
cluster14	chr1:755010-829442
cluster15	chr1:841903-849401
cluster16	chr1:861144-890693
cluster17	chr1:979017-994905
cluster18	chr1:1023604-1032991
cluster19	chr1:1044605-1055517
cluster20	chr1:1259117-1286787
cluster21	chr1:1397234-1424683
cluster22	chr1:1482900-1486430
cluster23	chr1:1594219-1594589
cluster24	chr1:1610803-1612906
cluster25	chr1:1780298-1829251
cluster26	chr1:1928644-1930054
cluster27	chr1:2668261-2669791
cluster28	chr1:2693939-2696909
cluster29	chr1:3235032-3238987
cluster30	chr1:3294967-3320897
cluster31	chr1:3333584-3340064
cluster32	chr1:3380072-3397530
cluster33	chr1:3510242-3516572
cluster34	chr1:3764877-3765328
cluster35	chr1:3818397-3826413
cluster36	chr1:3949545-3951004
cluster37	chr1:4184104-4189241
cluster38	chr1:4928625-4937209
cluster39	chr1:4972937-4989775
cluster40	chr1:5173439-5186505
cluster41	chr1:5339281-5339921
cluster42	chr1:5836578-5839943
cluster43	chr1:6369987-6389892
cluster44	chr1:6796856-6798564
cluster45	chr1:6810119-6811392
cluster46	chr1:7114914-7116799
cluster47	chr1:7135058-7142633
cluster48	chr1:7307495-7314241
cluster49	chr1:7335196-7364956
cluster50	chr1:7414239-7424624
cluster51	chr1:7471263-7482011
cluster52	chr1:7497427-7505921
cluster53	chr1:7544005-7587262
cluster54	chr1:7604057-7607025
cluster55	chr1:7651699-7652541
cluster56	chr1:7703154-7706963
cluster57	chr1:7892013-7930363
cluster58	chr1:8235810-8236734
cluster59	chr1:8362040-8374539
cluster60	chr1:8414665-8462664
cluster61	chr1:8527407-8527845
cluster62	chr1:8567005-8587050
cluster63	chr1:8651407-8659449
cluster64	chr1:8674986-8675399
cluster65	chr1:8692702-8731152
cluster66	chr1:8854742-8866101
cluster67	chr1:8879491-8892961
cluster68	chr1:8917813-8954210
cluster69	chr1:8971246-8973302
cluster70	chr1:9142333-9147743
cluster71	chr1:9663215-9665683
cluster72	chr1:9817377-9829796
cluster73	chr1:9845824-9853627
cluster74	chr1:9876582-9883985
cluster75	chr1:9909584-9916051
cluster76	chr1:9930181-9941851
cluster77	chr1:9966290-9971880
cluster78	chr1:10181203-10181613
cluster79	chr1:10416154-10416989
cluster80	chr1:10592427-10605600
cluster81	chr1:10882763-10892593
cluster82	chr1:10915471-10939032
cluster83	chr1:10956638-10972597
cluster84	chr1:11092322-11095772
cluster85	chr1:11328599-11329932
cluster86	chr1:11373572-11377121
cluster87	chr1:11396319-11413658
cluster88	chr1:11454622-11481803
cluster89	chr1:11739319-11770423
cluster90	chr1:11800392-11809270
cluster91	chr1:12038473-12067009
cluster92	chr1:12117588-12119514
cluster93	chr1:12266027-12272467
cluster94	chr1:12382078-12401802
cluster95	chr1:12621561-12621951
cluster96	chr1:12667604-12676374
cluster97	chr1:12722983-12723270
cluster98	chr1:12848568-12855968
cluster99	chr1:12914079-12916939
cluster100	chr1:12962886-12965020
cluster101	chr1:12997568-13002729
cluster102	chr1:13037534-13040282
cluster103	chr1:13175210-13219437
cluster104	chr1:13241333-13247071
cluster105	chr1:13391634-13400251
cluster106	chr1:13484322-13485478
cluster107	chr1:13654592-13663349
cluster108	chr1:13678563-13699808
cluster109	chr1:13713137-13718450
cluster110	chr1:13999573-14000022
cluster111	chr1:14186524-14186928
cluster112	chr1:14281074-14293241
cluster113	chr1:14381452-14397053
cluster114	chr1:14452247-14454459
cluster115	chr1:14486643-14487072
cluster116	chr1:14508174-14525615
cluster117	chr1:14555396-14578805
cluster118	chr1:14697417-14703648
cluster119	chr1:14927402-14931700
cluster120	chr1:15311427-15317544
cluster121	chr1:15338193-15342114
cluster122	chr1:15394011-15413640
cluster123	chr1:15717449-15723063
cluster124	chr1:15794816-15799934
cluster125	chr1:16004702-16011511
cluster126	chr1:16369771-16369995
cluster127	chr1:16706316-16706822
cluster128	chr1:17042163-17043046
cluster129	chr1:17413964-17417604
cluster130	chr1:17542250-17543188
cluster131	chr1:17597034-17599724
cluster132	chr1:17897057-17905100
cluster133	chr1:18216545-18220069
cluster134	chr1:18279939-18285287
cluster135	chr1:18326296-18377833
cluster136	chr1:18394894-18421919
cluster137	chr1:18468924-18486900
cluster138	chr1:18521494-18543316
cluster139	chr1:18560876-18563234
cluster140	chr1:18593262-18609577
cluster141	chr1:18620316-18632652
cluster142	chr1:18664772-18680498
cluster143	chr1:18704890-18710290
cluster144	chr1:18728951-18772470
cluster145	chr1:18801744-18838728
cluster146	chr1:18905490-18911605
cluster147	chr1:19263950-19274747
cluster148	chr1:19436812-19454746
cluster149	chr1:20146389-20165796
cluster150	chr1:20235357-20251729
cluster151	chr1:20284255-20330632
cluster152	chr1:20392846-20393968
cluster153	chr1:20565364-20566450
cluster154	chr1:20576756-20580179
cluster155	chr1:20593854-20597108
cluster156	chr1:20657960-20674526
cluster157	chr1:20723293-20726794
cluster158	chr1:20840257-20841442
cluster159	chr1:20855628-20869268
cluster160	chr1:20881844-20882404
cluster161	chr1:20894321-20899591
cluster162	chr1:20916796-20919623
cluster163	chr1:21381969-21399149
cluster164	chr1:22533276-22533546
cluster165	chr1:22573701-22578719
cluster166	chr1:23287142-23289062
cluster167	chr1:24298050-24299178
cluster168	chr1:24343601-24344515
cluster169	chr1:24846553-24849448
cluster170	chr1:25402511-25408722
cluster171	chr1:25929946-25933281
cluster172	chr1:26033123-26079778
cluster173	chr1:26099640-26104162
cluster174	chr1:26239928-26253343
cluster175	chr1:26339448-26340041
cluster176	chr1:26468129-26473439
cluster177	chr1:26558603-26559969
cluster178	chr1:26685235-26694362
cluster179	chr1:26749209-26771934
cluster180	chr1:26884246-26886107
cluster181	chr1:27016091-27020224
cluster182	chr1:27110367-27111315
cluster183	chr1:27175479-27181271
cluster184	chr1:27275741-27324503
cluster185	chr1:27381195-27403253
cluster186	chr1:27415059-27431803
cluster187	chr1:27466442-27475228
cluster188	chr1:27529708-27544804
cluster189	chr1:27556383-27567807
cluster190	chr1:27687705-27688775
cluster191	chr1:27703592-27703944
cluster192	chr1:27721101-27729238
cluster193	chr1:27882602-27892674
cluster194	chr1:27905217-27914741
cluster195	chr1:27944251-27947410
cluster196	chr1:27974355-27997361
cluster197	chr1:28012803-28020475
cluster198	chr1:28171137-28179505
cluster199	chr1:28199306-28210038
cluster200	chr1:28247382-28285833
cluster201	chr1:28415969-28426305
cluster202	chr1:28437127-28448509
cluster203	chr1:28663600-28671549
cluster204	chr1:28839599-28863347
cluster205	chr1:28906672-28912260
cluster206	chr1:29260380-29268082
cluster207	chr1:29278366-29289238
cluster208	chr1:29300900-29310314
cluster209	chr1:29433328-29434579
cluster210	chr1:29479359-29484642
cluster211	chr1:29498169-29538905
cluster212	chr1:29554343-29563124
cluster213	chr1:29591729-29599753
cluster214	chr1:29636207-29637345
cluster215	chr1:29828258-29835757
cluster216	chr1:29907769-29908547
cluster217	chr1:29919118-29919763
cluster218	chr1:29965944-29979154
cluster219	chr1:30018212-30018485
cluster220	chr1:30030402-30033024
cluster221	chr1:30106244-30116347
cluster222	chr1:30208159-30212607
cluster223	chr1:30496899-30497812
cluster224	chr1:30549781-30570212
cluster225	chr1:30779659-30780544
cluster226	chr1:30983072-30991008
cluster227	chr1:31007204-31008995
cluster228	chr1:31127628-31128595
cluster229	chr1:31146434-31166792
cluster230	chr1:31545275-31551409
cluster231	chr1:31573813-31581031
cluster232	chr1:31613318-31614562
cluster233	chr1:31635181-31641490
cluster234	chr1:31669648-31684746
cluster235	chr1:31704869-31729079
cluster236	chr1:31759617-31773598
cluster237	chr1:31798194-31804323
cluster238	chr1:31820720-31851627
cluster239	chr1:31894552-31914436
cluster240	chr1:31924467-31941992
cluster241	chr1:31970557-31986007
cluster242	chr1:32081404-32088178
cluster243	chr1:32203871-32221491
cluster244	chr1:32304293-32308694
cluster245	chr1:32442006-32444608
cluster246	chr1:32458013-32458497
cluster247	chr1:32665079-32667358
cluster248	chr1:32860512-32863928
cluster249	chr1:32904925-32909392
cluster250	chr1:32998786-32999798
cluster251	chr1:33021397-33024331
cluster252	chr1:33049472-33058216
cluster253	chr1:33103733-33110900
cluster254	chr1:33241996-33272197
cluster255	chr1:33298663-33308796
cluster256	chr1:33418388-33432743
cluster257	chr1:33476481-33480856
cluster258	chr1:33508294-33511805
cluster259	chr1:33725069-33726125
cluster260	chr1:33831689-33834273
cluster261	chr1:33986186-33996130
cluster262	chr1:34415524-34416189
cluster263	chr1:34590465-34591428
cluster264	chr1:34663467-34665703
cluster265	chr1:34722069-34722270
cluster266	chr1:34807127-34823624
cluster267	chr1:34860233-34861136
cluster268	chr1:35092719-35095075
cluster269	chr1:35119263-35124910
cluster270	chr1:35279341-35287251
cluster271	chr1:35562950-35573894
cluster272	chr1:35920561-35929454
cluster273	chr1:36449925-36461746
cluster274	chr1:36702810-36718545
cluster275	chr1:36729275-36739727
cluster276	chr1:37364217-37375805
cluster277	chr1:37439557-37442413
cluster278	chr1:37680814-37684876
cluster279	chr1:37900741-37909853
cluster280	chr1:38323863-38325201
cluster281	chr1:38482588-38545583
cluster282	chr1:38664338-38670630
cluster283	chr1:38911315-38920649
cluster284	chr1:38947923-38950283
cluster285	chr1:38967708-38969180
cluster286	chr1:38979403-39074262
cluster287	chr1:39103737-39104232
cluster288	chr1:39170385-39173744
cluster289	chr1:39301326-39302747
cluster290	chr1:39378642-39385054
cluster291	chr1:39785526-39786410
cluster292	chr1:40460305-40460534
cluster293	chr1:40601028-40605957
cluster294	chr1:40634493-40641222
cluster295	chr1:40694249-40700353
cluster296	chr1:40862343-40873940
cluster297	chr1:41283792-41287632
cluster298	chr1:42307920-42308683
cluster299	chr1:43489945-43495492
cluster300	chr1:44088367-44089754
cluster301	chr1:45063739-45064336
cluster302	chr1:45221741-45222261
cluster303	chr1:46190584-46198665
cluster304	chr1:46229308-46234343
cluster305	chr1:46283886-46290366
cluster306	chr1:46338552-46338937
cluster307	chr1:46373938-46376494
cluster308	chr1:46389226-46397818
cluster309	chr1:46440184-46454523
cluster310	chr1:46864532-46870250
cluster311	chr1:47009165-47011444
cluster312	chr1:47397553-47410113
cluster313	chr1:47901645-47906163
cluster314	chr1:48015031-48022159
cluster315	chr1:48033481-48038893
cluster316	chr1:48147664-48159224
cluster317	chr1:48186510-48190851
cluster318	chr1:48292259-48293270
cluster319	chr1:48529268-48535841
cluster320	chr1:49110752-49116136
cluster321	chr1:49147285-49154894
cluster322	chr1:49463564-49467662
cluster323	chr1:49494503-49516318
cluster324	chr1:50192039-50214175
cluster325	chr1:50261999-50265330
cluster326	chr1:50278092-50286262
cluster327	chr1:50368868-50375098
cluster328	chr1:51488119-51492005
cluster329	chr1:51653816-51665456
cluster330	chr1:51891615-51896782
cluster331	chr1:51972735-51976841
cluster332	chr1:52008004-52013140
cluster333	chr1:52274359-52276133
cluster334	chr1:52585291-52585633
cluster335	chr1:52610591-52616116
cluster336	chr1:52754350-52759816
cluster337	chr1:52997503-53001891
cluster338	chr1:53017703-53026650
cluster339	chr1:53384869-53392936
cluster340	chr1:53512003-53512615
cluster341	chr1:54536715-54540155
cluster342	chr1:54687061-54687728
cluster343	chr1:54701745-54705283
cluster344	chr1:55472363-55476277
cluster345	chr1:55645916-55649670
cluster346	chr1:56290946-56291379
cluster347	chr1:56306471-56310186
cluster348	chr1:56320337-56320585
cluster349	chr1:56441512-56442397
cluster350	chr1:56614343-56616460
cluster351	chr1:56714493-56720934
cluster352	chr1:56793777-56797016
cluster353	chr1:56892572-56895501
cluster354	chr1:57023129-57032919
cluster355	chr1:57079068-57169039
cluster356	chr1:57226265-57229050
cluster357	chr1:57261926-57262860
cluster358	chr1:57376484-57378073
cluster359	chr1:57440485-57447712
cluster360	chr1:57608462-57609917
cluster361	chr1:57727408-57729676
cluster362	chr1:57818561-57845586
cluster363	chr1:57860709-57916211
cluster364	chr1:57940038-57967031
cluster365	chr1:57981708-58014913
cluster366	chr1:58213791-58214466
cluster367	chr1:58225725-58250936
cluster368	chr1:58266212-58276643
cluster369	chr1:58333840-58351476
cluster370	chr1:58372551-58375230
cluster371	chr1:58393798-58422705
cluster372	chr1:58474352-58485125
cluster373	chr1:58525022-58531943
cluster374	chr1:58581215-58584975
cluster375	chr1:58832560-58858485
cluster376	chr1:58917972-58940200
cluster377	chr1:59221153-59254240
cluster378	chr1:59266077-59277909
cluster379	chr1:59304609-59305672
cluster380	chr1:59316909-59325458
cluster381	chr1:59357780-59370147
cluster382	chr1:59380166-59389181
cluster383	chr1:59581835-59591262
cluster384	chr1:59716280-59719111
cluster385	chr1:59786181-59787247
cluster386	chr1:59841550-59874081
cluster387	chr1:59887953-59898131
cluster388	chr1:59909802-59930854
cluster389	chr1:59968723-59969457
cluster390	chr1:59993138-60002362
cluster391	chr1:60118643-60125736
cluster392	chr1:60136231-60150248
cluster393	chr1:60161697-60161920
cluster394	chr1:60179209-60195744
cluster395	chr1:60212540-60221701
cluster396	chr1:60357717-60359429
cluster397	chr1:60607418-60615458
cluster398	chr1:60658420-60658761
cluster399	chr1:60808994-60827004
cluster400	chr1:61033151-61050976
cluster401	chr1:61106926-61110738
cluster402	chr1:61184282-61189424
cluster403	chr1:61222672-61229413
cluster404	chr1:61351514-61353213
cluster405	chr1:61409881-61415076
cluster406	chr1:61433556-61441350
cluster407	chr1:61465955-61470034
cluster408	chr1:61894324-61902327
cluster409	chr1:62327417-62334206
cluster410	chr1:62422320-62427787
cluster411	chr1:62448645-62450667
cluster412	chr1:62606694-62614938
cluster413	chr1:62627038-62627272
cluster414	chr1:62758174-62773057
cluster415	chr1:62822842-62838080
cluster416	chr1:62937911-62944069
cluster417	chr1:63165671-63170792
cluster418	chr1:63812635-63813427
cluster419	chr1:63884794-63885744
cluster420	chr1:64122096-64130914
cluster421	chr1:64727705-64730570
cluster422	chr1:64778744-64780283
cluster423	chr1:64815218-64823656
cluster424	chr1:64849902-64888330
cluster425	chr1:64967640-64968539
cluster426	chr1:64990516-65019466
cluster427	chr1:65054593-65055914
cluster428	chr1:65124580-65133761
cluster429	chr1:65145876-65147743
cluster430	chr1:65160291-65183080
cluster431	chr1:65383615-65387995
cluster432	chr1:66015895-66017988
cluster433	chr1:66050377-66055079
cluster434	chr1:66068294-66084890
cluster435	chr1:66142479-66190138
cluster436	chr1:66233919-66278584
cluster437	chr1:66308579-66345990
cluster438	chr1:66392972-66394842
cluster439	chr1:66444181-66444534
cluster440	chr1:66458415-66465248
cluster441	chr1:66480651-66485142
cluster442	chr1:66505025-66567312
cluster443	chr1:66587769-66631301
cluster444	chr1:66682272-66684736
cluster445	chr1:66696858-66745247
cluster446	chr1:66786565-66790589
cluster447	chr1:67011904-67027968
cluster448	chr1:67042640-67050550
cluster449	chr1:67067548-67086885
cluster450	chr1:67109669-67110208
cluster451	chr1:67155364-67165956
cluster452	chr1:67178719-67204642
cluster453	chr1:67330402-67335243
cluster454	chr1:67369577-67371244
cluster455	chr1:67412114-67423657
cluster456	chr1:67436838-67440924
cluster457	chr1:67456200-67456498
cluster458	chr1:67473488-67489597
cluster459	chr1:67560325-67560712
cluster460	chr1:67594273-67596656
cluster461	chr1:67758169-67776400
cluster462	chr1:67952677-67952879
cluster463	chr1:68070181-68075175
cluster464	chr1:68090536-68105725
cluster465	chr1:68119429-68123232
cluster466	chr1:68202329-68221462
cluster467	chr1:68274403-68275000
cluster468	chr1:68497985-68511018
cluster469	chr1:68584629-68590021
cluster470	chr1:68624475-68629820
cluster471	chr1:68664384-68672278
cluster472	chr1:68741244-68799206
cluster473	chr1:68836401-68844390
cluster474	chr1:68966637-68969276
cluster475	chr1:69004187-69007541
cluster476	chr1:69037127-69049647
cluster477	chr1:69120684-69128410
cluster478	chr1:69143506-69148410
cluster479	chr1:69161816-69181641
cluster480	chr1:69199505-69204232
cluster481	chr1:69299258-69317018
cluster482	chr1:69351877-69353610
cluster483	chr1:70032654-70037675
cluster484	chr1:70268971-70281529
cluster485	chr1:70424676-70469441
cluster486	chr1:70482046-70494267
cluster487	chr1:70544438-70560227
cluster488	chr1:70571002-70583073
cluster489	chr1:70636043-70650140
cluster490	chr1:70705699-70715671
cluster491	chr1:70732461-70734080
cluster492	chr1:70744939-70750291
cluster493	chr1:70761014-70761548
cluster494	chr1:70785774-70791944
cluster495	chr1:70918535-70933306
cluster496	chr1:70946335-70947410
cluster497	chr1:71043635-71044959
cluster498	chr1:71105437-71113768
cluster499	chr1:71189238-71194583
cluster500	chr1:71389816-71391119
cluster501	chr1:71404611-71406479
cluster502	chr1:71490932-71492266
cluster503	chr1:71507330-71513815
cluster504	chr1:71576227-71591761
cluster505	chr1:71605293-71605956
cluster506	chr1:71636069-71638728
cluster507	chr1:71665408-71679760
cluster508	chr1:71732568-71732895
cluster509	chr1:71772446-71778961
cluster510	chr1:71793357-71815616
cluster511	chr1:71883312-71927388
cluster512	chr1:71942036-71946617
cluster513	chr1:72598564-72602762
cluster514	chr1:72702228-72706355
cluster515	chr1:73367476-73373086
cluster516	chr1:73726342-73727917
cluster517	chr1:73779249-73779478
cluster518	chr1:73840767-73845231
cluster519	chr1:74655702-74657564
cluster520	chr1:74709371-74712821
cluster521	chr1:74812286-74837818
cluster522	chr1:75030388-75031803
cluster523	chr1:75282079-75288688
cluster524	chr1:75398161-75398390
cluster525	chr1:75745819-75747082
cluster526	chr1:75763867-75786594
cluster527	chr1:75832430-75834209
cluster528	chr1:75925754-75927548
cluster529	chr1:75971170-75998798
cluster530	chr1:76020728-76023763
cluster531	chr1:76159284-76162771
cluster532	chr1:76198089-76207386
cluster533	chr1:76399528-76403878
cluster534	chr1:76421886-76424700
cluster535	chr1:76637619-76653414
cluster536	chr1:76888224-76890933
cluster537	chr1:77036470-77037585
cluster538	chr1:77174659-77175242
cluster539	chr1:77190274-77221474
cluster540	chr1:77251833-77276241
cluster541	chr1:77442014-77449189
cluster542	chr1:77654735-77665113
cluster543	chr1:78055785-78064536
cluster544	chr1:78108966-78109647
cluster545	chr1:78275232-78275893
cluster546	chr1:78286835-78291632
cluster547	chr1:78752110-78752637
cluster548	chr1:79034823-79039598
cluster549	chr1:79054550-79058944
cluster550	chr1:79326982-79355957
cluster551	chr1:79393855-79399043
cluster552	chr1:79563066-79572784
cluster553	chr1:79645327-79649155
cluster554	chr1:79794729-79797282
cluster555	chr1:79817441-79827434
cluster556	chr1:79867887-79868126
cluster557	chr1:79973061-79974910
cluster558	chr1:80066974-80080342
cluster559	chr1:80441199-80448488
cluster560	chr1:80537651-80545873
cluster561	chr1:80820151-80823642
cluster562	chr1:80974116-80983312
cluster563	chr1:80993571-80994902
cluster564	chr1:81034997-81037498
cluster565	chr1:81195523-81203232
cluster566	chr1:81273715-81278452
cluster567	chr1:81404524-81414306
cluster568	chr1:81580358-81587646
cluster569	chr1:81678487-81698732
cluster570	chr1:82045701-82051141
cluster571	chr1:82119805-82138005
cluster572	chr1:82220161-82227528
cluster573	chr1:82338130-82342854
cluster574	chr1:82407842-82408442
cluster575	chr1:82463712-82483984
cluster576	chr1:82496016-82501018
cluster577	chr1:82525248-82542182
cluster578	chr1:82584699-82597099
cluster579	chr1:82911425-82917080
cluster580	chr1:82930216-82972635
cluster581	chr1:83003772-83015942
cluster582	chr1:83037390-83045721
cluster583	chr1:83087923-83099775
cluster584	chr1:83149564-83151436
cluster585	chr1:83226870-83230145
cluster586	chr1:83297886-83347321
cluster587	chr1:83378104-83379267
cluster588	chr1:83965660-83970166
cluster589	chr1:84888130-84891099
cluster590	chr1:85443179-85447960
cluster591	chr1:85790481-85793441
cluster592	chr1:85807761-85808345
cluster593	chr1:86348902-86349193
cluster594	chr1:86852626-86853252
cluster595	chr1:87819114-87819905
cluster596	chr1:88521005-88524598
cluster597	chr1:88535364-88537625
cluster598	chr1:88654891-88670178
cluster599	chr1:88694234-88712195
cluster600	chr1:88738091-88747025
cluster601	chr1:88760101-88776860
cluster602	chr1:88788582-88790069
cluster603	chr1:88803815-88875959
cluster604	chr1:88886124-88903707
cluster605	chr1:88940550-88942117
cluster606	chr1:88993681-89000805
cluster607	chr1:89057631-89106206
cluster608	chr1:89126056-89126380
cluster609	chr1:89138790-89182930
cluster610	chr1:89281472-89283650
cluster611	chr1:89301240-89304003
cluster612	chr1:89314928-89318029
cluster613	chr1:89328482-89368608
cluster614	chr1:89506452-89521070
cluster615	chr1:89534099-89534530
cluster616	chr1:89550131-89568013
cluster617	chr1:89625613-89631166
cluster618	chr1:89750232-89755105
cluster619	chr1:89872986-89875905
cluster620	chr1:89928252-89933658
cluster621	chr1:89946038-89948523
cluster622	chr1:90068481-90072413
cluster623	chr1:90187344-90233870
cluster624	chr1:90259689-90273431
cluster625	chr1:90286507-90303110
cluster626	chr1:90417684-90427355
cluster627	chr1:90725705-90728434
cluster628	chr1:90746981-90754231
cluster629	chr1:90836095-90837045
cluster630	chr1:90850260-90861021
cluster631	chr1:90891101-90895372
cluster632	chr1:91446453-91458613
cluster633	chr1:91474814-91484564
cluster634	chr1:91578681-91583869
cluster635	chr1:91596369-91599137
cluster636	chr1:91684035-91725147
cluster637	chr1:91774890-91778605
cluster638	chr1:91828050-91834679
cluster639	chr1:91921749-91933447
cluster640	chr1:91977311-91985769
cluster641	chr1:92001998-92014385
cluster642	chr1:92025612-92033211
cluster643	chr1:92078779-92081510
cluster644	chr1:92105623-92109749
cluster645	chr1:92255899-92264420
cluster646	chr1:92394924-92397327
cluster647	chr1:92448154-92457356
cluster648	chr1:92469517-92469788
cluster649	chr1:92510963-92514239
cluster650	chr1:92526208-92561394
cluster651	chr1:92579050-92579997
cluster652	chr1:92609961-92627218
cluster653	chr1:92832836-92835902
cluster654	chr1:92850316-92890459
cluster655	chr1:93013222-93025792
cluster656	chr1:93061179-93082699
cluster657	chr1:93097479-93150949
cluster658	chr1:93177974-93184445
cluster659	chr1:93326922-93336612
cluster660	chr1:93351220-93377627
cluster661	chr1:93515904-93516350
cluster662	chr1:93561695-93581224
cluster663	chr1:93600435-93624921
cluster664	chr1:93637908-93649819
cluster665	chr1:93723825-93727203
cluster666	chr1:93745011-93753046
cluster667	chr1:93819767-93834014
cluster668	chr1:93851550-93858744
cluster669	chr1:93934076-93945008
cluster670	chr1:93958924-93965855
cluster671	chr1:94106557-94115272
cluster672	chr1:94131400-94136187
cluster673	chr1:94358842-94362497
cluster674	chr1:94522057-94536233
cluster675	chr1:94547821-94563195
cluster676	chr1:94622966-94626753
cluster677	chr1:94647578-94670634
cluster678	chr1:94693784-94694920
cluster679	chr1:94747717-94748859
cluster680	chr1:94766445-94799737
cluster681	chr1:94833758-94837587
cluster682	chr1:94866941-94870162
cluster683	chr1:94881208-94882379
cluster684	chr1:95247970-95253363
cluster685	chr1:95937835-95943135
cluster686	chr1:96122679-96123306
cluster687	chr1:96714497-96720698
cluster688	chr1:96808090-96812411
cluster689	chr1:96852058-96854870
cluster690	chr1:97049229-97102190
cluster691	chr1:97241624-97242426
cluster692	chr1:97411604-97412225
cluster693	chr1:97901928-97905730
cluster694	chr1:98188449-98196679
cluster695	chr1:98241344-98256622
cluster696	chr1:98266913-98274711
cluster697	chr1:98453535-98455523
cluster698	chr1:98746737-98882803
cluster699	chr1:98918704-98923839
cluster700	chr1:98948020-98973773
cluster701	chr1:98983993-99018997
cluster702	chr1:99174665-99191626
cluster703	chr1:99220707-99227490
cluster704	chr1:99242104-99242876
cluster705	chr1:99390226-99396728
cluster706	chr1:99421386-99552368
cluster707	chr1:100634674-100642757
cluster708	chr1:102397875-102407205
cluster709	chr1:102422909-102526981
cluster710	chr1:103573006-103574835
cluster711	chr1:103888292-103888964
cluster712	chr1:103945614-103983743
cluster713	chr1:104052399-104062327
cluster714	chr1:104105742-104113238
cluster715	chr1:104378763-104379583
cluster716	chr1:104506298-104509097
cluster717	chr1:104966393-104975511
cluster718	chr1:105013439-105016611
cluster719	chr1:105163888-105178801
cluster720	chr1:105210642-105215094
cluster721	chr1:105236880-105240169
cluster722	chr1:105588819-105592389
cluster723	chr1:105637028-105647864
cluster724	chr1:105740258-105747923
cluster725	chr1:105757931-105758763
cluster726	chr1:105829969-105831130
cluster727	chr1:105940001-105945324
cluster728	chr1:106119024-106119491
cluster729	chr1:106262880-106281668
cluster730	chr1:106325509-106340623
cluster731	chr1:106426723-106430098
cluster732	chr1:106568987-106581080
cluster733	chr1:106593762-106594821
cluster734	chr1:106754180-106759067
cluster735	chr1:106830760-106835183
cluster736	chr1:106889173-106889907
cluster737	chr1:106937767-106939115
cluster738	chr1:106991777-106999327
cluster739	chr1:107017749-107022099
cluster740	chr1:107034979-107039395
cluster741	chr1:107069148-107072955
cluster742	chr1:107214380-107230521
cluster743	chr1:107397066-107402682
cluster744	chr1:107552297-107558277
cluster745	chr1:107615857-107617162
cluster746	chr1:107749845-107751318
cluster747	chr1:107881079-107889338
cluster748	chr1:108095839-108096585
cluster749	chr1:108390439-108394801
cluster750	chr1:108493090-108498110
cluster751	chr1:108535038-108542813
cluster752	chr1:108819959-108825180
cluster753	chr1:109262722-109263439
cluster754	chr1:109550564-109552519
cluster755	chr1:109654733-109655047
cluster756	chr1:109856391-109856660
cluster757	chr1:109916751-109917993
cluster758	chr1:110064173-110064623
cluster759	chr1:110148344-110149519
cluster760	chr1:110164841-110176345
cluster761	chr1:110206653-110207491
cluster762	chr1:110230402-110234028
cluster763	chr1:110249286-110273636
cluster764	chr1:110384577-110397896
cluster765	chr1:110411067-110421991
cluster766	chr1:110441540-110450175
cluster767	chr1:110483240-110504866
cluster768	chr1:110618246-110631670
cluster769	chr1:110751145-110754280
cluster770	chr1:110905061-110905730
cluster771	chr1:110938083-110940545
cluster772	chr1:110997311-111003612
cluster773	chr1:111049203-111051811
cluster774	chr1:111135368-111136161
cluster775	chr1:111151512-111151908
cluster776	chr1:111289957-111290221
cluster777	chr1:111341331-111347458
cluster778	chr1:111473890-111478075
cluster779	chr1:111610553-111619785
cluster780	chr1:111942322-111945768
cluster781	chr1:112044288-112044767
cluster782	chr1:112569042-112569868
cluster783	chr1:112600575-112611431
cluster784	chr1:112656800-112675826
cluster785	chr1:112859622-112859848
cluster786	chr1:113009640-113013462
cluster787	chr1:113025030-113026317
cluster788	chr1:113138066-113139070
cluster789	chr1:113238196-113242688
cluster790	chr1:113316139-113334078
cluster791	chr1:113397373-113406613
cluster792	chr1:113543159-113550419
cluster793	chr1:113561412-113582526
cluster794	chr1:113922731-113937650
cluster795	chr1:113980208-113982425
cluster796	chr1:114033023-114038749
cluster797	chr1:114077614-114085938
cluster798	chr1:114109401-114121143
cluster799	chr1:114185674-114192247
cluster800	chr1:114214679-114280304
cluster801	chr1:114342062-114343452
cluster802	chr1:114477437-114481742
cluster803	chr1:114610827-114612122
cluster804	chr1:114658438-114714760
cluster805	chr1:114806300-114825164
cluster806	chr1:114880218-114896522
cluster807	chr1:114913695-114915335
cluster808	chr1:114961258-114962101
cluster809	chr1:115097189-115104314
cluster810	chr1:115115929-115126408
cluster811	chr1:115295784-115329084
cluster812	chr1:115474820-115477001
cluster813	chr1:115501866-115508123
cluster814	chr1:115636403-115639306
cluster815	chr1:115732192-115746440
cluster816	chr1:115808834-115809059
cluster817	chr1:115838735-115849855
cluster818	chr1:115906425-115908556
cluster819	chr1:115925332-115926428
cluster820	chr1:115936767-115947862
cluster821	chr1:115960605-115962404
cluster822	chr1:115974785-115995587
cluster823	chr1:116008799-116024243
cluster824	chr1:116148474-116157436
cluster825	chr1:116172202-116175136
cluster826	chr1:116188794-116197770
cluster827	chr1:116212657-116215945
cluster828	chr1:116440014-116471322
cluster829	chr1:116691516-116698755
cluster830	chr1:117053996-117055636
cluster831	chr1:117109865-117115461
cluster832	chr1:117212063-117213009
cluster833	chr1:117276892-117277331
cluster834	chr1:117500995-117513171
cluster835	chr1:117529492-117546068
cluster836	chr1:117635662-117645595
cluster837	chr1:117734905-117735818
cluster838	chr1:117867834-117868080
cluster839	chr1:117880291-117881897
cluster840	chr1:117912211-117931041
cluster841	chr1:117950610-117964415
cluster842	chr1:118016552-118039490
cluster843	chr1:118143990-118160634
cluster844	chr1:118340628-118382552
cluster845	chr1:118405681-118407580
cluster846	chr1:118491471-118493100
cluster847	chr1:118590490-118595245
cluster848	chr1:118605793-118642067
cluster849	chr1:118741617-118766587
cluster850	chr1:118788107-118791367
cluster851	chr1:118833464-118844052
cluster852	chr1:118870452-118888309
cluster853	chr1:118909296-118917244
cluster854	chr1:119102715-119104233
cluster855	chr1:119123713-119140266
cluster856	chr1:119220729-119221299
cluster857	chr1:119244459-119253119
cluster858	chr1:119268092-119275742
cluster859	chr1:119618841-119620629
cluster860	chr1:119655951-119677165
cluster861	chr1:119897861-119916511
cluster862	chr1:120180931-120181411
cluster863	chr1:120197686-120198858
cluster864	chr1:120324298-120326576
cluster865	chr1:120346015-120347683
cluster866	chr1:120514528-120519073
cluster867	chr1:120703857-120712364
cluster868	chr1:120781484-120789921
cluster869	chr1:120924150-120927234
cluster870	chr1:120937784-120938989
cluster871	chr1:121034331-121056951
cluster872	chr1:121128173-121140487
cluster873	chr1:121162448-121170049
cluster874	chr1:121244182-121249211
cluster875	chr1:121474841-121481949
cluster876	chr1:121506417-121512364
cluster877	chr1:121963358-121966227
cluster878	chr1:122109897-122112555
cluster879	chr1:122299288-122301669
cluster880	chr1:122471655-122473040
cluster881	chr1:122490723-122491154
cluster882	chr1:122542349-122560520
cluster883	chr1:123008915-123014514
cluster884	chr1:123057580-123057872
cluster885	chr1:123090008-123103822
cluster886	chr1:123125865-123145018
cluster887	chr1:123168203-123187452
cluster888	chr1:123242719-123253391
cluster889	chr1:123282441-123282703
cluster890	chr1:123335759-123338359
cluster891	chr1:123360559-123368754
cluster892	chr1:123381461-123415570
cluster893	chr1:123461158-123476489
cluster894	chr1:123524583-123529659
cluster895	chr1:123598380-123606504
cluster896	chr1:123671669-123674842
cluster897	chr1:123906429-123923296
cluster898	chr1:123985407-123990513
cluster899	chr1:124104225-124130759
cluster900	chr1:124155708-124192552
cluster901	chr1:124238813-124243735
cluster902	chr1:124255193-124265239
cluster903	chr1:124291359-124318822
cluster904	chr1:124329402-124340674
cluster905	chr1:124570654-124573864
cluster906	chr1:124588223-124596978
cluster907	chr1:124637845-124638711
cluster908	chr1:124872638-124876396
cluster909	chr1:124921205-124926028
cluster910	chr1:125212867-125227910
cluster911	chr1:125242314-125257374
cluster912	chr1:125457835-125468229
cluster913	chr1:125518353-125530116
cluster914	chr1:125549156-125574533
cluster915	chr1:125607013-125613761
cluster916	chr1:126046072-126057252
cluster917	chr1:126154172-126154740
cluster918	chr1:126502051-126504902
cluster919	chr1:126540031-126546400
cluster920	chr1:126589296-126597070
cluster921	chr1:126758738-126763842
cluster922	chr1:126802270-126805331
cluster923	chr1:126861514-126895615
cluster924	chr1:126942369-126942801
cluster925	chr1:126954895-126955983
cluster926	chr1:126976023-126979168
cluster927	chr1:127006889-127014419
cluster928	chr1:127074650-127080577
cluster929	chr1:127139929-127140880
cluster930	chr1:127179287-127179735
cluster931	chr1:127260719-127291076
cluster932	chr1:127421990-127446888
cluster933	chr1:127464147-127513814
cluster934	chr1:127525394-127527649
cluster935	chr1:127575680-127581086
cluster936	chr1:127596825-127600701
cluster937	chr1:127731422-127738834
cluster938	chr1:127989398-127990208
cluster939	chr1:128049026-128053819
cluster940	chr1:128072170-128077443
cluster941	chr1:128108820-128116200
cluster942	chr1:128366341-128370718
cluster943	chr1:128475301-128480079
cluster944	chr1:128541080-128569227
cluster945	chr1:128720934-128722129
cluster946	chr1:128802365-128809499
cluster947	chr1:128820603-128823050
cluster948	chr1:128924724-128927202
cluster949	chr1:128958036-128968109
cluster950	chr1:129123114-129123593
cluster951	chr1:129663419-129808102
cluster952	chr1:129907089-129907511
cluster953	chr1:130330618-130331186
cluster954	chr1:130632731-130643264
cluster955	chr1:130711129-130712599
cluster956	chr1:130824052-130824732
cluster957	chr1:131008760-131014244
cluster958	chr1:131324184-131332855
cluster959	chr1:131643110-131646095
cluster960	chr1:132044479-132045938
cluster961	chr1:132089961-132096024
cluster962	chr1:132110272-132110514
cluster963	chr1:132603146-132611379
cluster964	chr1:132654371-132657230
cluster965	chr1:132883370-132884726
cluster966	chr1:133422300-133427086
cluster967	chr1:133822439-133826424
cluster968	chr1:133904243-133904846
cluster969	chr1:133921182-133928376
cluster970	chr1:134150176-134152825
cluster971	chr1:134309916-134320684
cluster972	chr1:134373041-134375765
cluster973	chr1:134526806-134529412
cluster974	chr1:134798188-134806765
cluster975	chr1:134820420-134820870
cluster976	chr1:134903023-134904559
cluster977	chr1:135139850-135165453
cluster978	chr1:135450772-135471637
cluster979	chr1:135579881-135593572
cluster980	chr1:135640571-135640820
cluster981	chr1:135659794-135668406
cluster982	chr1:135760722-135763382
cluster983	chr1:135851742-135857878
cluster984	chr1:136095726-136099960
cluster985	chr1:136925049-136931826
cluster986	chr1:137393422-137394956
cluster987	chr1:137498724-137504809
cluster988	chr1:137606582-137609837
cluster989	chr1:137730237-137730560
cluster990	chr1:137746682-137762816
cluster991	chr1:137780927-137787192
cluster992	chr1:138057141-138058209
cluster993	chr1:138259666-138260843
cluster994	chr1:138411118-138416959
cluster995	chr1:138609912-138611641
cluster996	chr1:138684920-138697373
cluster997	chr1:138869422-138869912
cluster998	chr1:139010839-139027649
cluster999	chr1:139043895-139080815
cluster1000	chr1:139096055-139197578
cluster1001	chr1:139210562-139214433
cluster1002	chr1:139226718-139231704
cluster1003	chr1:139289987-139299932
cluster1004	chr1:139341875-139356310
cluster1005	chr1:139366809-139373748
cluster1006	chr1:139455815-139456721
cluster1007	chr1:139468136-139470900
cluster1008	chr1:139587343-139589085
cluster1009	chr1:139823898-139837168
cluster1010	chr1:141782186-141789759
cluster1011	chr1:142000152-142002354
cluster1012	chr1:143424652-143434152
cluster1013	chr1:143796425-143797028
cluster1014	chr1:143960348-143961702
cluster1015	chr1:143987467-143995659
cluster1016	chr1:144010908-144018236
cluster1017	chr1:144044457-144046365
cluster1018	chr1:144230831-144236318
cluster1019	chr1:144343702-144347267
cluster1020	chr1:144382609-144387252
cluster1021	chr1:144414895-144420585
cluster1022	chr1:144475119-144476572
cluster1023	chr1:144492249-144494977
cluster1024	chr1:145200043-145201619
cluster1025	chr1:145236057-145236271
cluster1026	chr1:145273185-145292077
cluster1027	chr1:145345699-145348077
cluster1028	chr1:145530745-145533118
cluster1029	chr1:145745834-145746062
cluster1030	chr1:145780982-145786845
cluster1031	chr1:145835321-145849634
cluster1032	chr1:146149089-146155176
cluster1033	chr1:146165272-146168954
cluster1034	chr1:146303276-146304998
cluster1035	chr1:146415552-146418751
cluster1036	chr1:146622507-146624202
cluster1037	chr1:146698949-146702421
cluster1038	chr1:146922392-146924525
cluster1039	chr1:146943055-146944424
cluster1040	chr1:146982310-146997405
cluster1041	chr1:147085305-147089258
cluster1042	chr1:147367489-147403790
cluster1043	chr1:147443243-147443704
cluster1044	chr1:147692858-147702122
cluster1045	chr1:147734388-147738952
cluster1046	chr1:147780623-147789301
cluster1047	chr1:147828904-147832572
cluster1048	chr1:147848550-147850473
cluster1049	chr1:147895889-147901810
cluster1050	chr1:147964912-147972215
cluster1051	chr1:148059842-148091044
cluster1052	chr1:148101848-148103345
cluster1053	chr1:148122820-148128455
cluster1054	chr1:148139230-148149822
cluster1055	chr1:148177475-148196405
cluster1056	chr1:148231003-148242299
cluster1057	chr1:148395387-148399297
cluster1058	chr1:148547597-148549190
cluster1059	chr1:148590241-148590567
cluster1060	chr1:148646375-148647437
cluster1061	chr1:148882448-148898198
cluster1062	chr1:148922925-148926871
cluster1063	chr1:148992455-148994210
cluster1064	chr1:149005509-149006376
cluster1065	chr1:149771437-149773812
cluster1066	chr1:151517445-151517662
cluster1067	chr1:151561540-151562968
cluster1068	chr1:151578682-151590550
cluster1069	chr1:151999585-152000111
cluster1070	chr1:152334878-152335730
cluster1071	chr1:152502271-152506618
cluster1072	chr1:152523765-152530157
cluster1073	chr1:152611375-152613009
cluster1074	chr1:153160688-153161504
cluster1075	chr1:153284737-153286002
cluster1076	chr1:153314834-153320795
cluster1077	chr1:153759538-153772297
cluster1078	chr1:154465737-154472004
cluster1079	chr1:154485782-154490331
cluster1080	chr1:154505128-154510552
cluster1081	chr1:154575762-154578662
cluster1082	chr1:154657055-154657468
cluster1083	chr1:154683720-154689239
cluster1084	chr1:154797911-154799742
cluster1085	chr1:155138856-155152166
cluster1086	chr1:156535509-156536294
cluster1087	chr1:156772325-156772890
cluster1088	chr1:156827112-156835298
cluster1089	chr1:156926749-156927574
cluster1090	chr1:157081190-157089489
cluster1091	chr1:157110327-157122789
cluster1092	chr1:157243516-157277384
cluster1093	chr1:157290705-157309570
cluster1094	chr1:157341051-157351214
cluster1095	chr1:157397635-157397889
cluster1096	chr1:157423830-157431143
cluster1097	chr1:157475120-157484837
cluster1098	chr1:157522558-157526440
cluster1099	chr1:157539983-157600161
cluster1100	chr1:157612016-157629720
cluster1101	chr1:157644056-157653170
cluster1102	chr1:157677453-157677984
cluster1103	chr1:157814246-157819411
cluster1104	chr1:157848347-157850565
cluster1105	chr1:157867475-157871126
cluster1106	chr1:157956454-157960395
cluster1107	chr1:158008749-158009497
cluster1108	chr1:158025916-158032109
cluster1109	chr1:158162849-158164680
cluster1110	chr1:158353624-158357254
cluster1111	chr1:158452931-158456132
cluster1112	chr1:158471029-158471346
cluster1113	chr1:158577160-158587006
cluster1114	chr1:158671061-158686154
cluster1115	chr1:159087258-159087911
cluster1116	chr1:159548795-159549819
cluster1117	chr1:160645174-160650594
cluster1118	chr1:160661900-160662866
cluster1119	chr1:160792250-160805841
cluster1120	chr1:160825074-160825787
cluster1121	chr1:161005849-161007304
cluster1122	chr1:161098106-161099392
cluster1123	chr1:161114539-161136309
cluster1124	chr1:161157762-161167856
cluster1125	chr1:161178050-161179076
cluster1126	chr1:161192617-161199794
cluster1127	chr1:161212142-161216882
cluster1128	chr1:161270390-161285192
cluster1129	chr1:161352739-161356660
cluster1130	chr1:161394971-161395455
cluster1131	chr1:161407754-161423484
cluster1132	chr1:161578818-161587617
cluster1133	chr1:161627846-161629147
cluster1134	chr1:162117468-162125325
cluster1135	chr1:162167624-162189347
cluster1136	chr1:162331305-162355652
cluster1137	chr1:162366905-162379943
cluster1138	chr1:162392574-162393988
cluster1139	chr1:162691942-162694444
cluster1140	chr1:162730297-162736936
cluster1141	chr1:162762133-162763662
cluster1142	chr1:162898283-162899092
cluster1143	chr1:162994425-162996374
cluster1144	chr1:163206632-163207163
cluster1145	chr1:163723463-163731747
cluster1146	chr1:163758291-163775994
cluster1147	chr1:164837640-164838920
cluster1148	chr1:165166099-165173575
cluster1149	chr1:165630401-165632266
cluster1150	chr1:166301352-166307382
cluster1151	chr1:166611350-166621062
cluster1152	chr1:167598500-167600501
cluster1153	chr1:167932006-167933203
cluster1154	chr1:168038562-168046827
cluster1155	chr1:168146450-168148629
cluster1156	chr1:168718284-168719185
cluster1157	chr1:168750549-168770017
cluster1158	chr1:168827124-168837797
cluster1159	chr1:169046810-169049148
cluster1160	chr1:169103411-169110919
cluster1161	chr1:169177106-169188410
cluster1162	chr1:169203499-169209441
cluster1163	chr1:169351671-169354145
cluster1164	chr1:171246279-171247015
cluster1165	chr1:171321201-171322376
cluster1166	chr1:171350942-171362425
cluster1167	chr1:171381643-171387274
cluster1168	chr1:171430723-171449853
cluster1169	chr1:171554331-171560033
cluster1170	chr1:171575313-171588294
cluster1171	chr1:171763498-171769391
cluster1172	chr1:171980639-171985187
cluster1173	chr1:172193859-172195716
cluster1174	chr1:172804187-172809019
cluster1175	chr1:173597641-173626196
cluster1176	chr1:173699271-173699799
cluster1177	chr1:173739128-173744344
cluster1178	chr1:173955061-173969713
cluster1179	chr1:174038463-174039539
cluster1180	chr1:174170230-174178557
cluster1181	chr1:174419592-174421714
cluster1182	chr1:174506022-174508074
cluster1183	chr1:175063553-175070625
cluster1184	chr1:175080962-175086079
cluster1185	chr1:175824915-175831761
cluster1186	chr1:175896845-175906688
cluster1187	chr1:176007166-176007379
cluster1188	chr1:176067838-176071432
cluster1189	chr1:176131317-176133507
cluster1190	chr1:176570557-176571845
cluster1191	chr1:177240004-177243385
cluster1192	chr1:177439557-177449711
cluster1193	chr1:177973697-177974147
cluster1194	chr1:178565340-178566020
cluster1195	chr1:178609065-178616557
cluster1196	chr1:178646268-178646769
cluster1197	chr1:178670399-178674118
cluster1198	chr1:178972400-178972844
cluster1199	chr1:179675522-179679747
cluster1200	chr1:179705116-179715949
cluster1201	chr1:179733997-179738694
cluster1202	chr1:179769451-179776236
cluster1203	chr1:179811751-179824010
cluster1204	chr1:179871872-179872658
cluster1205	chr1:179887418-179888075
cluster1206	chr1:179904180-179920108
cluster1207	chr1:180149323-180153852
cluster1208	chr1:180201425-180216532
cluster1209	chr1:180287639-180288971
cluster1210	chr1:180863248-180867930
cluster1211	chr1:181178610-181185834
cluster1212	chr1:181969610-181972346
cluster1213	chr1:182482981-182486691
cluster1214	chr1:182772254-182772755
cluster1215	chr1:182842264-182847363
cluster1216	chr1:182884918-182892881
cluster1217	chr1:183093227-183095801
cluster1218	chr1:183323964-183325312
cluster1219	chr1:183574385-183583232
cluster1220	chr1:183625872-183657912
cluster1221	chr1:183672334-183673420
cluster1222	chr1:183702546-183722759
cluster1223	chr1:183761746-183765096
cluster1224	chr1:183776804-183778424
cluster1225	chr1:183831639-183838677
cluster1226	chr1:183875485-183877990
cluster1227	chr1:184027320-184031278
cluster1228	chr1:184098491-184101990
cluster1229	chr1:184175331-184185498
cluster1230	chr1:184223570-184233397
cluster1231	chr1:184388751-184395173
cluster1232	chr1:184442521-184443266
cluster1233	chr1:184604487-184608426
cluster1234	chr1:184785922-184804521
cluster1235	chr1:184904138-184921924
cluster1236	chr1:184954553-184967625
cluster1237	chr1:184979056-184992580
cluster1238	chr1:185020900-185055560
cluster1239	chr1:185286280-185290018
cluster1240	chr1:185301276-185304234
cluster1241	chr1:185489218-185495559
cluster1242	chr1:185532191-185536339
cluster1243	chr1:185561469-185596446
cluster1244	chr1:185708842-185713394
cluster1245	chr1:185723912-185743133
cluster1246	chr1:185788539-185806618
cluster1247	chr1:185816710-185837421
cluster1248	chr10:30147-34758
cluster1249	chr10:85518-144271
cluster1250	chr10:357636-362608
cluster1251	chr10:519888-521707
cluster1252	chr10:611961-614564
cluster1253	chr10:735996-740541
cluster1254	chr10:752414-774171
cluster1255	chr10:853319-855535
cluster1256	chr10:867988-870283
cluster1257	chr10:892123-894168
cluster1258	chr10:1080662-1084876
cluster1259	chr10:1237976-1250774
cluster1260	chr10:1303648-1304779
cluster1261	chr10:1328253-1349247
cluster1262	chr10:1390061-1405671
cluster1263	chr10:1417186-1477831
cluster1264	chr10:1675837-1681585
cluster1265	chr10:2671429-2672508
cluster1266	chr10:2788264-2801304
cluster1267	chr10:3465595-3470168
cluster1268	chr10:3805775-3814994
cluster1269	chr10:3827882-3863326
cluster1270	chr10:3876915-3899419
cluster1271	chr10:3957636-3999454
cluster1272	chr10:4043635-4048192
cluster1273	chr10:4058665-4075464
cluster1274	chr10:4109587-4114204
cluster1275	chr10:4273820-4274304
cluster1276	chr10:4287496-4290680
cluster1277	chr10:4441715-4449231
cluster1278	chr10:4507834-4519446
cluster1279	chr10:4780971-4787166
cluster1280	chr10:4866363-4867425
cluster1281	chr10:4922898-4938394
cluster1282	chr10:5140646-5141268
cluster1283	chr10:5159817-5189275
cluster1284	chr10:5201592-5230512
cluster1285	chr10:5246886-5265081
cluster1286	chr10:5329728-5334022
cluster1287	chr10:5530953-5539630
cluster1288	chr10:5561832-5570045
cluster1289	chr10:5580341-5607609
cluster1290	chr10:5666209-5669509
cluster1291	chr10:5684220-5729789
cluster1292	chr10:5763513-5800438
cluster1293	chr10:5875446-5885836
cluster1294	chr10:5901658-5915902
cluster1295	chr10:5929972-5931997
cluster1296	chr10:5950186-5955651
cluster1297	chr10:5970236-6041097
cluster1298	chr10:6059078-6061189
cluster1299	chr10:6100204-6108539
cluster1300	chr10:6119640-6122004
cluster1301	chr10:6134531-6140347
cluster1302	chr10:6191035-6191962
cluster1303	chr10:6277196-6277539
cluster1304	chr10:6332413-6336986
cluster1305	chr10:6497188-6511634
cluster1306	chr10:6545528-6593830
cluster1307	chr10:6612375-6615922
cluster1308	chr10:6680505-6686364
cluster1309	chr10:6724359-6724968
cluster1310	chr10:6792030-6793510
cluster1311	chr10:6851998-6858089
cluster1312	chr10:6908318-6929177
cluster1313	chr10:6957828-6961432
cluster1314	chr10:6984303-7010801
cluster1315	chr10:7102871-7113293
cluster1316	chr10:7132215-7147695
cluster1317	chr10:7164411-7181963
cluster1318	chr10:7244373-7251968
cluster1319	chr10:7273703-7308910
cluster1320	chr10:7339554-7356425
cluster1321	chr10:7369003-7376585
cluster1322	chr10:7386981-7403991
cluster1323	chr10:7419063-7429508
cluster1324	chr10:7452772-7457905
cluster1325	chr10:7478235-7489122
cluster1326	chr10:7505374-7527608
cluster1327	chr10:7572034-7593336
cluster1328	chr10:7611269-7612477
cluster1329	chr10:7658209-7666765
cluster1330	chr10:7714606-7717694
cluster1331	chr10:7752321-7770574
cluster1332	chr10:7786067-7787191
cluster1333	chr10:7809435-7821961
cluster1334	chr10:7858610-7877039
cluster1335	chr10:7931317-7933064
cluster1336	chr10:7948228-7972208
cluster1337	chr10:8011971-8018259
cluster1338	chr10:8033636-8035320
cluster1339	chr10:8053420-8068842
cluster1340	chr10:8101448-8122912
cluster1341	chr10:8133272-8195603
cluster1342	chr10:8237575-8239325
cluster1343	chr10:8253429-8275880
cluster1344	chr10:8289539-8292471
cluster1345	chr10:8302589-8303094
cluster1346	chr10:8358892-8373757
cluster1347	chr10:8397336-8413500
cluster1348	chr10:8424057-8426138
cluster1349	chr10:8464668-8479555
cluster1350	chr10:8496204-8501624
cluster1351	chr10:8545887-8553627
cluster1352	chr10:8576632-8617150
cluster1353	chr10:8711615-8716867
cluster1354	chr10:8728681-8733145
cluster1355	chr10:8750100-8760483
cluster1356	chr10:8794611-8797191
cluster1357	chr10:8808566-8812651
cluster1358	chr10:8825735-8830507
cluster1359	chr10:8865258-8879397
cluster1360	chr10:8898004-8904823
cluster1361	chr10:8956740-8964578
cluster1362	chr10:8995024-8998899
cluster1363	chr10:9019119-9035709
cluster1364	chr10:9049891-9075056
cluster1365	chr10:9085128-9172015
cluster1366	chr10:9184346-9213121
cluster1367	chr10:9339632-9343052
cluster1368	chr10:9387530-9400558
cluster1369	chr10:9429441-9434524
cluster1370	chr10:9478811-9486527
cluster1371	chr10:9590899-9592794
cluster1372	chr10:9754405-9756968
cluster1373	chr10:9807691-9831442
cluster1374	chr10:9897994-9909906
cluster1375	chr10:10033100-10060513
cluster1376	chr10:10204229-10210398
cluster1377	chr10:10252492-10253150
cluster1378	chr10:10377188-10389814
cluster1379	chr10:10434882-10451812
cluster1380	chr10:10577714-10596393
cluster1381	chr10:10677555-10687209
cluster1382	chr10:10732358-10735732
cluster1383	chr10:10747660-10777638
cluster1384	chr10:10791314-10798300
cluster1385	chr10:10830133-10857428
cluster1386	chr10:11003339-11007225
cluster1387	chr10:11041761-11042215
cluster1388	chr10:11060159-11062372
cluster1389	chr10:11095698-11095916
cluster1390	chr10:11106046-11118802
cluster1391	chr10:11223827-11230212
cluster1392	chr10:11286855-11291167
cluster1393	chr10:11591906-11594017
cluster1394	chr10:11654926-11663161
cluster1395	chr10:11692964-11701936
cluster1396	chr10:11745466-11774931
cluster1397	chr10:11785578-11791050
cluster1398	chr10:11874168-11875100
cluster1399	chr10:11886891-11888141
cluster1400	chr10:11903048-11921993
cluster1401	chr10:11949354-12010388
cluster1402	chr10:12026008-12027282
cluster1403	chr10:12048575-12100940
cluster1404	chr10:12114804-12115843
cluster1405	chr10:12237161-12238347
cluster1406	chr10:12291811-12325946
cluster1407	chr10:12355940-12402498
cluster1408	chr10:12452478-12462659
cluster1409	chr10:12476781-12486324
cluster1410	chr10:12499971-12595905
cluster1411	chr10:12606065-12608136
cluster1412	chr10:12622070-12625018
cluster1413	chr10:12716815-12719229
cluster1414	chr10:12729986-12765796
cluster1415	chr10:12795504-12803576
cluster1416	chr10:12830848-12854599
cluster1417	chr10:12865194-12931624
cluster1418	chr10:12950504-13025284
cluster1419	chr10:13058733-13061845
cluster1420	chr10:13101882-13145707
cluster1421	chr10:13239112-13246339
cluster1422	chr10:13348393-13359839
cluster1423	chr10:13370304-13372352
cluster1424	chr10:13422049-13430258
cluster1425	chr10:13460018-13468679
cluster1426	chr10:13502570-13549173
cluster1427	chr10:13567852-13570148
cluster1428	chr10:13659220-13665330
cluster1429	chr10:13839144-13850615
cluster1430	chr10:13952601-13966287
cluster1431	chr10:13987465-14036929
cluster1432	chr10:14089850-14092578
cluster1433	chr10:14190794-14194546
cluster1434	chr10:14230252-14248636
cluster1435	chr10:14292255-14305684
cluster1436	chr10:14460635-14465646
cluster1437	chr10:14546536-14546786
cluster1438	chr10:14583013-14598127
cluster1439	chr10:14658789-14689129
cluster1440	chr10:14700022-14717718
cluster1441	chr10:14816227-14843976
cluster1442	chr10:14886722-14909793
cluster1443	chr10:14930415-14990472
cluster1444	chr10:15021191-15027101
cluster1445	chr10:15041535-15056096
cluster1446	chr10:15075902-15095557
cluster1447	chr10:15111743-15117642
cluster1448	chr10:15160737-15161199
cluster1449	chr10:15208159-15216689
cluster1450	chr10:15283703-15285520
cluster1451	chr10:15296193-15306385
cluster1452	chr10:15381024-15381675
cluster1453	chr10:15589002-15597712
cluster1454	chr10:15644000-15650862
cluster1455	chr10:15661317-15662756
cluster1456	chr10:15704542-15705261
cluster1457	chr10:16041712-16058933
cluster1458	chr10:16071862-16075847
cluster1459	chr10:16098390-16115534
cluster1460	chr10:16192641-16196259
cluster1461	chr10:16252164-16252653
cluster1462	chr10:16272446-16281471
cluster1463	chr10:16335800-16386246
cluster1464	chr10:16446134-16472942
cluster1465	chr10:16558520-16563430
cluster1466	chr10:16581546-16600225
cluster1467	chr10:16671744-16676582
cluster1468	chr10:16718789-16719543
cluster1469	chr10:16770877-16771259
cluster1470	chr10:16963456-16972031
cluster1471	chr10:17047556-17084233
cluster1472	chr10:17108215-17118229
cluster1473	chr10:17147498-17160546
cluster1474	chr10:17205748-17207087
cluster1475	chr10:17228236-17276934
cluster1476	chr10:17293378-17304132
cluster1477	chr10:17316311-17335339
cluster1478	chr10:17354979-17360922
cluster1479	chr10:17430795-17440080
cluster1480	chr10:17455900-17460126
cluster1481	chr10:17489442-17494717
cluster1482	chr10:17590132-17597751
cluster1483	chr10:17608908-17695749
cluster1484	chr10:17746975-17752190
cluster1485	chr10:17768989-17776205
cluster1486	chr10:17818235-17826932
cluster1487	chr10:17977346-17983067
cluster1488	chr10:18215507-18234337
cluster1489	chr10:18247709-18266443
cluster1490	chr10:18289599-18290063
cluster1491	chr10:18381642-18390354
cluster1492	chr10:18403616-18405331
cluster1493	chr10:18436330-18449799
cluster1494	chr10:18461047-18461259
cluster1495	chr10:18611148-18618019
cluster1496	chr10:18666112-18666532
cluster1497	chr10:18722038-18738653
cluster1498	chr10:18891344-18932636
cluster1499	chr10:18947449-18948337
cluster1500	chr10:19077640-19096695
cluster1501	chr10:19117459-19134336
cluster1502	chr10:19145190-19147736
cluster1503	chr10:19162584-19163526
cluster1504	chr10:19173944-19186426
cluster1505	chr10:19202715-19215532
cluster1506	chr10:19231733-19232392
cluster1507	chr10:19244925-19256543
cluster1508	chr10:19281345-19284632
cluster1509	chr10:19297566-19300584
cluster1510	chr10:19314776-19319623
cluster1511	chr10:19368550-19372727
cluster1512	chr10:19473144-19477492
cluster1513	chr10:19517965-19526497
cluster1514	chr10:19538539-19540124
cluster1515	chr10:19552787-19553049
cluster1516	chr10:19582880-19584724
cluster1517	chr10:19642147-19670911
cluster1518	chr10:19694754-19709505
cluster1519	chr10:19731395-19756083
cluster1520	chr10:20010932-20014666
cluster1521	chr10:20312999-20313984
cluster1522	chr10:20326573-20336515
cluster1523	chr10:20509744-20532257
cluster1524	chr10:20673812-20681306
cluster1525	chr10:20798919-20802882
cluster1526	chr10:20817296-20831403
cluster1527	chr10:20861504-20863392
cluster1528	chr10:20906211-20913266
cluster1529	chr10:20927858-20957016
cluster1530	chr10:21253107-21273060
cluster1531	chr10:21292857-21294328
cluster1532	chr10:21524443-21530548
cluster1533	chr10:21551254-21557609
cluster1534	chr10:21591094-21596487
cluster1535	chr10:21625986-21627748
cluster1536	chr10:21644588-21660484
cluster1537	chr10:21671418-21678228
cluster1538	chr10:21724603-21787618
cluster1539	chr10:21806315-21806924
cluster1540	chr10:21867509-21874693
cluster1541	chr10:21894048-21896999
cluster1542	chr10:22033914-22035193
cluster1543	chr10:22088752-22090282
cluster1544	chr10:22256466-22264717
cluster1545	chr10:22285447-22329645
cluster1546	chr10:22350934-22364317
cluster1547	chr10:22455013-22465111
cluster1548	chr10:22500219-22500603
cluster1549	chr10:22529833-22533697
cluster1550	chr10:22552964-22558477
cluster1551	chr10:22600562-22602201
cluster1552	chr10:22694185-22728101
cluster1553	chr10:22740602-22742415
cluster1554	chr10:23136918-23142685
cluster1555	chr10:23180943-23181868
cluster1556	chr10:23727694-23728285
cluster1557	chr10:23990989-23991661
cluster1558	chr10:24327320-24327586
cluster1559	chr10:24340842-24352003
cluster1560	chr10:24373823-24378104
cluster1561	chr10:24413542-24413809
cluster1562	chr10:24449317-24454476
cluster1563	chr10:24489622-24497306
cluster1564	chr10:24564877-24566448
cluster1565	chr10:24607278-24614706
cluster1566	chr10:24651238-24655393
cluster1567	chr10:24705641-24709530
cluster1568	chr10:24727511-24754181
cluster1569	chr10:25079373-25080453
cluster1570	chr10:25091918-25142019
cluster1571	chr10:25178025-25179709
cluster1572	chr10:25192354-25193064
cluster1573	chr10:25230760-25253207
cluster1574	chr10:25270091-25289102
cluster1575	chr10:25303621-25303869
cluster1576	chr10:25316748-25318152
cluster1577	chr10:25332395-25334050
cluster1578	chr10:25357504-25367378
cluster1579	chr10:25384867-25396042
cluster1580	chr10:25424808-25430713
cluster1581	chr10:25448650-25450560
cluster1582	chr10:25476741-25486786
cluster1583	chr10:25506097-25511404
cluster1584	chr10:25559367-25560693
cluster1585	chr10:25725116-25730178
cluster1586	chr10:25750944-25753418
cluster1587	chr10:25793081-25804324
cluster1588	chr10:25823067-25839152
cluster1589	chr10:25892857-25896679
cluster1590	chr10:26074131-26080859
cluster1591	chr10:26094078-26104012
cluster1592	chr10:26114439-26124075
cluster1593	chr10:26138049-26151648
cluster1594	chr10:26172194-26240838
cluster1595	chr10:26252952-26273877
cluster1596	chr10:26285724-26444838
cluster1597	chr10:26457746-26466095
cluster1598	chr10:26483888-26496419
cluster1599	chr10:26541633-26576742
cluster1600	chr10:26586773-26610442
cluster1601	chr10:26627489-26640236
cluster1602	chr10:26651552-26700443
cluster1603	chr10:26718801-26734239
cluster1604	chr10:26745218-26747916
cluster1605	chr10:26770971-26775515
cluster1606	chr10:26793327-26797802
cluster1607	chr10:26818121-26840442
cluster1608	chr10:26856001-26886509
cluster1609	chr10:26904579-27063323
cluster1610	chr10:27077574-27096173
cluster1611	chr10:27111144-27112796
cluster1612	chr10:27131805-27202676
cluster1613	chr10:27213603-27213939
cluster1614	chr10:27231869-27238935
cluster1615	chr10:27249173-27262831
cluster1616	chr10:27275564-27290410
cluster1617	chr10:27300598-27323687
cluster1618	chr10:27335150-27371207
cluster1619	chr10:27381755-27467296
cluster1620	chr10:27485341-27488146
cluster1621	chr10:27512061-27564536
cluster1622	chr10:27583556-27607952
cluster1623	chr10:27625632-27669053
cluster1624	chr10:27679138-27691540
cluster1625	chr10:27702781-27765929
cluster1626	chr10:27793091-27796743
cluster1627	chr10:27825556-27929512
cluster1628	chr10:27940118-27973496
cluster1629	chr10:27987036-27996707
cluster1630	chr10:28006839-28195970
cluster1631	chr10:28211148-28226519
cluster1632	chr10:28304331-28319245
cluster1633	chr10:28343229-28364534
cluster1634	chr10:28379835-28390283
cluster1635	chr10:28410812-28414680
cluster1636	chr10:28434479-28440926
cluster1637	chr10:28451914-28473333
cluster1638	chr10:28485514-28496531
cluster1639	chr10:28538253-28565413
cluster1640	chr10:28577403-28581925
cluster1641	chr10:28715995-28736588
cluster1642	chr10:28789801-28790195
cluster1643	chr10:28814527-28814901
cluster1644	chr10:28884804-28894915
cluster1645	chr10:28914887-28922610
cluster1646	chr10:28940323-28947197
cluster1647	chr10:28978842-28982243
cluster1648	chr10:29077000-29080931
cluster1649	chr10:29112118-29130359
cluster1650	chr10:29141196-29141801
cluster1651	chr10:29177657-29179432
cluster1652	chr10:29244405-29249463
cluster1653	chr10:29313222-29314760
cluster1654	chr10:29390362-29399394
cluster1655	chr10:29667082-29667455
cluster1656	chr10:29925957-29937639
cluster1657	chr10:29966808-29970066
cluster1658	chr10:30059798-30061553
cluster1659	chr10:30283567-30286624
cluster1660	chr10:30440270-30443082
cluster1661	chr10:30459574-30461802
cluster1662	chr10:30646509-30647772
cluster1663	chr10:30667885-30676376
cluster1664	chr10:30696431-30712844
cluster1665	chr10:30723968-30725749
cluster1666	chr10:30839177-30839579
cluster1667	chr10:30884411-30895750
cluster1668	chr10:30908393-30916283
cluster1669	chr10:30955619-30957047
cluster1670	chr10:31041647-31050539
cluster1671	chr10:31068894-31083595
cluster1672	chr10:31113192-31115200
cluster1673	chr10:31131738-31133358
cluster1674	chr10:31154608-31158944
cluster1675	chr10:31241038-31252734
cluster1676	chr10:31459542-31467592
cluster1677	chr10:31485876-31486087
cluster1678	chr10:31691128-31691831
cluster1679	chr10:31765504-31770050
cluster1680	chr10:31827858-31837875
cluster1681	chr10:31864825-31870725
cluster1682	chr10:31916816-31918634
cluster1683	chr10:31986737-31995327
cluster1684	chr10:32025593-32029714
cluster1685	chr10:32054234-32065555
cluster1686	chr10:32595493-32595836
cluster1687	chr10:32616501-32618371
cluster1688	chr10:32691025-32692205
cluster1689	chr10:32710506-32725229
cluster1690	chr10:32977406-32979713
cluster1691	chr10:33027797-33028098
cluster1692	chr10:33135768-33136186
cluster1693	chr10:33164243-33170312
cluster1694	chr10:33192831-33193558
cluster1695	chr10:33478989-33487202
cluster1696	chr10:33501388-33524492
cluster1697	chr10:33602822-33604424
cluster1698	chr10:33617991-33621533
cluster1699	chr10:33695957-33698725
cluster1700	chr10:33722113-33725005
cluster1701	chr10:33754508-33757448
cluster1702	chr10:33812252-33815056
cluster1703	chr10:33930102-33935689
cluster1704	chr10:33959778-33961574
cluster1705	chr10:34020599-34095707
cluster1706	chr10:34146289-34149456
cluster1707	chr10:34290675-34292858
cluster1708	chr10:34948131-34955450
cluster1709	chr10:35260916-35266598
cluster1710	chr10:35300025-35304192
cluster1711	chr10:35627856-35628283
cluster1712	chr10:35723473-35734079
cluster1713	chr10:36101488-36101856
cluster1714	chr10:36451402-36456298
cluster1715	chr10:36642098-36650787
cluster1716	chr10:37012499-37015062
cluster1717	chr10:37252791-37257369
cluster1718	chr10:37921766-37926589
cluster1719	chr10:37961828-37978631
cluster1720	chr10:38820584-38828464
cluster1721	chr10:38880694-38882535
cluster1722	chr10:38970954-38974085
cluster1723	chr10:39026994-39042118
cluster1724	chr10:39110815-39121302
cluster1725	chr10:39687619-39693038
cluster1726	chr10:39791747-39792993
cluster1727	chr10:40087706-40093546
cluster1728	chr10:40230354-40237748
cluster1729	chr10:40329983-40332725
cluster1730	chr10:40419978-40427468
cluster1731	chr10:40641117-40641616
cluster1732	chr10:40652806-40654785
cluster1733	chr10:40841268-40841597
cluster1734	chr10:41187137-41188858
cluster1735	chr10:41472535-41484224
cluster1736	chr10:41510735-41555177
cluster1737	chr10:41615561-41619996
cluster1738	chr10:41762684-41779265
cluster1739	chr10:41820126-41822522
cluster1740	chr10:41871218-41874281
cluster1741	chr10:41979991-41980311
cluster1742	chr10:42023554-42033254
cluster1743	chr10:42178290-42192598
cluster1744	chr10:42238401-42243066
cluster1745	chr10:42288517-42304553
cluster1746	chr10:42661113-42662562
cluster1747	chr10:42710804-42711747
cluster1748	chr10:42790058-42799814
cluster1749	chr10:42811211-42812531
cluster1750	chr10:42886698-42886957
cluster1751	chr10:42982144-42989828
cluster1752	chr10:43675963-43676662
cluster1753	chr10:44437940-44438654
cluster1754	chr10:46349292-46356072
cluster1755	chr10:47701213-47702021
cluster1756	chr10:48248766-48252396
cluster1757	chr10:48268015-48274379
cluster1758	chr10:48359186-48359809
cluster1759	chr10:48592959-48593814
cluster1760	chr10:48918006-48930489
cluster1761	chr10:49641805-49645986
cluster1762	chr10:49911731-49913300
cluster1763	chr10:50571323-50573946
cluster1764	chr10:50766677-50768320
cluster1765	chr10:50792759-50807265
cluster1766	chr10:51480174-51480752
cluster1767	chr10:51770599-51786595
cluster1768	chr10:52067225-52067753
cluster1769	chr10:52896926-52899144
cluster1770	chr10:53368347-53368685
cluster1771	chr10:55145912-55147273
cluster1772	chr10:55458113-55464890
cluster1773	chr10:55724109-55730861
cluster1774	chr10:56976114-56976690
cluster1775	chr10:57093122-57115220
cluster1776	chr10:57140087-57155824
cluster1777	chr10:57201749-57209173
cluster1778	chr10:57422250-57423408
cluster1779	chr10:57631801-57632091
cluster1780	chr10:57888962-57892068
cluster1781	chr10:57951030-57961272
cluster1782	chr10:58153976-58157094
cluster1783	chr10:58370003-58378337
cluster1784	chr10:58512968-58526287
cluster1785	chr10:58772729-58774558
cluster1786	chr10:59129611-59131667
cluster1787	chr10:59148342-59152440
cluster1788	chr10:59550491-59571972
cluster1789	chr10:60019208-60033041
cluster1790	chr10:60339022-60352212
cluster1791	chr10:60369379-60385705
cluster1792	chr10:60426195-60436018
cluster1793	chr10:60481534-60487971
cluster1794	chr10:60507793-60512381
cluster1795	chr10:60601919-60604925
cluster1796	chr10:60615056-60617450
cluster1797	chr10:60632049-60647366
cluster1798	chr10:60664488-60665558
cluster1799	chr10:60939173-60940024
cluster1800	chr10:61203798-61216165
cluster1801	chr10:61288866-61300898
cluster1802	chr10:62138740-62139017
cluster1803	chr10:62656113-62661848
cluster1804	chr10:62693263-62722605
cluster1805	chr10:63957824-63959047
cluster1806	chr10:64784290-64786602
cluster1807	chr10:64803583-64820022
cluster1808	chr10:65174012-65176022
cluster1809	chr10:65960732-65962915
cluster1810	chr10:66037790-66046570
cluster1811	chr10:66065818-66072678
cluster1812	chr10:66246643-66246885
cluster1813	chr10:66662271-66662693
cluster1814	chr10:66942396-66951691
cluster1815	chr10:67032484-67039673
cluster1816	chr10:68331821-68332045
cluster1817	chr10:68761592-68761827
cluster1818	chr10:69858490-69858787
cluster1819	chr10:70290408-70291411
cluster1820	chr10:70513713-70520366
cluster1821	chr10:70639466-70639771
cluster1822	chr10:71037634-71043469
cluster1823	chr10:72139154-72142659
cluster1824	chr10:72225265-72225766
cluster1825	chr10:72406337-72413513
cluster1826	chr10:72476988-72477263
cluster1827	chr10:72521473-72522438
cluster1828	chr10:72686259-72693294
cluster1829	chr10:72878875-72881628
cluster1830	chr10:72902520-72903784
cluster1831	chr10:73224483-73224921
cluster1832	chr10:73244163-73246209
cluster1833	chr10:74040698-74042087
cluster1834	chr10:74080158-74081001
cluster1835	chr10:74092071-74096534
cluster1836	chr10:74220121-74221880
cluster1837	chr10:74270071-74271318
cluster1838	chr10:75570108-75571021
cluster1839	chr10:76337459-76338077
cluster1840	chr10:76635159-76637192
cluster1841	chr10:77355520-77359046
cluster1842	chr10:77868303-77868553
cluster1843	chr10:78121803-78122987
cluster1844	chr10:78974943-78978633
cluster1845	chr10:79739701-79749195
cluster1846	chr10:79829525-79830049
cluster1847	chr10:79984489-79988089
cluster1848	chr10:80613102-80615005
cluster1849	chr10:80645584-80650047
cluster1850	chr10:80663192-80694459
cluster1851	chr10:81817221-81819958
cluster1852	chr10:82009991-82010409
cluster1853	chr10:82239326-82239856
cluster1854	chr10:82394765-82394991
cluster1855	chr10:82921363-82922985
cluster1856	chr10:83259070-83259827
cluster1857	chr10:83424879-83436492
cluster1858	chr10:83497976-83506328
cluster1859	chr10:83560896-83563396
cluster1860	chr10:83612337-83737197
cluster1861	chr10:83799191-83821783
cluster1862	chr11:92507-94363
cluster1863	chr11:141612-162770
cluster1864	chr11:220882-232889
cluster1865	chr11:243635-263593
cluster1866	chr11:276444-297201
cluster1867	chr11:511532-518629
cluster1868	chr11:557072-567802
cluster1869	chr11:592958-598778
cluster1870	chr11:614924-623460
cluster1871	chr11:681429-711564
cluster1872	chr11:739972-747540
cluster1873	chr11:800152-833526
cluster1874	chr11:849215-868351
cluster1875	chr11:927009-951230
cluster1876	chr11:979136-1015675
cluster1877	chr11:1037953-1043543
cluster1878	chr11:1131071-1133432
cluster1879	chr11:1192571-1193045
cluster1880	chr11:1209619-1210502
cluster1881	chr11:1278438-1278656
cluster1882	chr11:1290650-1297000
cluster1883	chr11:1308979-1373899
cluster1884	chr11:1391866-1411712
cluster1885	chr11:1451384-1463525
cluster1886	chr11:1489010-1494727
cluster1887	chr11:1514856-1515989
cluster1888	chr11:1561419-1561931
cluster1889	chr11:1581615-1652554
cluster1890	chr11:1668936-1674890
cluster1891	chr11:1744953-1761690
cluster1892	chr11:1780058-1835144
cluster1893	chr11:1874843-1896523
cluster1894	chr11:1928635-1957319
cluster1895	chr11:1980785-1981032
cluster1896	chr11:2046391-2052071
cluster1897	chr11:2063442-2070867
cluster1898	chr11:2083803-2115059
cluster1899	chr11:2563636-2566381
cluster1900	chr11:2584887-2597064
cluster1901	chr11:2614539-2619349
cluster1902	chr11:2629749-2630474
cluster1903	chr11:2707541-2727274
cluster1904	chr11:2760099-2765261
cluster1905	chr11:2802404-2829059
cluster1906	chr11:2885550-2902162
cluster1907	chr11:2930563-2936859
cluster1908	chr11:2978180-2986746
cluster1909	chr11:3067322-3071163
cluster1910	chr11:3088443-3139296
cluster1911	chr11:3166460-3173827
cluster1912	chr11:3242983-3453522
cluster1913	chr11:3470307-3471086
cluster1914	chr11:3496040-3510555
cluster1915	chr11:3570429-3672094
cluster1916	chr11:3719939-3725843
cluster1917	chr11:3738605-3776634
cluster1918	chr11:3824350-3853037
cluster1919	chr11:3864983-3877812
cluster1920	chr11:3917960-3948418
cluster1921	chr11:4008204-4031544
cluster1922	chr11:4043458-4053974
cluster1923	chr11:4110879-4113167
cluster1924	chr11:4157539-4168366
cluster1925	chr11:4193501-4205058
cluster1926	chr11:4216075-4221020
cluster1927	chr11:4242594-4247617
cluster1928	chr11:4261535-4292938
cluster1929	chr11:4311409-4316487
cluster1930	chr11:4360743-4372138
cluster1931	chr11:4468365-4468574
cluster1932	chr11:4487509-4487731
cluster1933	chr11:4523237-4530827
cluster1934	chr11:4549485-4598402
cluster1935	chr11:4666101-4693283
cluster1936	chr11:4886882-4889324
cluster1937	chr11:4937007-5042029
cluster1938	chr11:5071444-5118592
cluster1939	chr11:5193305-5207068
cluster1940	chr11:5261382-5269486
cluster1941	chr11:5298349-5302975
cluster1942	chr11:5464887-5466898
cluster1943	chr11:5539550-5552232
cluster1944	chr11:5619733-5647210
cluster1945	chr11:5673974-5683714
cluster1946	chr11:5706028-5707291
cluster1947	chr11:5723077-5728921
cluster1948	chr11:5825687-5826249
cluster1949	chr11:5892093-5899347
cluster1950	chr11:5969647-5970907
cluster1951	chr11:6023587-6028986
cluster1952	chr11:6063780-6085526
cluster1953	chr11:6106025-6111969
cluster1954	chr11:6134058-6148282
cluster1955	chr11:6162352-6168829
cluster1956	chr11:6199031-6209613
cluster1957	chr11:6226556-6230944
cluster1958	chr11:6244467-6271409
cluster1959	chr11:6324940-6325956
cluster1960	chr11:6372778-6375821
cluster1961	chr11:6464571-6470859
cluster1962	chr11:6493780-6494039
cluster1963	chr11:6527416-6538877
cluster1964	chr11:6616567-6616981
cluster1965	chr11:6638157-6640180
cluster1966	chr11:6654250-6688228
cluster1967	chr11:6709539-6709872
cluster1968	chr11:6743547-6750444
cluster1969	chr11:6761813-6786085
cluster1970	chr11:6823394-6826235
cluster1971	chr11:6861521-6873988
cluster1972	chr11:6967170-6987856
cluster1973	chr11:7006248-7010660
cluster1974	chr11:7183212-7202236
cluster1975	chr11:7213699-7217032
cluster1976	chr11:7381934-7384230
cluster1977	chr11:7397770-7439888
cluster1978	chr11:7517074-7524362
cluster1979	chr11:7577787-7591580
cluster1980	chr11:7775239-7781467
cluster1981	chr11:8044626-8065085
cluster1982	chr11:8086518-8159231
cluster1983	chr11:8309729-8383672
cluster1984	chr11:8398904-8399864
cluster1985	chr11:8453353-8462992
cluster1986	chr11:8474521-8479090
cluster1987	chr11:8531103-8551398
cluster1988	chr11:8776167-8779495
cluster1989	chr11:8792636-8797978
cluster1990	chr11:8810033-8813552
cluster1991	chr11:8825488-8826695
cluster1992	chr11:8858476-9161607
cluster1993	chr11:9240840-9261217
cluster1994	chr11:11070946-11072581
cluster1995	chr11:11281950-11282568
cluster1996	chr11:11369112-11371821
cluster1997	chr11:11501127-11510408
cluster1998	chr11:11959278-11971536
cluster1999	chr11:12175640-12176354
cluster2000	chr11:12192406-12209151
[truncated: 14,857 more rows]
