# Supplementary material for: Identification of piRNAs and piRNA clusters in the testes of the Mongolian horse
Source: Sci Rep. 2019 Mar 22;9:5022. doi: 10.1038/s41598-019-41475-9 (PMC6430771; doi:10.1038/s41598-019-41475-9)
Supplement: Supplementary file 7 — Dataset 6 [file 41598_2019_41475_MOESM7_ESM.xls]

## Sheet: Sheet1
	uniq_1215060	uniq_4231549	uniq_1214880	uniq_1217459	uniq_7619	uniq_1214806	uniq_1447220	uniq_1214700
adjusted quantitative outcome of BSM	3.68204	2.63511	3.63619	27.605	6.31976	17.0584	14.4753	18.3622
adjusted quantitative outcome of ASM	8.37139	14.6323	17.4954	430.544	25.6217	91.7849	144.097	146.076
P-value	0.047	0.001	0.016	0.002	0.024	0.009	0.014	0.0001
