# Supplementary material for: Identification of piRNAs and piRNA clusters in the testes of the Mongolian horse
Source: Sci Rep. 2019 Mar 22;9:5022. doi: 10.1038/s41598-019-41475-9 (PMC6430771; doi:10.1038/s41598-019-41475-9)
Supplement: Supplementary file 8 — Dataset 7 [file 41598_2019_41475_MOESM8_ESM.xls]

GO_accession	Description	Term_type	Over_represented_pValue	Corrected_pValue	DEG_item	DEG_list	Bg_item	Bg_list	Gene_names
GO:0005622	intracellular	cellular_component	8.6226e-61	9.8366e-57	863	1313	2198	4714	ENSECAG00000007083,ENSECAG00000006920,ENSECAG00000000350,ENSECAG00000002389,ENSECAG00000000473,ENSECAG00000001650,ENSECAG00000000311,ENSECAG00000005661,ENSECAG00000004819,ENSECAG00000008361,ENSECAG00000002380,ENSECAG00000007690,ENSECAG00000000590,ENSECAG00000001568,ENSECAG00000008073,ENSECAG00000004618,ENSECAG00000006712,ENSECAG00000000565,ENSECAG00000004592,ENSECAG00000005203,ENSECAG00000007717,…
GO:0044424	intracellular part	cellular_component	1.2749e-46	7.272e-43	796	1313	2074	4714	ENSECAG00000006546,ENSECAG00000000834,ENSECAG00000000438,ENSECAG00000006892,ENSECAG00000005495,ENSECAG00000005796,ENSECAG00000008160,ENSECAG00000008436,ENSECAG00000007917,ENSECAG00000005145,ENSECAG00000005320,ENSECAG00000001853,ENSECAG00000007905,ENSECAG00000006950,ENSECAG00000007288,ENSECAG00000007190,ENSECAG00000000237,ENSECAG00000004536,ENSECAG00000006607,ENSECAG00000007374,ENSECAG00000006626,…
GO:0043226	organelle	cellular_component	2.964e-46	1.1271e-42	774	1313	2000	4714	ENSECAG00000006544,ENSECAG00000008659,ENSECAG00000005207,ENSECAG00000000477,ENSECAG00000006077,ENSECAG00000007941,ENSECAG00000006997,ENSECAG00000003462,ENSECAG00000004698,ENSECAG00000003104,ENSECAG00000005437,ENSECAG00000005865,ENSECAG00000007080,ENSECAG00000007384,ENSECAG00000008598,ENSECAG00000000811,ENSECAG00000002281,ENSECAG00000000047,ENSECAG00000004484,ENSECAG00000008129,ENSECAG00000005671,…
GO:0008152	metabolic process	biological_process	1.5504e-45	4.4217e-42	774	1313	2006	4714	ENSECAG00000006878,ENSECAG00000005171,ENSECAG00000002400,ENSECAG00000006995,ENSECAG00000004829,ENSECAG00000007936,ENSECAG00000004944,ENSECAG00000002972,ENSECAG00000000229,ENSECAG00000007640,ENSECAG00000007352,ENSECAG00000006597,ENSECAG00000006726,ENSECAG00000003367,ENSECAG00000001653,ENSECAG00000003271,ENSECAG00000006877,ENSECAG00000008139,ENSECAG00000005662,ENSECAG00000008051,ENSECAG00000000327,…
GO:0043229	intracellular organelle	cellular_component	3.4399e-42	7.8485e-39	708	1313	1808	4714	ENSECAG00000008596,ENSECAG00000006756,ENSECAG00000000042,ENSECAG00000002596,ENSECAG00000000971,ENSECAG00000007908,ENSECAG00000000060,ENSECAG00000000367,ENSECAG00000006379,ENSECAG00000003791,ENSECAG00000007147,ENSECAG00000000746,ENSECAG00000007373,ENSECAG00000006453,ENSECAG00000005529,ENSECAG00000007707,ENSECAG00000005530,ENSECAG00000000095,ENSECAG00000000578,ENSECAG00000007787,ENSECAG00000006801,…
GO:0005515	protein binding	molecular_function	1.1831e-38	2.2494e-35	869	1313	2411	4714	ENSECAG00000000501,ENSECAG00000005796,ENSECAG00000008179,ENSECAG00000007917,ENSECAG00000008436,ENSECAG00000004446,ENSECAG00000006912,ENSECAG00000007138,ENSECAG00000005320,ENSECAG00000006546,ENSECAG00000000834,ENSECAG00000005495,ENSECAG00000004536,ENSECAG00000000237,ENSECAG00000006607,ENSECAG00000007374,ENSECAG00000006626,ENSECAG00000001164,ENSECAG00000001853,ENSECAG00000006950,ENSECAG00000000281,…
GO:0043167	ion binding	molecular_function	2.0925e-38	3.4102e-35	431	1313	955	4714	ENSECAG00000006756,ENSECAG00000000536,ENSECAG00000003179,ENSECAG00000005573,ENSECAG00000004246,ENSECAG00000002490,ENSECAG00000000042,ENSECAG00000000121,ENSECAG00000002596,ENSECAG00000008452,ENSECAG00000008295,ENSECAG00000002831,ENSECAG00000006883,ENSECAG00000007908,ENSECAG00000000855,ENSECAG00000000626,ENSECAG00000000367,ENSECAG00000005312,ENSECAG00000007243,ENSECAG00000000060,ENSECAG00000003791,…
GO:0005488	binding	molecular_function	1.9426e-37	2.7702e-34	1063	1313	3178	4714	ENSECAG00000000539,ENSECAG00000008480,ENSECAG00000000362,ENSECAG00000002578,ENSECAG00000007916,ENSECAG00000001033,ENSECAG00000008618,ENSECAG00000007269,ENSECAG00000006038,ENSECAG00000002173,ENSECAG00000006257,ENSECAG00000000307,ENSECAG00000000381,ENSECAG00000006072,ENSECAG00000000734,ENSECAG00000004256,ENSECAG00000003601,ENSECAG00000002661,ENSECAG00000000149,ENSECAG00000003846,ENSECAG00000006844,…
GO:0043227	membrane-bounded organelle	cellular_component	2.4774e-37	3.1402e-34	696	1313	1811	4714	ENSECAG00000007993,ENSECAG00000005704,ENSECAG00000006984,ENSECAG00000006906,ENSECAG00000006698,ENSECAG00000007355,ENSECAG00000006181,ENSECAG00000000984,ENSECAG00000000162,ENSECAG00000008468,ENSECAG00000000852,ENSECAG00000002746,ENSECAG00000000377,ENSECAG00000007994,ENSECAG00000007822,ENSECAG00000006289,ENSECAG00000008412,ENSECAG00000008318,ENSECAG00000007952,ENSECAG00000007441,ENSECAG00000006080,…
GO:0005737	cytoplasm	cellular_component	1.5652e-34	1.7856e-31	574	1313	1431	4714	ENSECAG00000005881,ENSECAG00000007865,ENSECAG00000006704,ENSECAG00000007536,ENSECAG00000007262,ENSECAG00000001360,ENSECAG00000006808,ENSECAG00000000077,ENSECAG00000000545,ENSECAG00000006280,ENSECAG00000008331,ENSECAG00000001989,ENSECAG00000005393,ENSECAG00000005917,ENSECAG00000000437,ENSECAG00000007723,ENSECAG00000005632,ENSECAG00000001570,ENSECAG00000000643,ENSECAG00000005690,ENSECAG00000000199,…
GO:0044446	intracellular organelle part	cellular_component	2.8669e-34	2.9732e-31	454	1313	1055	4714	ENSECAG00000006963,ENSECAG00000008434,ENSECAG00000000235,ENSECAG00000007265,ENSECAG00000000059,ENSECAG00000007559,ENSECAG00000000453,ENSECAG00000006315,ENSECAG00000006669,ENSECAG00000003772,ENSECAG00000001205,ENSECAG00000004387,ENSECAG00000000320,ENSECAG00000008495,ENSECAG00000007477,ENSECAG00000000861,ENSECAG00000000475,ENSECAG00000000136,ENSECAG00000004755,ENSECAG00000001700,ENSECAG00000000239,…
GO:0044422	organelle part	cellular_component	7.768e-34	7.3848e-31	463	1313	1086	4714	ENSECAG00000002541,ENSECAG00000007634,ENSECAG00000006796,ENSECAG00000006019,ENSECAG00000001041,ENSECAG00000000748,ENSECAG00000007299,ENSECAG00000000431,ENSECAG00000007003,ENSECAG00000005146,ENSECAG00000005608,ENSECAG00000000518,ENSECAG00000003331,ENSECAG00000007319,ENSECAG00000003235,ENSECAG00000007760,ENSECAG00000008167,ENSECAG00000005548,ENSECAG00000000110,ENSECAG00000008029,ENSECAG00000007560,…
GO:0043231	intracellular membrane-bounded organelle	cellular_component	9.449e-33	8.2918e-30	624	1313	1612	4714	ENSECAG00000006965,ENSECAG00000008495,ENSECAG00000008556,ENSECAG00000007847,ENSECAG00000004387,ENSECAG00000003772,ENSECAG00000006315,ENSECAG00000001129,ENSECAG00000006998,ENSECAG00000000059,ENSECAG00000000554,ENSECAG00000005377,ENSECAG00000006213,ENSECAG00000000331,ENSECAG00000007694,ENSECAG00000001700,ENSECAG00000004755,ENSECAG00000000861,ENSECAG00000000953,ENSECAG00000002783,ENSECAG00000007942,…
GO:0003824	catalytic activity	molecular_function	3.9471e-30	3.2163e-27	435	1313	1030	4714	ENSECAG00000007513,ENSECAG00000000475,ENSECAG00000005221,ENSECAG00000003178,ENSECAG00000000953,ENSECAG00000002251,ENSECAG00000006519,ENSECAG00000008592,ENSECAG00000006771,ENSECAG00000000939,ENSECAG00000007240,ENSECAG00000005377,ENSECAG00000006213,ENSECAG00000000195,ENSECAG00000000627,ENSECAG00000000331,ENSECAG00000007896,ENSECAG00000000324,ENSECAG00000000125,ENSECAG00000007409,ENSECAG00000001700,…
GO:0044444	cytoplasmic part	cellular_component	9.7156e-27	7.389e-24	406	1313	970	4714	ENSECAG00000002522,ENSECAG00000000665,ENSECAG00000006182,ENSECAG00000000404,ENSECAG00000008569,ENSECAG00000008639,ENSECAG00000007129,ENSECAG00000005719,ENSECAG00000008033,ENSECAG00000000048,ENSECAG00000007798,ENSECAG00000004931,ENSECAG00000007974,ENSECAG00000007897,ENSECAG00000008457,ENSECAG00000004338,ENSECAG00000002491,ENSECAG00000003602,ENSECAG00000003113,ENSECAG00000006886,ENSECAG00000003312,…
GO:0046872	metal ion binding	molecular_function	2.1385e-26	1.5248e-23	285	1313	614	4714	ENSECAG00000000795,ENSECAG00000003079,ENSECAG00000000645,ENSECAG00000003007,ENSECAG00000005110,ENSECAG00000000138,ENSECAG00000002386,ENSECAG00000008521,ENSECAG00000003581,ENSECAG00000006749,ENSECAG00000007549,ENSECAG00000001299,ENSECAG00000001290,ENSECAG00000008279,ENSECAG00000003388,ENSECAG00000003503,ENSECAG00000005290,ENSECAG00000001608,ENSECAG00000005156,ENSECAG00000005001,ENSECAG00000002321,…
GO:0044237	cellular metabolic process	biological_process	6.7832e-26	4.5519e-23	608	1313	1629	4714	ENSECAG00000008454,ENSECAG00000001989,ENSECAG00000008331,ENSECAG00000005917,ENSECAG00000000437,ENSECAG00000002193,ENSECAG00000005881,ENSECAG00000007247,ENSECAG00000000077,ENSECAG00000007275,ENSECAG00000006280,ENSECAG00000000545,ENSECAG00000007536,ENSECAG00000001360,ENSECAG00000007187,ENSECAG00000002021,ENSECAG00000007105,ENSECAG00000006885,ENSECAG00000007757,ENSECAG00000003473,ENSECAG00000000595,…
GO:0071704	organic substance metabolic process	biological_process	9.2225e-26	5.845e-23	633	1313	1715	4714	ENSECAG00000008201,ENSECAG00000008480,ENSECAG00000000362,ENSECAG00000002578,ENSECAG00000007124,ENSECAG00000000127,ENSECAG00000005707,ENSECAG00000000539,ENSECAG00000000104,ENSECAG00000007511,ENSECAG00000007605,ENSECAG00000008629,ENSECAG00000007490,ENSECAG00000000390,ENSECAG00000007269,ENSECAG00000007455,ENSECAG00000000734,ENSECAG00000005949,ENSECAG00000007824,ENSECAG00000000307,ENSECAG00000007176,…
GO:0043169	cation binding	molecular_function	7.7796e-25	4.6711e-22	285	1313	625	4714	ENSECAG00000006429,ENSECAG00000008518,ENSECAG00000007800,ENSECAG00000007391,ENSECAG00000007222,ENSECAG00000008283,ENSECAG00000000014,ENSECAG00000006803,ENSECAG00000006454,ENSECAG00000002716,ENSECAG00000001145,ENSECAG00000002280,ENSECAG00000006675,ENSECAG00000007751,ENSECAG00000003034,ENSECAG00000007748,ENSECAG00000003761,ENSECAG00000007791,ENSECAG00000002491,ENSECAG00000002745,ENSECAG00000007761,…
GO:0044238	primary metabolic process	biological_process	2.5134e-24	1.4336e-21	606	1313	1640	4714	ENSECAG00000003079,ENSECAG00000004024,ENSECAG00000007629,ENSECAG00000002918,ENSECAG00000000645,ENSECAG00000003007,ENSECAG00000006983,ENSECAG00000008521,ENSECAG00000000751,ENSECAG00000005633,ENSECAG00000000420,ENSECAG00000005156,ENSECAG00000008022,ENSECAG00000003503,ENSECAG00000005290,ENSECAG00000003388,ENSECAG00000006736,ENSECAG00000000352,ENSECAG00000007658,ENSECAG00000000311,ENSECAG00000008296,…
GO:0071840	cellular component organization or biogenesis	biological_process	4.4815e-24	2.4345e-21	386	1313	932	4714	ENSECAG00000006607,ENSECAG00000002920,ENSECAG00000000237,ENSECAG00000004536,ENSECAG00000004757,ENSECAG00000006950,ENSECAG00000000296,ENSECAG00000008292,ENSECAG00000001156,ENSECAG00000007797,ENSECAG00000007363,ENSECAG00000008366,ENSECAG00000005796,ENSECAG00000008191,ENSECAG00000003570,ENSECAG00000000161,ENSECAG00000007138,ENSECAG00000000780,ENSECAG00000000438,ENSECAG00000006331,ENSECAG00000006506,…
GO:0051179	localization	biological_process	2.8406e-23	1.473e-20	366	1313	878	4714	ENSECAG00000004287,ENSECAG00000008358,ENSECAG00000006729,ENSECAG00000001652,ENSECAG00000001445,ENSECAG00000001064,ENSECAG00000007659,ENSECAG00000000035,ENSECAG00000000435,ENSECAG00000007044,ENSECAG00000005708,ENSECAG00000000110,ENSECAG00000006245,ENSECAG00000000431,ENSECAG00000000267,ENSECAG00000005608,ENSECAG00000005559,ENSECAG00000008392,ENSECAG00000005833,ENSECAG00000006788,ENSECAG00000000471,…
GO:0016043	cellular component organization	biological_process	3.3096e-23	1.6416e-20	373	1313	900	4714	ENSECAG00000001360,ENSECAG00000007536,ENSECAG00000007262,ENSECAG00000008040,ENSECAG00000007471,ENSECAG00000006808,ENSECAG00000007275,ENSECAG00000008107,ENSECAG00000000545,ENSECAG00000007671,ENSECAG00000007426,ENSECAG00000007247,ENSECAG00000007277,ENSECAG00000000203,ENSECAG00000007949,ENSECAG00000004372,ENSECAG00000000017,ENSECAG00000002569,ENSECAG00000006474,ENSECAG00000005393,ENSECAG00000001989,…
GO:0043170	macromolecule metabolic process	biological_process	1.3738e-22	6.5299e-20	548	1313	1466	4714	ENSECAG00000000314,ENSECAG00000000266,ENSECAG00000006177,ENSECAG00000002087,ENSECAG00000000029,ENSECAG00000007385,ENSECAG00000007726,ENSECAG00000007300,ENSECAG00000006400,ENSECAG00000001234,ENSECAG00000005486,ENSECAG00000000759,ENSECAG00000007392,ENSECAG00000008655,ENSECAG00000007150,ENSECAG00000007125,ENSECAG00000000551,ENSECAG00000006659,ENSECAG00000007687,ENSECAG00000007439,ENSECAG00000003319,…
GO:0044260	cellular macromolecule metabolic process	biological_process	1.4966e-22	6.8292e-20	509	1313	1338	4714	ENSECAG00000002745,ENSECAG00000008252,ENSECAG00000006958,ENSECAG00000006611,ENSECAG00000005659,ENSECAG00000002491,ENSECAG00000004807,ENSECAG00000003761,ENSECAG00000007493,ENSECAG00000006886,ENSECAG00000007748,ENSECAG00000006540,ENSECAG00000000916,ENSECAG00000008011,ENSECAG00000000048,ENSECAG00000003448,ENSECAG00000004931,ENSECAG00000007974,ENSECAG00000000727,ENSECAG00000007897,ENSECAG00000005797,…
GO:0019222	regulation of metabolic process	biological_process	1.4112e-18	6.1921e-16	400	1313	1031	4714	ENSECAG00000004651,ENSECAG00000006453,ENSECAG00000007707,ENSECAG00000007806,ENSECAG00000003791,ENSECAG00000005248,ENSECAG00000006710,ENSECAG00000001058,ENSECAG00000007243,ENSECAG00000005312,ENSECAG00000000626,ENSECAG00000003179,ENSECAG00000000648,ENSECAG00000004591,ENSECAG00000000971,ENSECAG00000004246,ENSECAG00000000413,ENSECAG00000005925,ENSECAG00000005829,ENSECAG00000003158,ENSECAG00000000040,…
GO:0044428	nuclear part	cellular_component	1.4953e-18	6.3177e-16	253	1313	581	4714	ENSECAG00000007949,ENSECAG00000002892,ENSECAG00000000370,ENSECAG00000006365,ENSECAG00000008227,ENSECAG00000007717,ENSECAG00000006737,ENSECAG00000005422,ENSECAG00000002155,ENSECAG00000004592,ENSECAG00000004224,ENSECAG00000000691,ENSECAG00000008331,ENSECAG00000006043,ENSECAG00000000188,ENSECAG00000008361,ENSECAG00000007536,ENSECAG00000006166,ENSECAG00000000545,ENSECAG00000007718,ENSECAG00000000614,…
GO:0051234	establishment of localization	biological_process	1.4169e-17	5.7727e-15	289	1313	697	4714	ENSECAG00000001854,ENSECAG00000006392,ENSECAG00000006659,ENSECAG00000007687,ENSECAG00000007439,ENSECAG00000003759,ENSECAG00000007392,ENSECAG00000006450,ENSECAG00000008541,ENSECAG00000007194,ENSECAG00000002919,ENSECAG00000004286,ENSECAG00000006191,ENSECAG00000005968,ENSECAG00000001834,ENSECAG00000005752,ENSECAG00000002087,ENSECAG00000007786,ENSECAG00000000091,ENSECAG00000005794,ENSECAG00000003271,…
GO:0090304	nucleic acid metabolic process	biological_process	1.6787e-17	6.6035e-15	301	1313	734	4714	ENSECAG00000000413,ENSECAG00000005925,ENSECAG00000003158,ENSECAG00000000040,ENSECAG00000008421,ENSECAG00000000608,ENSECAG00000006090,ENSECAG00000000383,ENSECAG00000006648,ENSECAG00000004617,ENSECAG00000008513,ENSECAG00000000752,ENSECAG00000007787,ENSECAG00000007411,ENSECAG00000006636,ENSECAG00000006453,ENSECAG00000003791,ENSECAG00000005248,ENSECAG00000007243,ENSECAG00000007191,ENSECAG00000000367,…
GO:0006810	transport	biological_process	1.8528e-17	7.0455e-15	283	1313	680	4714	ENSECAG00000007917,ENSECAG00000007335,ENSECAG00000005796,ENSECAG00000003570,ENSECAG00000005100,ENSECAG00000000767,ENSECAG00000006892,ENSECAG00000006331,ENSECAG00000000438,ENSECAG00000006835,ENSECAG00000008396,ENSECAG00000006506,ENSECAG00000000632,ENSECAG00000002920,ENSECAG00000004757,ENSECAG00000004536,ENSECAG00000006626,ENSECAG00000007374,ENSECAG00000007905,ENSECAG00000001156,ENSECAG00000002359,…
GO:1901360	organic cyclic compound metabolic process	biological_process	1.065e-16	3.8261e-14	342	1313	869	4714	ENSECAG00000000117,ENSECAG00000008572,ENSECAG00000007170,ENSECAG00000000279,ENSECAG00000008134,ENSECAG00000004757,ENSECAG00000008215,ENSECAG00000005128,ENSECAG00000007797,ENSECAG00000004668,ENSECAG00000007702,ENSECAG00000001853,ENSECAG00000008292,ENSECAG00000005320,ENSECAG00000000345,ENSECAG00000007138,ENSECAG00000008366,ENSECAG00000008436,ENSECAG00000006343,ENSECAG00000008160,ENSECAG00000001316,…
GO:0006996	organelle organization	biological_process	1.0733e-16	3.8261e-14	235	1313	544	4714	ENSECAG00000005538,ENSECAG00000007495,ENSECAG00000005925,ENSECAG00000007763,ENSECAG00000007113,ENSECAG00000000696,ENSECAG00000007807,ENSECAG00000006090,ENSECAG00000001651,ENSECAG00000000392,ENSECAG00000006592,ENSECAG00000005570,ENSECAG00000007349,ENSECAG00000000383,ENSECAG00000008225,ENSECAG00000000158,ENSECAG00000008051,ENSECAG00000007747,ENSECAG00000003883,ENSECAG00000002378,ENSECAG00000004617,…
GO:0012505	endomembrane system	cellular_component	1.9508e-16	6.7439e-14	199	1313	442	4714	ENSECAG00000006886,ENSECAG00000000237,ENSECAG00000000728,ENSECAG00000004757,ENSECAG00000006239,ENSECAG00000003602,ENSECAG00000006626,ENSECAG00000006950,ENSECAG00000007905,ENSECAG00000006611,ENSECAG00000002745,ENSECAG00000007363,ENSECAG00000008639,ENSECAG00000007129,ENSECAG00000005719,ENSECAG00000000404,ENSECAG00000002522,ENSECAG00000008457,ENSECAG00000006835,ENSECAG00000007974,ENSECAG00000000834,…
GO:0046483	heterocycle metabolic process	biological_process	2.5175e-16	8.4468e-14	333	1313	845	4714	ENSECAG00000006818,ENSECAG00000003462,ENSECAG00000001005,ENSECAG00000004306,ENSECAG00000006077,ENSECAG00000006997,ENSECAG00000006544,ENSECAG00000000286,ENSECAG00000006839,ENSECAG00000003655,ENSECAG00000001582,ENSECAG00000000636,ENSECAG00000007431,ENSECAG00000005272,ENSECAG00000000047,ENSECAG00000008043,ENSECAG00000008101,ENSECAG00000004151,ENSECAG00000006495,ENSECAG00000005517,ENSECAG00000003882,…
GO:0043168	anion binding	molecular_function	3.5987e-16	1.1409e-13	186	1313	407	4714	ENSECAG00000007008,ENSECAG00000000643,ENSECAG00000005213,ENSECAG00000000332,ENSECAG00000006983,ENSECAG00000001372,ENSECAG00000003789,ENSECAG00000000138,ENSECAG00000007853,ENSECAG00000006915,ENSECAG00000000352,ENSECAG00000000174,ENSECAG00000003503,ENSECAG00000006981,ENSECAG00000006749,ENSECAG00000003473,ENSECAG00000000545,ENSECAG00000007671,ENSECAG00000007426,ENSECAG00000000614,ENSECAG00000004819,…
GO:0006139	nucleobase-containing compound metabolic process	biological_process	3.6002e-16	1.1409e-13	327	1313	828	4714	ENSECAG00000005115,ENSECAG00000008055,ENSECAG00000006166,ENSECAG00000001568,ENSECAG00000000473,ENSECAG00000005622,ENSECAG00000008211,ENSECAG00000007717,ENSECAG00000006364,ENSECAG00000008164,ENSECAG00000008227,ENSECAG00000006365,ENSECAG00000002797,ENSECAG00000007022,ENSECAG00000004224,ENSECAG00000006339,ENSECAG00000001999,ENSECAG00000008521,ENSECAG00000003007,ENSECAG00000000645,ENSECAG00000000178,…
GO:1901363	heterocyclic compound binding	molecular_function	7.6703e-16	2.3649e-13	403	1313	1073	4714	ENSECAG00000000520,ENSECAG00000001854,ENSECAG00000006392,ENSECAG00000003319,ENSECAG00000000757,ENSECAG00000007125,ENSECAG00000000551,ENSECAG00000008095,ENSECAG00000007272,ENSECAG00000004301,ENSECAG00000004582,ENSECAG00000002226,ENSECAG00000004398,ENSECAG00000007150,ENSECAG00000002919,ENSECAG00000005486,ENSECAG00000008276,ENSECAG00000005768,ENSECAG00000007300,ENSECAG00000000306,ENSECAG00000001834,…
GO:0006725	cellular aromatic compound metabolic process	biological_process	8.6732e-16	2.6038e-13	333	1313	851	4714	ENSECAG00000008252,ENSECAG00000006958,ENSECAG00000002491,ENSECAG00000003761,ENSECAG00000004807,ENSECAG00000000916,ENSECAG00000006540,ENSECAG00000007748,ENSECAG00000008011,ENSECAG00000004931,ENSECAG00000000727,ENSECAG00000007897,ENSECAG00000004925,ENSECAG00000005797,ENSECAG00000007129,ENSECAG00000005719,ENSECAG00000007976,ENSECAG00000005675,ENSECAG00000007391,ENSECAG00000005374,ENSECAG00000007334,…
GO:1902578	single-organism localization	biological_process	9.366e-16	2.7397e-13	256	1313	615	4714	ENSECAG00000005752,ENSECAG00000007786,ENSECAG00000002087,ENSECAG00000002919,ENSECAG00000007194,ENSECAG00000006191,ENSECAG00000004286,ENSECAG00000005968,ENSECAG00000001834,ENSECAG00000003759,ENSECAG00000007392,ENSECAG00000008541,ENSECAG00000006450,ENSECAG00000001854,ENSECAG00000006392,ENSECAG00000007687,ENSECAG00000006659,ENSECAG00000007439,ENSECAG00000007763,ENSECAG00000006592,ENSECAG00000001580,…
GO:0044765	single-organism transport	biological_process	1.1629e-15	3.3165e-13	244	1313	580	4714	ENSECAG00000000545,ENSECAG00000007671,ENSECAG00000007426,ENSECAG00000006808,ENSECAG00000000614,ENSECAG00000007584,ENSECAG00000002142,ENSECAG00000002380,ENSECAG00000006920,ENSECAG00000008643,ENSECAG00000007347,ENSECAG00000002321,ENSECAG00000003428,ENSECAG00000000473,ENSECAG00000000203,ENSECAG00000007600,ENSECAG00000002155,ENSECAG00000004372,ENSECAG00000008164,ENSECAG00000006485,ENSECAG00000002866,…
GO:0031323	regulation of cellular metabolic process	biological_process	1.3429e-15	3.7364e-13	352	1313	913	4714	ENSECAG00000004651,ENSECAG00000006453,ENSECAG00000007707,ENSECAG00000007806,ENSECAG00000003791,ENSECAG00000005248,ENSECAG00000001058,ENSECAG00000007243,ENSECAG00000005312,ENSECAG00000000626,ENSECAG00000003179,ENSECAG00000000648,ENSECAG00000004591,ENSECAG00000004246,ENSECAG00000005925,ENSECAG00000000413,ENSECAG00000003158,ENSECAG00000000040,ENSECAG00000007665,ENSECAG00000008421,ENSECAG00000000608,…
GO:0060255	regulation of macromolecule metabolic process	biological_process	2.1004e-15	5.7051e-13	344	1313	890	4714	ENSECAG00000006400,ENSECAG00000005760,ENSECAG00000007385,ENSECAG00000007726,ENSECAG00000000759,ENSECAG00000008276,ENSECAG00000002919,ENSECAG00000000314,ENSECAG00000000238,ENSECAG00000000266,ENSECAG00000008240,ENSECAG00000006707,ENSECAG00000007439,ENSECAG00000003319,ENSECAG00000008688,ENSECAG00000004398,ENSECAG00000002226,ENSECAG00000007165,ENSECAG00000008095,ENSECAG00000000423,ENSECAG00000007125,…
GO:2000112	regulation of cellular macromolecule biosynthetic process	biological_process	5.0435e-15	1.338e-12	236	1313	562	4714	ENSECAG00000003462,ENSECAG00000008518,ENSECAG00000005374,ENSECAG00000000678,ENSECAG00000005675,ENSECAG00000006818,ENSECAG00000006544,ENSECAG00000000286,ENSECAG00000004306,ENSECAG00000005272,ENSECAG00000008101,ENSECAG00000001145,ENSECAG00000008043,ENSECAG00000002716,ENSECAG00000004151,ENSECAG00000006495,ENSECAG00000006839,ENSECAG00000003655,ENSECAG00000001582,ENSECAG00000004362,ENSECAG00000000636,…
GO:0097159	organic cyclic compound binding	molecular_function	5.3055e-15	1.3756e-12	404	1313	1087	4714	ENSECAG00000005021,ENSECAG00000007847,ENSECAG00000008058,ENSECAG00000006965,ENSECAG00000004445,ENSECAG00000006963,ENSECAG00000000508,ENSECAG00000007559,ENSECAG00000007970,ENSECAG00000000453,ENSECAG00000001129,ENSECAG00000008278,ENSECAG00000001700,ENSECAG00000008056,ENSECAG00000007896,ENSECAG00000000324,ENSECAG00000000195,ENSECAG00000000331,ENSECAG00000006771,ENSECAG00000006519,ENSECAG00000007477,…
GO:0010556	regulation of macromolecule biosynthetic process	biological_process	6.5247e-15	1.6541e-12	243	1313	584	4714	ENSECAG00000007609,ENSECAG00000008521,ENSECAG00000006230,ENSECAG00000000332,ENSECAG00000007629,ENSECAG00000002918,ENSECAG00000003007,ENSECAG00000000178,ENSECAG00000000645,ENSECAG00000008249,ENSECAG00000002386,ENSECAG00000008093,ENSECAG00000000138,ENSECAG00000000546,ENSECAG00000002833,ENSECAG00000001911,ENSECAG00000005156,ENSECAG00000001608,ENSECAG00000005290,ENSECAG00000003503,ENSECAG00000001299,…
GO:0031981	nuclear lumen	cellular_component	6.9429e-15	1.7075e-12	218	1313	510	4714	ENSECAG00000000018,ENSECAG00000005210,ENSECAG00000008249,ENSECAG00000005632,ENSECAG00000000645,ENSECAG00000001372,ENSECAG00000000507,ENSECAG00000006093,ENSECAG00000005633,ENSECAG00000000199,ENSECAG00000007609,ENSECAG00000008100,ENSECAG00000007875,ENSECAG00000007008,ENSECAG00000008488,ENSECAG00000005828,ENSECAG00000000420,ENSECAG00000006884,ENSECAG00000008438,ENSECAG00000008453,ENSECAG00000000546,…
GO:0016787	hydrolase activity	molecular_function	7.0348e-15	1.7075e-12	195	1313	443	4714	ENSECAG00000000437,ENSECAG00000007637,ENSECAG00000006197,ENSECAG00000007551,ENSECAG00000007337,ENSECAG00000004592,ENSECAG00000005393,ENSECAG00000004819,ENSECAG00000006280,ENSECAG00000000545,ENSECAG00000007671,ENSECAG00000007248,ENSECAG00000002380,ENSECAG00000000640,ENSECAG00000007536,ENSECAG00000007274,ENSECAG00000007449,ENSECAG00000007179,ENSECAG00000000473,ENSECAG00000000634,ENSECAG00000007963,…
GO:0031974	membrane-enclosed lumen	cellular_component	7.8267e-15	1.8601e-12	230	1313	546	4714	ENSECAG00000006090,ENSECAG00000006431,ENSECAG00000000392,ENSECAG00000008531,ENSECAG00000000116,ENSECAG00000007349,ENSECAG00000005570,ENSECAG00000000383,ENSECAG00000005925,ENSECAG00000008421,ENSECAG00000001119,ENSECAG00000008068,ENSECAG00000000603,ENSECAG00000005884,ENSECAG00000003271,ENSECAG00000004845,ENSECAG00000001653,ENSECAG00000000578,ENSECAG00000000752,ENSECAG00000007411,ENSECAG00000007802,…
GO:0005634	nucleus	cellular_component	8.2368e-15	1.9177e-12	393	1313	1054	4714	ENSECAG00000004755,ENSECAG00000000861,ENSECAG00000007477,ENSECAG00000004843,ENSECAG00000006519,ENSECAG00000000331,ENSECAG00000000239,ENSECAG00000007896,ENSECAG00000001700,ENSECAG00000001129,ENSECAG00000000453,ENSECAG00000000554,ENSECAG00000006963,ENSECAG00000008495,ENSECAG00000006965,ENSECAG00000007847,ENSECAG00000008556,ENSECAG00000003772,ENSECAG00000001205,ENSECAG00000004387,ENSECAG00000003091,…
GO:0032559	adenyl ribonucleotide binding	molecular_function	9.0392e-15	2.0396e-12	112	1313	215	4714	ENSECAG00000006748,ENSECAG00000007200,ENSECAG00000001445,ENSECAG00000001064,ENSECAG00000006859,ENSECAG00000000700,ENSECAG00000000746,ENSECAG00000006177,ENSECAG00000008187,ENSECAG00000000220,ENSECAG00000002919,ENSECAG00000005708,ENSECAG00000007300,ENSECAG00000001834,ENSECAG00000000809,ENSECAG00000000110,ENSECAG00000002831,ENSECAG00000007563,ENSECAG00000004582,ENSECAG00000007299,ENSECAG00000000626,…
GO:0016070	RNA metabolic process	biological_process	9.1182e-15	2.0396e-12	266	1313	655	4714	ENSECAG00000006339,ENSECAG00000004224,ENSECAG00000007022,ENSECAG00000002797,ENSECAG00000008227,ENSECAG00000006365,ENSECAG00000008164,ENSECAG00000006364,ENSECAG00000008211,ENSECAG00000007717,ENSECAG00000005622,ENSECAG00000008055,ENSECAG00000005115,ENSECAG00000000420,ENSECAG00000001299,ENSECAG00000008301,ENSECAG00000005290,ENSECAG00000003503,ENSECAG00000005156,ENSECAG00000001608,ENSECAG00000002833,…
GO:0043233	organelle lumen	cellular_component	9.8294e-15	2.1157e-12	227	1313	538	4714	ENSECAG00000006955,ENSECAG00000002541,ENSECAG00000006796,ENSECAG00000002889,ENSECAG00000000467,ENSECAG00000007072,ENSECAG00000003601,ENSECAG00000006949,ENSECAG00000000529,ENSECAG00000007563,ENSECAG00000000037,ENSECAG00000005608,ENSECAG00000005146,ENSECAG00000000518,ENSECAG00000007319,ENSECAG00000008337,ENSECAG00000002905,ENSECAG00000007003,ENSECAG00000007760,ENSECAG00000003235,ENSECAG00000000110,…
GO:0070013	intracellular organelle lumen	cellular_component	9.8294e-15	2.1157e-12	227	1313	538	4714	ENSECAG00000001653,ENSECAG00000003271,ENSECAG00000004845,ENSECAG00000007411,ENSECAG00000007802,ENSECAG00000002798,ENSECAG00000007640,ENSECAG00000000752,ENSECAG00000000578,ENSECAG00000006801,ENSECAG00000006876,ENSECAG00000005889,ENSECAG00000000762,ENSECAG00000004617,ENSECAG00000000469,ENSECAG00000000392,ENSECAG00000006090,ENSECAG00000006431,ENSECAG00000000383,ENSECAG00000005570,ENSECAG00000008531,…
GO:0030554	adenyl nucleotide binding	molecular_function	1.3763e-14	2.9075e-12	112	1313	216	4714	ENSECAG00000006765,ENSECAG00000000204,ENSECAG00000008330,ENSECAG00000006771,ENSECAG00000004215,ENSECAG00000008480,ENSECAG00000006233,ENSECAG00000004845,ENSECAG00000000596,ENSECAG00000007124,ENSECAG00000007513,ENSECAG00000000539,ENSECAG00000003367,ENSECAG00000008468,ENSECAG00000006597,ENSECAG00000000475,ENSECAG00000002676,ENSECAG00000002746,ENSECAG00000005949,ENSECAG00000008058,ENSECAG00000000323,…
GO:0006807	nitrogen compound metabolic process	biological_process	1.9849e-14	4.117e-12	371	1313	988	4714	ENSECAG00000006736,ENSECAG00000002833,ENSECAG00000001608,ENSECAG00000005156,ENSECAG00000008301,ENSECAG00000005290,ENSECAG00000003503,ENSECAG00000001299,ENSECAG00000000420,ENSECAG00000003757,ENSECAG00000008521,ENSECAG00000007629,ENSECAG00000002918,ENSECAG00000000178,ENSECAG00000003007,ENSECAG00000000645,ENSECAG00000008249,ENSECAG00000002386,ENSECAG00000000138,ENSECAG00000007717,ENSECAG00000008211,…
GO:0010468	regulation of gene expression	biological_process	2.0469e-14	4.1699e-12	250	1313	610	4714	ENSECAG00000002943,ENSECAG00000000291,ENSECAG00000000373,ENSECAG00000000700,ENSECAG00000008029,ENSECAG00000007560,ENSECAG00000004152,ENSECAG00000007200,ENSECAG00000001064,ENSECAG00000001652,ENSECAG00000000556,ENSECAG00000008702,ENSECAG00000000974,ENSECAG00000007486,ENSECAG00000002782,ENSECAG00000007760,ENSECAG00000005111,ENSECAG00000004549,ENSECAG00000005087,ENSECAG00000001965,ENSECAG00000000201,…
GO:0005524	ATP binding	molecular_function	3.4207e-14	6.8461e-12	110	1313	213	4714	ENSECAG00000008058,ENSECAG00000002746,ENSECAG00000005949,ENSECAG00000007559,ENSECAG00000007349,ENSECAG00000000323,ENSECAG00000006771,ENSECAG00000000204,ENSECAG00000006765,ENSECAG00000008330,ENSECAG00000007513,ENSECAG00000000539,ENSECAG00000003367,ENSECAG00000006597,ENSECAG00000008468,ENSECAG00000002676,ENSECAG00000000475,ENSECAG00000004215,ENSECAG00000008480,ENSECAG00000000596,ENSECAG00000006233,…
GO:0080090	regulation of primary metabolic process	biological_process	4.2895e-14	8.437e-12	339	1313	890	4714	ENSECAG00000006801,ENSECAG00000006648,ENSECAG00000004617,ENSECAG00000007727,ENSECAG00000007411,ENSECAG00000007787,ENSECAG00000000752,ENSECAG00000003158,ENSECAG00000000413,ENSECAG00000005925,ENSECAG00000007807,ENSECAG00000000608,ENSECAG00000008421,ENSECAG00000007665,ENSECAG00000000040,ENSECAG00000007962,ENSECAG00000001058,ENSECAG00000000626,ENSECAG00000005312,ENSECAG00000007243,ENSECAG00000000648,…
GO:0032991	macromolecular complex	cellular_component	4.7338e-14	9.153e-12	323	1313	840	4714	ENSECAG00000008191,ENSECAG00000005100,ENSECAG00000008366,ENSECAG00000000834,ENSECAG00000006331,ENSECAG00000008396,ENSECAG00000006506,ENSECAG00000006773,ENSECAG00000004757,ENSECAG00000006607,ENSECAG00000001853,ENSECAG00000001156,ENSECAG00000007797,ENSECAG00000005014,ENSECAG00000004668,ENSECAG00000002359,ENSECAG00000002281,ENSECAG00000006293,ENSECAG00000006495,ENSECAG00000008129,ENSECAG00000008101,…
GO:0010467	gene expression	biological_process	5.1103e-14	9.7163e-12	314	1313	812	4714	ENSECAG00000007970,ENSECAG00000000453,ENSECAG00000001129,ENSECAG00000000508,ENSECAG00000006963,ENSECAG00000006965,ENSECAG00000008556,ENSECAG00000007847,ENSECAG00000004387,ENSECAG00000000194,ENSECAG00000004755,ENSECAG00000002496,ENSECAG00000000861,ENSECAG00000004843,ENSECAG00000007477,ENSECAG00000005886,ENSECAG00000007240,ENSECAG00000000331,ENSECAG00000007694,ENSECAG00000008278,ENSECAG00000003862,…
GO:0034641	cellular nitrogen compound metabolic process	biological_process	6.3533e-14	1.1882e-11	354	1313	940	4714	ENSECAG00000000117,ENSECAG00000008572,ENSECAG00000007170,ENSECAG00000000279,ENSECAG00000008134,ENSECAG00000004757,ENSECAG00000008215,ENSECAG00000007797,ENSECAG00000005128,ENSECAG00000004668,ENSECAG00000007702,ENSECAG00000008292,ENSECAG00000001853,ENSECAG00000005320,ENSECAG00000000345,ENSECAG00000007138,ENSECAG00000008366,ENSECAG00000008436,ENSECAG00000006717,ENSECAG00000006343,ENSECAG00000008160,…
GO:1903506	regulation of nucleic acid-templated transcription	biological_process	6.5637e-14	1.1886e-11	218	1313	519	4714	ENSECAG00000000040,ENSECAG00000008421,ENSECAG00000000608,ENSECAG00000001472,ENSECAG00000000413,ENSECAG00000005925,ENSECAG00000008139,ENSECAG00000003158,ENSECAG00000008531,ENSECAG00000000116,ENSECAG00000000392,ENSECAG00000008481,ENSECAG00000005171,ENSECAG00000002400,ENSECAG00000004617,ENSECAG00000006648,ENSECAG00000007787,ENSECAG00000000752,ENSECAG00000007411,ENSECAG00000006481,ENSECAG00000000940,…
GO:2001141	regulation of RNA biosynthetic process	biological_process	6.5637e-14	1.1886e-11	218	1313	519	4714	ENSECAG00000008488,ENSECAG00000002317,ENSECAG00000000595,ENSECAG00000000420,ENSECAG00000002021,ENSECAG00000007187,ENSECAG00000001299,ENSECAG00000003503,ENSECAG00000005290,ENSECAG00000001608,ENSECAG00000005156,ENSECAG00000001911,ENSECAG00000002833,ENSECAG00000000546,ENSECAG00000008249,ENSECAG00000008093,ENSECAG00000000138,ENSECAG00000002386,ENSECAG00000003007,ENSECAG00000000178,ENSECAG00000000645,…
GO:0051641	cellular localization	biological_process	9.5285e-14	1.6985e-11	182	1313	415	4714	ENSECAG00000000545,ENSECAG00000007671,ENSECAG00000007426,ENSECAG00000000614,ENSECAG00000006808,ENSECAG00000002142,ENSECAG00000002380,ENSECAG00000004615,ENSECAG00000006920,ENSECAG00000008643,ENSECAG00000002321,ENSECAG00000003428,ENSECAG00000007600,ENSECAG00000002155,ENSECAG00000000298,ENSECAG00000008164,ENSECAG00000006485,ENSECAG00000001128,ENSECAG00000002866,ENSECAG00000000188,ENSECAG00000000530,…
GO:0006355	regulation of transcription, DNA-templated	biological_process	1.0512e-13	1.845e-11	216	1313	515	4714	ENSECAG00000000551,ENSECAG00000000423,ENSECAG00000008095,ENSECAG00000007165,ENSECAG00000005312,ENSECAG00000002226,ENSECAG00000007243,ENSECAG00000004398,ENSECAG00000000648,ENSECAG00000003179,ENSECAG00000004246,ENSECAG00000003319,ENSECAG00000008240,ENSECAG00000006707,ENSECAG00000000266,ENSECAG00000006453,ENSECAG00000002919,ENSECAG00000003791,ENSECAG00000008276,ENSECAG00000000759,ENSECAG00000006400,…
GO:0005654	nucleoplasm	cellular_component	1.2006e-13	2.0753e-11	159	1313	350	4714	ENSECAG00000006544,ENSECAG00000006077,ENSECAG00000007221,ENSECAG00000005374,ENSECAG00000000678,ENSECAG00000003462,ENSECAG00000006549,ENSECAG00000006066,ENSECAG00000002429,ENSECAG00000002281,ENSECAG00000005244,ENSECAG00000003236,ENSECAG00000004484,ENSECAG00000008101,ENSECAG00000002716,ENSECAG00000007542,ENSECAG00000003034,ENSECAG00000000708,ENSECAG00000000916,ENSECAG00000006540,ENSECAG00000001853,…
GO:0000166	nucleotide binding	molecular_function	1.4298e-13	2.3988e-11	169	1313	379	4714	ENSECAG00000002611,ENSECAG00000007770,ENSECAG00000007149,ENSECAG00000007384,ENSECAG00000006127,ENSECAG00000007404,ENSECAG00000008398,ENSECAG00000006929,ENSECAG00000006454,ENSECAG00000003882,ENSECAG00000000012,ENSECAG00000006495,ENSECAG00000005517,ENSECAG00000006890,ENSECAG00000007880,ENSECAG00000006839,ENSECAG00000007795,ENSECAG00000000477,ENSECAG00000006077,ENSECAG00000001456,ENSECAG00000007941,…
GO:1901265	nucleoside phosphate binding	molecular_function	1.4298e-13	2.3988e-11	169	1313	379	4714	ENSECAG00000004445,ENSECAG00000007559,ENSECAG00000006080,ENSECAG00000002746,ENSECAG00000005949,ENSECAG00000008058,ENSECAG00000008480,ENSECAG00000004215,ENSECAG00000007124,ENSECAG00000007513,ENSECAG00000008468,ENSECAG00000000475,ENSECAG00000002676,ENSECAG00000000539,ENSECAG00000000324,ENSECAG00000001700,ENSECAG00000008330,ENSECAG00000006771,ENSECAG00000000195,ENSECAG00000000331,ENSECAG00000005708,…
GO:0043234	protein complex	cellular_component	1.4863e-13	2.4574e-11	277	1313	702	4714	ENSECAG00000007842,ENSECAG00000007665,ENSECAG00000000608,ENSECAG00000005538,ENSECAG00000005925,ENSECAG00000000413,ENSECAG00000000383,ENSECAG00000006090,ENSECAG00000006437,ENSECAG00000006985,ENSECAG00000006765,ENSECAG00000005343,ENSECAG00000007787,ENSECAG00000007411,ENSECAG00000005529,ENSECAG00000007692,ENSECAG00000000746,ENSECAG00000007373,ENSECAG00000001426,ENSECAG00000005303,ENSECAG00000007191,…
GO:0051171	regulation of nitrogen compound metabolic process	biological_process	1.804e-13	2.94e-11	253	1313	629	4714	ENSECAG00000007609,ENSECAG00000000332,ENSECAG00000008521,ENSECAG00000006230,ENSECAG00000003007,ENSECAG00000000178,ENSECAG00000000645,ENSECAG00000002918,ENSECAG00000007629,ENSECAG00000008249,ENSECAG00000008093,ENSECAG00000000138,ENSECAG00000002386,ENSECAG00000002833,ENSECAG00000001911,ENSECAG00000000546,ENSECAG00000005290,ENSECAG00000003503,ENSECAG00000001608,ENSECAG00000005156,ENSECAG00000002021,…
GO:0051252	regulation of RNA metabolic process	biological_process	2.7344e-13	4.3935e-11	220	1313	531	4714	ENSECAG00000000727,ENSECAG00000006331,ENSECAG00000005797,ENSECAG00000004925,ENSECAG00000001316,ENSECAG00000006773,ENSECAG00000005495,ENSECAG00000008436,ENSECAG00000008366,ENSECAG00000005719,ENSECAG00000007129,ENSECAG00000006343,ENSECAG00000007138,ENSECAG00000005320,ENSECAG00000000345,ENSECAG00000001853,ENSECAG00000008252,ENSECAG00000007702,ENSECAG00000007797,ENSECAG00000005128,ENSECAG00000004668,…
GO:1902589	single-organism organelle organization	biological_process	4.4133e-13	6.9926e-11	162	1313	363	4714	ENSECAG00000005949,ENSECAG00000001205,ENSECAG00000002746,ENSECAG00000006289,ENSECAG00000006963,ENSECAG00000006038,ENSECAG00000000059,ENSECAG00000007265,ENSECAG00000000235,ENSECAG00000000087,ENSECAG00000000621,ENSECAG00000004389,ENSECAG00000008056,ENSECAG00000007605,ENSECAG00000006213,ENSECAG00000000331,ENSECAG00000006772,ENSECAG00000007240,ENSECAG00000007520,ENSECAG00000006519,ENSECAG00000006771,…
GO:0036094	small molecule binding	molecular_function	4.5905e-13	7.1738e-11	180	1313	415	4714	ENSECAG00000003462,ENSECAG00000007800,ENSECAG00000000039,ENSECAG00000007391,ENSECAG00000006549,ENSECAG00000007080,ENSECAG00000005207,ENSECAG00000007941,ENSECAG00000001456,ENSECAG00000000477,ENSECAG00000006077,ENSECAG00000006890,ENSECAG00000000012,ENSECAG00000005517,ENSECAG00000006495,ENSECAG00000007795,ENSECAG00000006839,ENSECAG00000007880,ENSECAG00000007384,ENSECAG00000007770,ENSECAG00000007149,…
GO:0009056	catabolic process	biological_process	6.4633e-13	9.964e-11	141	1313	305	4714	ENSECAG00000000240,ENSECAG00000007439,ENSECAG00000002490,ENSECAG00000006659,ENSECAG00000003759,ENSECAG00000000423,ENSECAG00000004463,ENSECAG00000007806,ENSECAG00000000544,ENSECAG00000005486,ENSECAG00000003791,ENSECAG00000002919,ENSECAG00000008173,ENSECAG00000008543,ENSECAG00000007726,ENSECAG00000000580,ENSECAG00000007597,ENSECAG00000005752,ENSECAG00000007707,ENSECAG00000005529,ENSECAG00000004288,…
GO:0031090	organelle membrane	cellular_component	6.9937e-13	1.0638e-10	126	1313	264	4714	ENSECAG00000006592,ENSECAG00000000124,ENSECAG00000007962,ENSECAG00000000265,ENSECAG00000008225,ENSECAG00000008447,ENSECAG00000000924,ENSECAG00000004387,ENSECAG00000006315,ENSECAG00000000852,ENSECAG00000007495,ENSECAG00000008495,ENSECAG00000000603,ENSECAG00000006850,ENSECAG00000000320,ENSECAG00000005707,ENSECAG00000000596,ENSECAG00000007727,ENSECAG00000000229,ENSECAG00000006525,ENSECAG00000000584,…
GO:0044248	cellular catabolic process	biological_process	7.4257e-13	1.1146e-10	126	1313	264	4714	ENSECAG00000002920,ENSECAG00000002155,ENSECAG00000007929,ENSECAG00000001926,ENSECAG00000004372,ENSECAG00000006364,ENSECAG00000000743,ENSECAG00000008227,ENSECAG00000000871,ENSECAG00000006950,ENSECAG00000000531,ENSECAG00000006611,ENSECAG00000001989,ENSECAG00000006280,ENSECAG00000000545,ENSECAG00000000077,ENSECAG00000006980,ENSECAG00000001360,ENSECAG00000001568,ENSECAG00000006835,ENSECAG00000007897,…
GO:0032774	RNA biosynthetic process	biological_process	8.4212e-13	1.2476e-10	224	1313	548	4714	ENSECAG00000005320,ENSECAG00000000345,ENSECAG00000007138,ENSECAG00000008366,ENSECAG00000008436,ENSECAG00000006343,ENSECAG00000007129,ENSECAG00000005719,ENSECAG00000001316,ENSECAG00000006773,ENSECAG00000005495,ENSECAG00000005797,ENSECAG00000004925,ENSECAG00000006331,ENSECAG00000000727,ENSECAG00000004807,ENSECAG00000000117,ENSECAG00000003761,ENSECAG00000002491,ENSECAG00000008572,ENSECAG00000006540,…
GO:0097659	nucleic acid-templated transcription	biological_process	1.316e-12	1.9248e-10	223	1313	547	4714	ENSECAG00000006707,ENSECAG00000008240,ENSECAG00000000266,ENSECAG00000006453,ENSECAG00000008276,ENSECAG00000000759,ENSECAG00000007672,ENSECAG00000002919,ENSECAG00000003791,ENSECAG00000006400,ENSECAG00000005248,ENSECAG00000008095,ENSECAG00000000551,ENSECAG00000000423,ENSECAG00000002226,ENSECAG00000007243,ENSECAG00000004398,ENSECAG00000007150,ENSECAG00000007165,ENSECAG00000005312,ENSECAG00000003179,…
GO:0006351	transcription, DNA-templated	biological_process	1.6501e-12	2.3829e-10	222	1313	545	4714	ENSECAG00000004843,ENSECAG00000007477,ENSECAG00000005886,ENSECAG00000002496,ENSECAG00000000861,ENSECAG00000004755,ENSECAG00000008330,ENSECAG00000007694,ENSECAG00000007993,ENSECAG00000005704,ENSECAG00000008278,ENSECAG00000000104,ENSECAG00000006698,ENSECAG00000008629,ENSECAG00000007240,ENSECAG00000008412,ENSECAG00000000390,ENSECAG00000007952,ENSECAG00000006963,ENSECAG00000000508,ENSECAG00000007441,…
GO:0009889	regulation of biosynthetic process	biological_process	2.3108e-12	3.2951e-10	249	1313	629	4714	ENSECAG00000007477,ENSECAG00000005886,ENSECAG00000004843,ENSECAG00000005707,ENSECAG00000004755,ENSECAG00000000861,ENSECAG00000002496,ENSECAG00000000539,ENSECAG00000000104,ENSECAG00000008278,ENSECAG00000005704,ENSECAG00000001700,ENSECAG00000007694,ENSECAG00000008330,ENSECAG00000007993,ENSECAG00000007240,ENSECAG00000006213,ENSECAG00000008629,ENSECAG00000006698,ENSECAG00000000508,ENSECAG00000007441,…
GO:0019219	regulation of nucleobase-containing compound metabolic process	biological_process	3.2792e-12	4.5759e-10	239	1313	600	4714	ENSECAG00000000546,ENSECAG00000002833,ENSECAG00000001911,ENSECAG00000001608,ENSECAG00000005156,ENSECAG00000005290,ENSECAG00000003503,ENSECAG00000000420,ENSECAG00000001299,ENSECAG00000007187,ENSECAG00000002021,ENSECAG00000000595,ENSECAG00000008488,ENSECAG00000002317,ENSECAG00000007757,ENSECAG00000008521,ENSECAG00000006230,ENSECAG00000007609,ENSECAG00000002918,ENSECAG00000000645,ENSECAG00000003007,…
GO:0048518	positive regulation of biological process	biological_process	3.2892e-12	4.5759e-10	316	1313	841	4714	ENSECAG00000008659,ENSECAG00000000477,ENSECAG00000006421,ENSECAG00000003462,ENSECAG00000000353,ENSECAG00000007080,ENSECAG00000000025,ENSECAG00000007384,ENSECAG00000007149,ENSECAG00000008185,ENSECAG00000007619,ENSECAG00000006495,ENSECAG00000008043,ENSECAG00000000047,ENSECAG00000006890,ENSECAG00000007431,ENSECAG00000001582,ENSECAG00000000797,ENSECAG00000006518,ENSECAG00000006839,ENSECAG00000008162,…
GO:0031326	regulation of cellular biosynthetic process	biological_process	3.6256e-12	4.9833e-10	246	1313	622	4714	ENSECAG00000000104,ENSECAG00000008330,ENSECAG00000007694,ENSECAG00000007993,ENSECAG00000001700,ENSECAG00000008278,ENSECAG00000005704,ENSECAG00000007240,ENSECAG00000006698,ENSECAG00000008629,ENSECAG00000006213,ENSECAG00000004843,ENSECAG00000007477,ENSECAG00000005886,ENSECAG00000005707,ENSECAG00000004755,ENSECAG00000000539,ENSECAG00000002496,ENSECAG00000000861,ENSECAG00000004387,ENSECAG00000000194,…
GO:1901362	organic cyclic compound biosynthetic process	biological_process	5.2112e-12	7.0773e-10	248	1313	630	4714	ENSECAG00000002892,ENSECAG00000008164,ENSECAG00000006365,ENSECAG00000008227,ENSECAG00000007717,ENSECAG00000000437,ENSECAG00000005376,ENSECAG00000008211,ENSECAG00000003027,ENSECAG00000006364,ENSECAG00000004224,ENSECAG00000000785,ENSECAG00000001999,ENSECAG00000008454,ENSECAG00000007337,ENSECAG00000002797,ENSECAG00000003160,ENSECAG00000008222,ENSECAG00000008055,ENSECAG00000006166,ENSECAG00000007536,…
GO:0018130	heterocycle biosynthetic process	biological_process	8.2863e-12	1.1121e-09	244	1313	620	4714	ENSECAG00000004807,ENSECAG00000000117,ENSECAG00000003761,ENSECAG00000002491,ENSECAG00000008572,ENSECAG00000007170,ENSECAG00000007748,ENSECAG00000006540,ENSECAG00000000916,ENSECAG00000008134,ENSECAG00000004757,ENSECAG00000008215,ENSECAG00000005128,ENSECAG00000007797,ENSECAG00000004668,ENSECAG00000007702,ENSECAG00000001853,ENSECAG00000008252,ENSECAG00000005320,ENSECAG00000000345,ENSECAG00000007138,…
GO:0019438	aromatic compound biosynthetic process	biological_process	1.226e-11	1.6263e-09	244	1313	622	4714	ENSECAG00000007149,ENSECAG00000008441,ENSECAG00000008398,ENSECAG00000007619,ENSECAG00000005549,ENSECAG00000000014,ENSECAG00000006127,ENSECAG00000002429,ENSECAG00000003882,ENSECAG00000006495,ENSECAG00000003236,ENSECAG00000004151,ENSECAG00000001145,ENSECAG00000008101,ENSECAG00000002716,ENSECAG00000005272,ENSECAG00000007431,ENSECAG00000000636,ENSECAG00000004362,ENSECAG00000003655,ENSECAG00000000286,…
GO:0046907	intracellular transport	biological_process	1.3715e-11	1.7984e-09	118	1313	251	4714	ENSECAG00000000565,ENSECAG00000007123,ENSECAG00000007363,ENSECAG00000000188,ENSECAG00000008164,ENSECAG00000006485,ENSECAG00000002866,ENSECAG00000006239,ENSECAG00000002920,ENSECAG00000004757,ENSECAG00000002155,ENSECAG00000006886,ENSECAG00000003428,ENSECAG00000008396,ENSECAG00000006506,ENSECAG00000007600,ENSECAG00000006835,ENSECAG00000008643,ENSECAG00000006920,ENSECAG00000002321,ENSECAG00000004925,…
GO:0034654	nucleobase-containing compound biosynthetic process	biological_process	1.9086e-11	2.426e-09	241	1313	615	4714	ENSECAG00000000178,ENSECAG00000003007,ENSECAG00000000645,ENSECAG00000002918,ENSECAG00000008093,ENSECAG00000008249,ENSECAG00000000138,ENSECAG00000002386,ENSECAG00000007609,ENSECAG00000006230,ENSECAG00000008521,ENSECAG00000002021,ENSECAG00000007187,ENSECAG00000001299,ENSECAG00000000420,ENSECAG00000006885,ENSECAG00000008488,ENSECAG00000005828,ENSECAG00000002317,ENSECAG00000000595,ENSECAG00000000546,…
GO:0032553	ribonucleotide binding	molecular_function	1.914e-11	2.426e-09	132	1313	291	4714	ENSECAG00000008068,ENSECAG00000000323,ENSECAG00000007349,ENSECAG00000000204,ENSECAG00000006765,ENSECAG00000006233,ENSECAG00000004845,ENSECAG00000000596,ENSECAG00000000229,ENSECAG00000000300,ENSECAG00000003367,ENSECAG00000006597,ENSECAG00000005343,ENSECAG00000000746,ENSECAG00000004651,ENSECAG00000006177,ENSECAG00000008187,ENSECAG00000000220,ENSECAG00000002919,ENSECAG00000005768,ENSECAG00000007300,…
GO:0032555	purine ribonucleotide binding	molecular_function	1.914e-11	2.426e-09	132	1313	291	4714	ENSECAG00000007559,ENSECAG00000004445,ENSECAG00000008058,ENSECAG00000002746,ENSECAG00000005949,ENSECAG00000007513,ENSECAG00000000539,ENSECAG00000008468,ENSECAG00000002676,ENSECAG00000000475,ENSECAG00000004215,ENSECAG00000008480,ENSECAG00000007124,ENSECAG00000006771,ENSECAG00000000324,ENSECAG00000008330,ENSECAG00000001700,ENSECAG00000000809,ENSECAG00000000110,ENSECAG00000005708,ENSECAG00000000035,…
GO:0009058	biosynthetic process	biological_process	2.4028e-11	3.0122e-09	335	1313	914	4714	ENSECAG00000000916,ENSECAG00000006540,ENSECAG00000007748,ENSECAG00000007493,ENSECAG00000003761,ENSECAG00000004807,ENSECAG00000002491,ENSECAG00000008252,ENSECAG00000002745,ENSECAG00000007129,ENSECAG00000005719,ENSECAG00000004925,ENSECAG00000005797,ENSECAG00000000727,ENSECAG00000007974,ENSECAG00000004931,ENSECAG00000008161,ENSECAG00000008518,ENSECAG00000005374,ENSECAG00000000678,ENSECAG00000007391,…
GO:0017076	purine nucleotide binding	molecular_function	2.5606e-11	3.1752e-09	132	1313	292	4714	ENSECAG00000006495,ENSECAG00000000012,ENSECAG00000006890,ENSECAG00000007880,ENSECAG00000006839,ENSECAG00000007795,ENSECAG00000007770,ENSECAG00000007384,ENSECAG00000006127,ENSECAG00000006929,ENSECAG00000007404,ENSECAG00000003882,ENSECAG00000000039,ENSECAG00000003462,ENSECAG00000007080,ENSECAG00000007391,ENSECAG00000000477,ENSECAG00000007941,ENSECAG00000001456,ENSECAG00000005207,ENSECAG00000006975,…
GO:0009059	macromolecule biosynthetic process	biological_process	2.612e-11	3.2041e-09	288	1313	764	4714	ENSECAG00000000035,ENSECAG00000002943,ENSECAG00000007560,ENSECAG00000008029,ENSECAG00000001064,ENSECAG00000004152,ENSECAG00000001652,ENSECAG00000000700,ENSECAG00000005548,ENSECAG00000008702,ENSECAG00000000110,ENSECAG00000000809,ENSECAG00000007760,ENSECAG00000005111,ENSECAG00000002782,ENSECAG00000007003,ENSECAG00000001963,ENSECAG00000005608,ENSECAG00000000201,ENSECAG00000007319,ENSECAG00000000171,…
GO:0044710	single-organism metabolic process	biological_process	2.7286e-11	3.305e-09	286	1313	758	4714	ENSECAG00000003655,ENSECAG00000006839,ENSECAG00000007431,ENSECAG00000008043,ENSECAG00000006890,ENSECAG00000000047,ENSECAG00000006495,ENSECAG00000005517,ENSECAG00000003882,ENSECAG00000008398,ENSECAG00000007619,ENSECAG00000000699,ENSECAG00000008185,ENSECAG00000007384,ENSECAG00000007149,ENSECAG00000006549,ENSECAG00000004854,ENSECAG00000007080,ENSECAG00000000039,ENSECAG00000001005,ENSECAG00000005437,…
GO:0034645	cellular macromolecule biosynthetic process	biological_process	2.7641e-11	3.305e-09	280	1313	739	4714	ENSECAG00000008521,ENSECAG00000007629,ENSECAG00000000823,ENSECAG00000002918,ENSECAG00000003007,ENSECAG00000000178,ENSECAG00000000645,ENSECAG00000002386,ENSECAG00000008249,ENSECAG00000000138,ENSECAG00000003080,ENSECAG00000002833,ENSECAG00000001608,ENSECAG00000005156,ENSECAG00000003503,ENSECAG00000008022,ENSECAG00000005290,ENSECAG00000000420,ENSECAG00000001299,ENSECAG00000005115,ENSECAG00000000577,…
GO:1901576	organic substance biosynthetic process	biological_process	2.7812e-11	3.305e-09	331	1313	902	4714	ENSECAG00000006077,ENSECAG00000004306,ENSECAG00000006544,ENSECAG00000000286,ENSECAG00000006818,ENSECAG00000005437,ENSECAG00000003462,ENSECAG00000006127,ENSECAG00000007619,ENSECAG00000008398,ENSECAG00000003882,ENSECAG00000007149,ENSECAG00000001582,ENSECAG00000000636,ENSECAG00000007431,ENSECAG00000006839,ENSECAG00000003655,ENSECAG00000004151,ENSECAG00000006495,ENSECAG00000000047,ENSECAG00000005272,…
GO:0016192	vesicle-mediated transport	biological_process	2.9026e-11	3.4137e-09	89	1313	175	4714	ENSECAG00000000373,ENSECAG00000000435,ENSECAG00000000291,ENSECAG00000007200,ENSECAG00000004287,ENSECAG00000004651,ENSECAG00000008507,ENSECAG00000006321,ENSECAG00000002266,ENSECAG00000000626,ENSECAG00000003759,ENSECAG00000006949,ENSECAG00000007108,ENSECAG00000004792,ENSECAG00000005573,ENSECAG00000004387,ENSECAG00000002746,ENSECAG00000000852,ENSECAG00000005570,ENSECAG00000007559,ENSECAG00000006998,…
GO:1902582	single-organism intracellular transport	biological_process	4.2553e-11	4.9535e-09	101	1313	208	4714	ENSECAG00000008495,ENSECAG00000007807,ENSECAG00000007822,ENSECAG00000007763,ENSECAG00000007495,ENSECAG00000004387,ENSECAG00000001205,ENSECAG00000007559,ENSECAG00000000554,ENSECAG00000006592,ENSECAG00000007747,ENSECAG00000004617,ENSECAG00000002267,ENSECAG00000007240,ENSECAG00000006437,ENSECAG00000006181,ENSECAG00000002378,ENSECAG00000004389,ENSECAG00000000300,ENSECAG00000006525,ENSECAG00000007727,…
GO:0070727	cellular macromolecule localization	biological_process	4.6736e-11	5.3855e-09	113	1313	241	4714	ENSECAG00000000300,ENSECAG00000000940,ENSECAG00000007727,ENSECAG00000003271,ENSECAG00000000596,ENSECAG00000008201,ENSECAG00000000091,ENSECAG00000002578,ENSECAG00000005794,ENSECAG00000007747,ENSECAG00000006959,ENSECAG00000007240,ENSECAG00000002378,ENSECAG00000004617,ENSECAG00000006995,ENSECAG00000000324,ENSECAG00000004389,ENSECAG00000006963,ENSECAG00000000124,ENSECAG00000000554,ENSECAG00000006592,…
GO:1902494	catalytic complex	cellular_component	5.6358e-11	6.4294e-09	83	1313	161	4714	ENSECAG00000005244,ENSECAG00000006929,ENSECAG00000002281,ENSECAG00000006066,ENSECAG00000007723,ENSECAG00000006675,ENSECAG00000000018,ENSECAG00000006839,ENSECAG00000008249,ENSECAG00000005210,ENSECAG00000008101,ENSECAG00000006787,ENSECAG00000003236,ENSECAG00000003931,ENSECAG00000003503,ENSECAG00000006077,ENSECAG00000008017,ENSECAG00000006544,ENSECAG00000005828,ENSECAG00000007391,ENSECAG00000006549,…
GO:0034613	cellular protein localization	biological_process	5.9515e-11	6.6763e-09	112	1313	239	4714	ENSECAG00000000300,ENSECAG00000000940,ENSECAG00000007727,ENSECAG00000003271,ENSECAG00000000596,ENSECAG00000000091,ENSECAG00000008201,ENSECAG00000005794,ENSECAG00000002578,ENSECAG00000007747,ENSECAG00000007240,ENSECAG00000002378,ENSECAG00000006959,ENSECAG00000004617,ENSECAG00000006995,ENSECAG00000000324,ENSECAG00000004389,ENSECAG00000006963,ENSECAG00000000124,ENSECAG00000005795,ENSECAG00000006592,…
GO:0033036	macromolecule localization	biological_process	5.9693e-11	6.6763e-09	159	1313	373	4714	ENSECAG00000002823,ENSECAG00000007288,ENSECAG00000007363,ENSECAG00000000356,ENSECAG00000006239,ENSECAG00000002920,ENSECAG00000004757,ENSECAG00000006886,ENSECAG00000006626,ENSECAG00000006835,ENSECAG00000007897,ENSECAG00000006331,ENSECAG00000008457,ENSECAG00000004925,ENSECAG00000008011,ENSECAG00000006506,ENSECAG00000005796,ENSECAG00000003570,ENSECAG00000007129,ENSECAG00000002522,ENSECAG00000000161,…
GO:0032549	ribonucleoside binding	molecular_function	6.9587e-11	7.5604e-09	129	1313	287	4714	ENSECAG00000006597,ENSECAG00000005343,ENSECAG00000003367,ENSECAG00000000300,ENSECAG00000000229,ENSECAG00000004845,ENSECAG00000006233,ENSECAG00000000596,ENSECAG00000000204,ENSECAG00000006765,ENSECAG00000007349,ENSECAG00000000323,ENSECAG00000008068,ENSECAG00000000121,ENSECAG00000000520,ENSECAG00000006756,ENSECAG00000000367,ENSECAG00000000626,ENSECAG00000004582,ENSECAG00000000855,ENSECAG00000002831,…
GO:0032550	purine ribonucleoside binding	molecular_function	6.9587e-11	7.5604e-09	129	1313	287	4714	ENSECAG00000003503,ENSECAG00000000174,ENSECAG00000000352,ENSECAG00000006749,ENSECAG00000000643,ENSECAG00000000332,ENSECAG00000005213,ENSECAG00000007008,ENSECAG00000006915,ENSECAG00000007853,ENSECAG00000000138,ENSECAG00000003789,ENSECAG00000001372,ENSECAG00000001141,ENSECAG00000008331,ENSECAG00000005393,ENSECAG00000000530,ENSECAG00000002380,ENSECAG00000004819,ENSECAG00000007671,ENSECAG00000000545,…
GO:0035639	purine ribonucleoside triphosphate binding	molecular_function	6.9587e-11	7.5604e-09	129	1313	287	4714	ENSECAG00000006749,ENSECAG00000000174,ENSECAG00000000352,ENSECAG00000003503,ENSECAG00000003789,ENSECAG00000001372,ENSECAG00000006915,ENSECAG00000007853,ENSECAG00000000138,ENSECAG00000000332,ENSECAG00000000643,ENSECAG00000005213,ENSECAG00000007008,ENSECAG00000000530,ENSECAG00000008331,ENSECAG00000005393,ENSECAG00000001141,ENSECAG00000007600,ENSECAG00000000473,ENSECAG00000007247,ENSECAG00000004819,…
GO:0001882	nucleoside binding	molecular_function	9.2345e-11	9.8455e-09	129	1313	288	4714	ENSECAG00000008330,ENSECAG00000001700,ENSECAG00000000324,ENSECAG00000006771,ENSECAG00000007124,ENSECAG00000004215,ENSECAG00000008480,ENSECAG00000000539,ENSECAG00000002676,ENSECAG00000000475,ENSECAG00000008468,ENSECAG00000007513,ENSECAG00000005949,ENSECAG00000002746,ENSECAG00000008058,ENSECAG00000007559,ENSECAG00000004470,ENSECAG00000007299,ENSECAG00000007563,ENSECAG00000006784,ENSECAG00000005608,…
GO:0001883	purine nucleoside binding	molecular_function	9.2345e-11	9.8455e-09	129	1313	288	4714	ENSECAG00000006890,ENSECAG00000006495,ENSECAG00000000012,ENSECAG00000007795,ENSECAG00000006839,ENSECAG00000007880,ENSECAG00000007384,ENSECAG00000007770,ENSECAG00000003882,ENSECAG00000007404,ENSECAG00000006929,ENSECAG00000006127,ENSECAG00000003462,ENSECAG00000000039,ENSECAG00000007391,ENSECAG00000007080,ENSECAG00000005207,ENSECAG00000001456,ENSECAG00000007941,ENSECAG00000000477,ENSECAG00000002171,…
GO:0097367	carbohydrate derivative binding	molecular_function	1.238e-10	1.3077e-08	145	1313	335	4714	ENSECAG00000003462,ENSECAG00000000039,ENSECAG00000007391,ENSECAG00000000353,ENSECAG00000007080,ENSECAG00000005207,ENSECAG00000001456,ENSECAG00000007941,ENSECAG00000000477,ENSECAG00000006890,ENSECAG00000006495,ENSECAG00000000012,ENSECAG00000007795,ENSECAG00000006839,ENSECAG00000007880,ENSECAG00000007384,ENSECAG00000007770,ENSECAG00000003882,ENSECAG00000006803,ENSECAG00000007404,ENSECAG00000006929,…
GO:0044249	cellular biosynthetic process	biological_process	1.3489e-10	1.4118e-08	322	1313	883	4714	ENSECAG00000007129,ENSECAG00000005719,ENSECAG00000000727,ENSECAG00000007974,ENSECAG00000004925,ENSECAG00000005797,ENSECAG00000004931,ENSECAG00000007493,ENSECAG00000000916,ENSECAG00000007748,ENSECAG00000006540,ENSECAG00000002491,ENSECAG00000003761,ENSECAG00000004807,ENSECAG00000008252,ENSECAG00000008441,ENSECAG00000000014,ENSECAG00000002429,ENSECAG00000005549,ENSECAG00000000212,ENSECAG00000005244,…
GO:0005856	cytoskeleton	cellular_component	1.5622e-10	1.6201e-08	117	1313	256	4714	ENSECAG00000000153,ENSECAG00000000455,ENSECAG00000007562,ENSECAG00000008477,ENSECAG00000008100,ENSECAG00000007875,ENSECAG00000001262,ENSECAG00000000303,ENSECAG00000000753,ENSECAG00000008249,ENSECAG00000007805,ENSECAG00000005210,ENSECAG00000005632,ENSECAG00000006495,ENSECAG00000000909,ENSECAG00000003931,ENSECAG00000005067,ENSECAG00000003503,ENSECAG00000008301,ENSECAG00000007941,ENSECAG00000007878,…
GO:0008104	protein localization	biological_process	2.3378e-10	2.4027e-08	141	1313	326	4714	ENSECAG00000000823,ENSECAG00000007629,ENSECAG00000002918,ENSECAG00000003789,ENSECAG00000006062,ENSECAG00000006787,ENSECAG00000004024,ENSECAG00000000271,ENSECAG00000000751,ENSECAG00000006983,ENSECAG00000000507,ENSECAG00000000420,ENSECAG00000003473,ENSECAG00000006943,ENSECAG00000002833,ENSECAG00000003080,ENSECAG00000003503,ENSECAG00000006920,ENSECAG00000008643,ENSECAG00000002321,ENSECAG00000000545,…
GO:1901575	organic substance catabolic process	biological_process	2.3806e-10	2.4248e-08	105	1313	224	4714	ENSECAG00000007806,ENSECAG00000000544,ENSECAG00000007760,ENSECAG00000005087,ENSECAG00000005486,ENSECAG00000002919,ENSECAG00000000223,ENSECAG00000008173,ENSECAG00000008543,ENSECAG00000007726,ENSECAG00000000580,ENSECAG00000008358,ENSECAG00000004152,ENSECAG00000000556,ENSECAG00000005529,ENSECAG00000000291,ENSECAG00000004288,ENSECAG00000006067,ENSECAG00000000240,ENSECAG00000006079,ENSECAG00000004792,…
GO:0019538	protein metabolic process	biological_process	2.456e-10	2.4795e-08	322	1313	887	4714	ENSECAG00000008015,ENSECAG00000001360,ENSECAG00000007274,ENSECAG00000006280,ENSECAG00000000545,ENSECAG00000007275,ENSECAG00000000077,ENSECAG00000007247,ENSECAG00000007179,ENSECAG00000005881,ENSECAG00000000370,ENSECAG00000007637,ENSECAG00000001141,ENSECAG00000000437,ENSECAG00000008331,ENSECAG00000001989,ENSECAG00000007551,ENSECAG00000008454,ENSECAG00000000530,ENSECAG00000007192,ENSECAG00000005690,…
GO:0043412	macromolecule modification	biological_process	3.1174e-10	3.1195e-08	232	1313	602	4714	ENSECAG00000007551,ENSECAG00000000530,ENSECAG00000004618,ENSECAG00000008331,ENSECAG00000004592,ENSECAG00000001989,ENSECAG00000004224,ENSECAG00000001926,ENSECAG00000001141,ENSECAG00000006364,ENSECAG00000007717,ENSECAG00000006737,ENSECAG00000000308,ENSECAG00000007600,ENSECAG00000003428,ENSECAG00000007247,ENSECAG00000005881,ENSECAG00000006280,ENSECAG00000007275,ENSECAG00000000545,ENSECAG00000008015,…
GO:0005768	endosome	cellular_component	3.2719e-10	3.2458e-08	57	1313	99	4714	ENSECAG00000007559,ENSECAG00000008447,ENSECAG00000008457,ENSECAG00000008643,ENSECAG00000000059,ENSECAG00000002380,ENSECAG00000007262,ENSECAG00000006850,ENSECAG00000002522,ENSECAG00000000614,ENSECAG00000006808,ENSECAG00000007129,ENSECAG00000007426,ENSECAG00000002745,ENSECAG00000006525,ENSECAG00000005393,ENSECAG00000007363,ENSECAG00000007518,ENSECAG00000000232,ENSECAG00000006950,ENSECAG00000006611,…
GO:0051128	regulation of cellular component organization	biological_process	3.7626e-10	3.7004e-08	139	1313	322	4714	ENSECAG00000007189,ENSECAG00000003570,ENSECAG00000008191,ENSECAG00000005719,ENSECAG00000007138,ENSECAG00000000161,ENSECAG00000000438,ENSECAG00000000727,ENSECAG00000007897,ENSECAG00000005797,ENSECAG00000003448,ENSECAG00000004536,ENSECAG00000004757,ENSECAG00000002920,ENSECAG00000006607,ENSECAG00000002491,ENSECAG00000007797,ENSECAG00000001262,ENSECAG00000000014,ENSECAG00000000153,ENSECAG00000006495,…
GO:0051649	establishment of localization in cell	biological_process	4.4239e-10	4.3135e-08	148	1313	349	4714	ENSECAG00000007807,ENSECAG00000004258,ENSECAG00000007763,ENSECAG00000007495,ENSECAG00000005626,ENSECAG00000005570,ENSECAG00000006592,ENSECAG00000000124,ENSECAG00000002267,ENSECAG00000004617,ENSECAG00000006437,ENSECAG00000002378,ENSECAG00000007747,ENSECAG00000006442,ENSECAG00000007708,ENSECAG00000006525,ENSECAG00000007727,ENSECAG00000002972,ENSECAG00000000940,ENSECAG00000000300,ENSECAG00000005794,…
GO:0017111	nucleoside-triphosphatase activity	molecular_function	5.2079e-10	5.0349e-08	70	1313	132	4714	ENSECAG00000006958,ENSECAG00000001853,ENSECAG00000006615,ENSECAG00000005393,ENSECAG00000007288,ENSECAG00000006304,ENSECAG00000006607,ENSECAG00000006886,ENSECAG00000000473,ENSECAG00000008011,ENSECAG00000004819,ENSECAG00000007671,ENSECAG00000000545,ENSECAG00000005796,ENSECAG00000007536,ENSECAG00000008028,ENSECAG00000002380,ENSECAG00000002522,ENSECAG00000006749,ENSECAG00000005207,ENSECAG00000007941,…
GO:0016887	ATPase activity	molecular_function	5.3782e-10	5.1559e-08	46	1313	74	4714	ENSECAG00000000596,ENSECAG00000001853,ENSECAG00000006958,ENSECAG00000003367,ENSECAG00000000539,ENSECAG00000002676,ENSECAG00000007288,ENSECAG00000005393,ENSECAG00000000475,ENSECAG00000006304,ENSECAG00000006607,ENSECAG00000000323,ENSECAG00000000473,ENSECAG00000008011,ENSECAG00000007349,ENSECAG00000007559,ENSECAG00000000383,ENSECAG00000007671,ENSECAG00000000545,ENSECAG00000005796,ENSECAG00000005949,…
GO:0044267	cellular protein metabolic process	biological_process	6.0348e-10	5.737e-08	282	1313	764	4714	ENSECAG00000001141,ENSECAG00000000370,ENSECAG00000000530,ENSECAG00000007551,ENSECAG00000008454,ENSECAG00000008331,ENSECAG00000001989,ENSECAG00000000077,ENSECAG00000006280,ENSECAG00000007275,ENSECAG00000000545,ENSECAG00000001360,ENSECAG00000008015,ENSECAG00000007274,ENSECAG00000005881,ENSECAG00000007247,ENSECAG00000007179,ENSECAG00000006991,ENSECAG00000007963,ENSECAG00000007768,ENSECAG00000003931,…
GO:0044271	cellular nitrogen compound biosynthetic process	biological_process	6.1841e-10	5.8304e-08	266	1313	713	4714	ENSECAG00000008521,ENSECAG00000002918,ENSECAG00000007629,ENSECAG00000000645,ENSECAG00000003007,ENSECAG00000000178,ENSECAG00000008249,ENSECAG00000002386,ENSECAG00000000138,ENSECAG00000002833,ENSECAG00000001608,ENSECAG00000005156,ENSECAG00000005290,ENSECAG00000003503,ENSECAG00000001299,ENSECAG00000000420,ENSECAG00000005115,ENSECAG00000008055,ENSECAG00000006166,ENSECAG00000005622,ENSECAG00000000311,…
GO:0098805	whole membrane	cellular_component	7.3049e-10	6.8168e-08	94	1313	196	4714	ENSECAG00000006885,ENSECAG00000006421,ENSECAG00000007377,ENSECAG00000003104,ENSECAG00000006986,ENSECAG00000006943,ENSECAG00000003473,ENSECAG00000000791,ENSECAG00000006991,ENSECAG00000008017,ENSECAG00000003503,ENSECAG00000004911,ENSECAG00000006176,ENSECAG00000004484,ENSECAG00000006495,ENSECAG00000005250,ENSECAG00000000303,ENSECAG00000004362,ENSECAG00000007384,ENSECAG00000002376,ENSECAG00000008398,…
GO:0043228	non-membrane-bounded organelle	cellular_component	7.4096e-10	6.8168e-08	240	1313	632	4714	ENSECAG00000002892,ENSECAG00000000370,ENSECAG00000008227,ENSECAG00000005422,ENSECAG00000000691,ENSECAG00000006043,ENSECAG00000000188,ENSECAG00000006712,ENSECAG00000000531,ENSECAG00000006980,ENSECAG00000007690,ENSECAG00000007536,ENSECAG00000000545,ENSECAG00000008107,ENSECAG00000007718,ENSECAG00000006808,ENSECAG00000004819,ENSECAG00000000203,ENSECAG00000001650,ENSECAG00000000311,ENSECAG00000004615,…
GO:0043232	intracellular non-membrane-bounded organelle	cellular_component	7.4096e-10	6.8168e-08	240	1313	632	4714	ENSECAG00000007797,ENSECAG00000007470,ENSECAG00000006615,ENSECAG00000008252,ENSECAG00000006614,ENSECAG00000001164,ENSECAG00000004338,ENSECAG00000002491,ENSECAG00000003113,ENSECAG00000008134,ENSECAG00000002920,ENSECAG00000000916,ENSECAG00000006304,ENSECAG00000006607,ENSECAG00000008396,ENSECAG00000008011,ENSECAG00000006331,ENSECAG00000005145,ENSECAG00000008028,ENSECAG00000008191,ENSECAG00000008366,…
GO:0016817	hydrolase activity, acting on acid anhydrides	molecular_function	9.1839e-10	8.3816e-08	73	1313	141	4714	ENSECAG00000000473,ENSECAG00000008011,ENSECAG00000004819,ENSECAG00000007671,ENSECAG00000000545,ENSECAG00000005796,ENSECAG00000007536,ENSECAG00000008028,ENSECAG00000002380,ENSECAG00000002522,ENSECAG00000006958,ENSECAG00000001853,ENSECAG00000006615,ENSECAG00000005393,ENSECAG00000007288,ENSECAG00000006304,ENSECAG00000006607,ENSECAG00000006886,ENSECAG00000000743,ENSECAG00000006495,ENSECAG00000006839,…
GO:0044430	cytoskeletal part	cellular_component	1.067e-09	9.6604e-08	94	1313	197	4714	ENSECAG00000008051,ENSECAG00000008531,ENSECAG00000007559,ENSECAG00000007265,ENSECAG00000008434,ENSECAG00000006289,ENSECAG00000000608,ENSECAG00000006850,ENSECAG00000007842,ENSECAG00000004387,ENSECAG00000001205,ENSECAG00000005538,ENSECAG00000000229,ENSECAG00000002798,ENSECAG00000000136,ENSECAG00000000578,ENSECAG00000000300,ENSECAG00000000475,ENSECAG00000004215,ENSECAG00000007660,ENSECAG00000000596,…
GO:0016462	pyrophosphatase activity	molecular_function	1.1675e-09	1.0406e-07	72	1313	139	4714	ENSECAG00000007288,ENSECAG00000005393,ENSECAG00000006615,ENSECAG00000001853,ENSECAG00000006958,ENSECAG00000000743,ENSECAG00000006304,ENSECAG00000006607,ENSECAG00000006886,ENSECAG00000000473,ENSECAG00000008011,ENSECAG00000002522,ENSECAG00000007536,ENSECAG00000008028,ENSECAG00000002380,ENSECAG00000007671,ENSECAG00000000545,ENSECAG00000005796,ENSECAG00000004819,ENSECAG00000006749,ENSECAG00000007941,…
GO:0016818	hydrolase activity, acting on acid anhydrides, in phosphorus-containing anhydrides	molecular_function	1.1675e-09	1.0406e-07	72	1313	139	4714	ENSECAG00000004215,ENSECAG00000000596,ENSECAG00000000229,ENSECAG00000000475,ENSECAG00000005343,ENSECAG00000002676,ENSECAG00000003367,ENSECAG00000000300,ENSECAG00000000539,ENSECAG00000000324,ENSECAG00000006378,ENSECAG00000001700,ENSECAG00000000323,ENSECAG00000000383,ENSECAG00000007559,ENSECAG00000005304,ENSECAG00000007349,ENSECAG00000005949,ENSECAG00000000669,ENSECAG00000008068,ENSECAG00000006756,…
GO:0006464	cellular protein modification process	biological_process	1.5785e-09	1.3852e-07	223	1313	583	4714	ENSECAG00000003091,ENSECAG00000002889,ENSECAG00000004792,ENSECAG00000008712,ENSECAG00000005833,ENSECAG00000008082,ENSECAG00000006792,ENSECAG00000002942,ENSECAG00000007003,ENSECAG00000003030,ENSECAG00000002905,ENSECAG00000006949,ENSECAG00000000317,ENSECAG00000000431,ENSECAG00000005548,ENSECAG00000007486,ENSECAG00000000974,ENSECAG00000005708,ENSECAG00000003235,ENSECAG00000002266,ENSECAG00000005087,…
GO:0036211	protein modification process	biological_process	1.5785e-09	1.3852e-07	223	1313	583	4714	ENSECAG00000008655,ENSECAG00000007165,ENSECAG00000006979,ENSECAG00000000626,ENSECAG00000004582,ENSECAG00000000855,ENSECAG00000000423,ENSECAG00000000551,ENSECAG00000008295,ENSECAG00000007323,ENSECAG00000007687,ENSECAG00000002490,ENSECAG00000006659,ENSECAG00000000520,ENSECAG00000008187,ENSECAG00000000314,ENSECAG00000005529,ENSECAG00000000220,ENSECAG00000006177,ENSECAG00000004651,ENSECAG00000005330,…
GO:0005739	mitochondrion	cellular_component	1.5964e-09	1.3902e-07	113	1313	253	4714	ENSECAG00000006213,ENSECAG00000002890,ENSECAG00000000273,ENSECAG00000006181,ENSECAG00000002378,ENSECAG00000006771,ENSECAG00000005889,ENSECAG00000007936,ENSECAG00000006906,ENSECAG00000006290,ENSECAG00000004389,ENSECAG00000008468,ENSECAG00000000861,ENSECAG00000000584,ENSECAG00000006726,ENSECAG00000003367,ENSECAG00000004944,ENSECAG00000000940,ENSECAG00000000963,ENSECAG00000005530,ENSECAG00000000953,…
GO:0048522	positive regulation of cellular process	biological_process	2.3525e-09	2.0332e-07	269	1313	731	4714	ENSECAG00000006729,ENSECAG00000008358,ENSECAG00000008029,ENSECAG00000001652,ENSECAG00000001064,ENSECAG00000004152,ENSECAG00000007376,ENSECAG00000003235,ENSECAG00000005708,ENSECAG00000002782,ENSECAG00000005111,ENSECAG00000007760,ENSECAG00000006944,ENSECAG00000007003,ENSECAG00000001963,ENSECAG00000000201,ENSECAG00000000171,ENSECAG00000004119,ENSECAG00000003091,ENSECAG00000008712,ENSECAG00000008392,…
GO:0019899	enzyme binding	molecular_function	2.6805e-09	2.2992e-07	111	1313	249	4714	ENSECAG00000008331,ENSECAG00000005203,ENSECAG00000001853,ENSECAG00000004618,ENSECAG00000006950,ENSECAG00000008164,ENSECAG00000007374,ENSECAG00000002920,ENSECAG00000005422,ENSECAG00000006607,ENSECAG00000006364,ENSECAG00000008396,ENSECAG00000006506,ENSECAG00000005881,ENSECAG00000008296,ENSECAG00000000308,ENSECAG00000008168,ENSECAG00000008643,ENSECAG00000003570,ENSECAG00000007671,ENSECAG00000002142,…
GO:0048856	anatomical structure development	biological_process	3.376e-09	2.8741e-07	290	1313	801	4714	ENSECAG00000006637,ENSECAG00000006230,ENSECAG00000000332,ENSECAG00000007609,ENSECAG00000005856,ENSECAG00000001570,ENSECAG00000007589,ENSECAG00000002117,ENSECAG00000005210,ENSECAG00000007963,ENSECAG00000005759,ENSECAG00000006176,ENSECAG00000007187,ENSECAG00000008107,ENSECAG00000007275,ENSECAG00000007671,ENSECAG00000007426,ENSECAG00000001360,ENSECAG00000008015,ENSECAG00000007471,ENSECAG00000008040,…
GO:0031982	vesicle	cellular_component	4.3949e-09	3.7139e-07	197	1313	508	4714	ENSECAG00000003775,ENSECAG00000007105,ENSECAG00000006885,ENSECAG00000006943,ENSECAG00000003760,ENSECAG00000007963,ENSECAG00000001911,ENSECAG00000002833,ENSECAG00000000634,ENSECAG00000005067,ENSECAG00000007589,ENSECAG00000001372,ENSECAG00000001570,ENSECAG00000003079,ENSECAG00000000271,ENSECAG00000007476,ENSECAG00000003599,ENSECAG00000005633,ENSECAG00000005213,ENSECAG00000000751,ENSECAG00000006983,…
GO:0032502	developmental process	biological_process	4.8653e-09	4.0811e-07	308	1313	862	4714	ENSECAG00000007200,ENSECAG00000000291,ENSECAG00000000373,ENSECAG00000005087,ENSECAG00000002266,ENSECAG00000001965,ENSECAG00000000974,ENSECAG00000000259,ENSECAG00000006949,ENSECAG00000008310,ENSECAG00000007703,ENSECAG00000006509,ENSECAG00000006376,ENSECAG00000000529,ENSECAG00000003846,ENSECAG00000003955,ENSECAG00000000034,ENSECAG00000004792,ENSECAG00000008174,ENSECAG00000002889,ENSECAG00000008622,…
GO:0015630	microtubule cytoskeleton	cellular_component	5.5945e-09	4.6585e-07	77	1313	156	4714	ENSECAG00000007559,ENSECAG00000008531,ENSECAG00000008051,ENSECAG00000008434,ENSECAG00000006850,ENSECAG00000000608,ENSECAG00000006289,ENSECAG00000005538,ENSECAG00000001205,ENSECAG00000004387,ENSECAG00000000475,ENSECAG00000000578,ENSECAG00000000300,ENSECAG00000002798,ENSECAG00000000229,ENSECAG00000007660,ENSECAG00000000596,ENSECAG00000007490,ENSECAG00000007240,ENSECAG00000007520,ENSECAG00000006416,…
GO:0044767	single-organism developmental process	biological_process	8.5167e-09	7.0405e-07	304	1313	853	4714	ENSECAG00000005856,ENSECAG00000007609,ENSECAG00000000332,ENSECAG00000006637,ENSECAG00000006230,ENSECAG00000005210,ENSECAG00000002117,ENSECAG00000007589,ENSECAG00000001570,ENSECAG00000006176,ENSECAG00000005759,ENSECAG00000007963,ENSECAG00000007187,ENSECAG00000007471,ENSECAG00000008040,ENSECAG00000001360,ENSECAG00000008015,ENSECAG00000007671,ENSECAG00000007426,ENSECAG00000008107,ENSECAG00000007275,…
GO:0009057	macromolecule catabolic process	biological_process	1.0199e-08	8.3703e-07	73	1313	147	4714	ENSECAG00000007083,ENSECAG00000006835,ENSECAG00000007897,ENSECAG00000006331,ENSECAG00000003448,ENSECAG00000003428,ENSECAG00000000077,ENSECAG00000001360,ENSECAG00000006611,ENSECAG00000001926,ENSECAG00000006364,ENSECAG00000002920,ENSECAG00000004024,ENSECAG00000007723,ENSECAG00000006839,ENSECAG00000006675,ENSECAG00000008249,ENSECAG00000004362,ENSECAG00000001582,ENSECAG00000007542,ENSECAG00000005210,…
GO:0031988	membrane-bounded vesicle	cellular_component	1.2216e-08	9.9541e-07	190	1313	492	4714	ENSECAG00000006788,ENSECAG00000006019,ENSECAG00000004256,ENSECAG00000007108,ENSECAG00000000748,ENSECAG00000006949,ENSECAG00000000267,ENSECAG00000000122,ENSECAG00000004470,ENSECAG00000000292,ENSECAG00000004503,ENSECAG00000000149,ENSECAG00000002905,ENSECAG00000006784,ENSECAG00000000223,ENSECAG00000002266,ENSECAG00000008167,ENSECAG00000000527,ENSECAG00000003966,ENSECAG00000000435,ENSECAG00000000291,…
GO:0061024	membrane organization	biological_process	1.349e-08	1.0914e-06	67	1313	132	4714	ENSECAG00000006808,ENSECAG00000007129,ENSECAG00000005661,ENSECAG00000005796,ENSECAG00000007671,ENSECAG00000003570,ENSECAG00000007262,ENSECAG00000000161,ENSECAG00000002522,ENSECAG00000006920,ENSECAG00000006886,ENSECAG00000000017,ENSECAG00000002920,ENSECAG00000006239,ENSECAG00000004536,ENSECAG00000000298,ENSECAG00000002823,ENSECAG00000000356,ENSECAG00000005393,ENSECAG00000004620,ENSECAG00000007384,…
GO:0009893	positive regulation of metabolic process	biological_process	1.7029e-08	1.3681e-06	201	1313	528	4714	ENSECAG00000003462,ENSECAG00000008518,ENSECAG00000007139,ENSECAG00000000678,ENSECAG00000005374,ENSECAG00000007377,ENSECAG00000006558,ENSECAG00000005675,ENSECAG00000000025,ENSECAG00000007080,ENSECAG00000008017,ENSECAG00000004420,ENSECAG00000000477,ENSECAG00000002716,ENSECAG00000008043,ENSECAG00000006890,ENSECAG00000006495,ENSECAG00000006518,ENSECAG00000008162,ENSECAG00000006839,ENSECAG00000007431,…
GO:0044802	single-organism membrane organization	biological_process	2.1164e-08	1.6883e-06	60	1313	115	4714	ENSECAG00000002267,ENSECAG00000006772,ENSECAG00000000298,ENSECAG00000007747,ENSECAG00000000017,ENSECAG00000004389,ENSECAG00000006886,ENSECAG00000004536,ENSECAG00000006995,ENSECAG00000002920,ENSECAG00000006239,ENSECAG00000000356,ENSECAG00000007773,ENSECAG00000005393,ENSECAG00000000861,ENSECAG00000002823,ENSECAG00000008201,ENSECAG00000007807,ENSECAG00000007262,ENSECAG00000000161,ENSECAG00000007665,…
GO:0098588	bounding membrane of organelle	cellular_component	2.4734e-08	1.9595e-06	85	1313	182	4714	ENSECAG00000008495,ENSECAG00000000320,ENSECAG00000006850,ENSECAG00000004387,ENSECAG00000006315,ENSECAG00000000852,ENSECAG00000007495,ENSECAG00000000124,ENSECAG00000007962,ENSECAG00000004617,ENSECAG00000000651,ENSECAG00000006959,ENSECAG00000007207,ENSECAG00000002890,ENSECAG00000004389,ENSECAG00000006769,ENSECAG00000007727,ENSECAG00000006525,ENSECAG00000000229,ENSECAG00000005707,ENSECAG00000000596,…
GO:0010256	endomembrane system organization	biological_process	3.0021e-08	2.3619e-06	44	1313	76	4714	ENSECAG00000000626,ENSECAG00000003080,ENSECAG00000000872,ENSECAG00000006019,ENSECAG00000008712,ENSECAG00000006983,ENSECAG00000000014,ENSECAG00000006803,ENSECAG00000007373,ENSECAG00000007384,ENSECAG00000005752,ENSECAG00000004620,ENSECAG00000006321,ENSECAG00000000797,ENSECAG00000006495,ENSECAG00000006191,ENSECAG00000002266,ENSECAG00000006787,ENSECAG00000006062,ENSECAG00000006772,ENSECAG00000000298,…
GO:0044085	cellular component biogenesis	biological_process	3.0766e-08	2.404e-06	166	1313	423	4714	ENSECAG00000000286,ENSECAG00000000791,ENSECAG00000006421,ENSECAG00000007139,ENSECAG00000002236,ENSECAG00000007977,ENSECAG00000007801,ENSECAG00000000025,ENSECAG00000005865,ENSECAG00000001262,ENSECAG00000008283,ENSECAG00000006495,ENSECAG00000008043,ENSECAG00000004756,ENSECAG00000000709,ENSECAG00000001582,ENSECAG00000004362,ENSECAG00000007431,ENSECAG00000000303,ENSECAG00000004536,ENSECAG00000000237,…
GO:0003676	nucleic acid binding	molecular_function	3.5604e-08	2.763e-06	271	1313	756	4714	ENSECAG00000008481,ENSECAG00000006431,ENSECAG00000002847,ENSECAG00000008531,ENSECAG00000008139,ENSECAG00000005564,ENSECAG00000001472,ENSECAG00000002408,ENSECAG00000001653,ENSECAG00000000940,ENSECAG00000007352,ENSECAG00000007802,ENSECAG00000007640,ENSECAG00000003367,ENSECAG00000003209,ENSECAG00000004829,ENSECAG00000006876,ENSECAG00000005171,ENSECAG00000005486,ENSECAG00000008276,ENSECAG00000000306,…
GO:0031967	organelle envelope	cellular_component	3.9611e-08	3.0328e-06	59	1313	114	4714	ENSECAG00000000469,ENSECAG00000004338,ENSECAG00000004617,ENSECAG00000006181,ENSECAG00000002378,ENSECAG00000002155,ENSECAG00000000237,ENSECAG00000001700,ENSECAG00000006239,ENSECAG00000000017,ENSECAG00000004389,ENSECAG00000000584,ENSECAG00000006474,ENSECAG00000000861,ENSECAG00000000603,ENSECAG00000008495,ENSECAG00000001360,ENSECAG00000007495,ENSECAG00000005661,ENSECAG00000004387,ENSECAG00000008033,…
GO:0031975	envelope	cellular_component	3.9611e-08	3.0328e-06	59	1313	114	4714	ENSECAG00000008541,ENSECAG00000000060,ENSECAG00000004666,ENSECAG00000008659,ENSECAG00000000352,ENSECAG00000000872,ENSECAG00000008452,ENSECAG00000007757,ENSECAG00000002490,ENSECAG00000007634,ENSECAG00000000240,ENSECAG00000007483,ENSECAG00000007105,ENSECAG00000001854,ENSECAG00000007549,ENSECAG00000007942,ENSECAG00000002088,ENSECAG00000000238,ENSECAG00000000212,ENSECAG00000008398,ENSECAG00000000130,…
GO:0016482	cytoplasmic transport	biological_process	4.2579e-08	3.2383e-06	73	1313	151	4714	ENSECAG00000004549,ENSECAG00000004286,ENSECAG00000001426,ENSECAG00000000974,ENSECAG00000006321,ENSECAG00000000556,ENSECAG00000004287,ENSECAG00000006729,ENSECAG00000002087,ENSECAG00000004651,ENSECAG00000000291,ENSECAG00000007483,ENSECAG00000001854,ENSECAG00000006392,ENSECAG00000007687,ENSECAG00000000042,ENSECAG00000007108,ENSECAG00000003759,ENSECAG00000007392,ENSECAG00000000626,ENSECAG00000008541,…
GO:0016740	transferase activity	molecular_function	6.5629e-08	4.9583e-06	149	1313	375	4714	ENSECAG00000005906,ENSECAG00000002490,ENSECAG00000001854,ENSECAG00000000520,ENSECAG00000007165,ENSECAG00000006979,ENSECAG00000000626,ENSECAG00000004582,ENSECAG00000000855,ENSECAG00000008295,ENSECAG00000001834,ENSECAG00000007300,ENSECAG00000000029,ENSECAG00000000544,ENSECAG00000008187,ENSECAG00000007707,ENSECAG00000000220,ENSECAG00000006177,ENSECAG00000006636,ENSECAG00000008240,ENSECAG00000000800,…
GO:0055085	transmembrane transport	biological_process	6.7696e-08	5.0808e-06	91	1313	204	4714	ENSECAG00000000407,ENSECAG00000006481,ENSECAG00000000813,ENSECAG00000004707,ENSECAG00000000584,ENSECAG00000006906,ENSECAG00000006338,ENSECAG00000006181,ENSECAG00000007207,ENSECAG00000002378,ENSECAG00000007742,ENSECAG00000000323,ENSECAG00000001580,ENSECAG00000008284,ENSECAG00000006802,ENSECAG00000000096,ENSECAG00000000924,ENSECAG00000004387,ENSECAG00000000669,ENSECAG00000008500,ENSECAG00000008363,…
GO:0005215	transporter activity	molecular_function	6.8481e-08	5.1061e-06	98	1313	224	4714	ENSECAG00000007207,ENSECAG00000006181,ENSECAG00000006114,ENSECAG00000007742,ENSECAG00000006338,ENSECAG00000001700,ENSECAG00000007048,ENSECAG00000000813,ENSECAG00000000584,ENSECAG00000000407,ENSECAG00000008500,ENSECAG00000000669,ENSECAG00000008363,ENSECAG00000000320,ENSECAG00000004387,ENSECAG00000006802,ENSECAG00000000096,ENSECAG00000000924,ENSECAG00000006314,ENSECAG00000000554,ENSECAG00000000323,…
GO:0044265	cellular macromolecule catabolic process	biological_process	7.7478e-08	5.7394e-06	63	1313	126	4714	ENSECAG00000007240,ENSECAG00000004617,ENSECAG00000006519,ENSECAG00000003883,ENSECAG00000001926,ENSECAG00000006364,ENSECAG00000002920,ENSECAG00000007993,ENSECAG00000006481,ENSECAG00000000162,ENSECAG00000008130,ENSECAG00000007773,ENSECAG00000006611,ENSECAG00000008513,ENSECAG00000004845,ENSECAG00000001360,ENSECAG00000006850,ENSECAG00000004387,ENSECAG00000000077,ENSECAG00000007269,ENSECAG00000003448,…
GO:1902580	single-organism cellular localization	biological_process	1.4209e-07	1.0458e-05	75	1313	160	4714	ENSECAG00000000626,ENSECAG00000007392,ENSECAG00000008541,ENSECAG00000006949,ENSECAG00000006659,ENSECAG00000006019,ENSECAG00000006392,ENSECAG00000006729,ENSECAG00000005752,ENSECAG00000004651,ENSECAG00000002087,ENSECAG00000000974,ENSECAG00000006321,ENSECAG00000004549,ENSECAG00000006191,ENSECAG00000004617,ENSECAG00000007240,ENSECAG00000006959,ENSECAG00000002378,ENSECAG00000007747,ENSECAG00000004389,…
GO:0071702	organic substance transport	biological_process	1.4774e-07	1.0804e-05	141	1313	355	4714	ENSECAG00000008201,ENSECAG00000000324,ENSECAG00000004389,ENSECAG00000006181,ENSECAG00000006959,ENSECAG00000007240,ENSECAG00000006314,ENSECAG00000000554,ENSECAG00000004387,ENSECAG00000002746,ENSECAG00000007822,ENSECAG00000006289,ENSECAG00000008495,ENSECAG00000008363,ENSECAG00000000034,ENSECAG00000006788,ENSECAG00000000493,ENSECAG00000006019,ENSECAG00000000267,ENSECAG00000004549,ENSECAG00000000974,…
GO:0030163	protein catabolic process	biological_process	1.7523e-07	1.2733e-05	58	1313	115	4714	ENSECAG00000000420,ENSECAG00000005374,ENSECAG00000006558,ENSECAG00000003601,ENSECAG00000005675,ENSECAG00000002490,ENSECAG00000004792,ENSECAG00000007439,ENSECAG00000000423,ENSECAG00000004463,ENSECAG00000007003,ENSECAG00000001963,ENSECAG00000003931,ENSECAG00000007007,ENSECAG00000005087,ENSECAG00000004024,ENSECAG00000000544,ENSECAG00000007806,ENSECAG00000007760,ENSECAG00000006675,ENSECAG00000007723,…
GO:0033554	cellular response to stress	biological_process	1.9013e-07	1.3728e-05	116	1313	281	4714	ENSECAG00000000017,ENSECAG00000004372,ENSECAG00000001926,ENSECAG00000002155,ENSECAG00000000437,ENSECAG00000008227,ENSECAG00000007374,ENSECAG00000008164,ENSECAG00000002892,ENSECAG00000006950,ENSECAG00000007761,ENSECAG00000007797,ENSECAG00000005719,ENSECAG00000006717,ENSECAG00000007671,ENSECAG00000000501,ENSECAG00000000545,ENSECAG00000006166,ENSECAG00000001360,ENSECAG00000006980,ENSECAG00000005797,…
GO:0045202	synapse	cellular_component	2.3757e-07	1.7046e-05	44	1313	80	4714	ENSECAG00000004911,ENSECAG00000000626,ENSECAG00000003503,ENSECAG00000000149,ENSECAG00000008241,ENSECAG00000005559,ENSECAG00000000791,ENSECAG00000000529,ENSECAG00000007963,ENSECAG00000003760,ENSECAG00000007439,ENSECAG00000004256,ENSECAG00000001290,ENSECAG00000000034,ENSECAG00000006421,ENSECAG00000003775,ENSECAG00000000231,ENSECAG00000000153,ENSECAG00000007619,ENSECAG00000008283,ENSECAG00000007560,…
GO:0007275	multicellular organismal development	biological_process	2.3968e-07	1.7089e-05	254	1313	715	4714	ENSECAG00000000551,ENSECAG00000007125,ENSECAG00000006686,ENSECAG00000003551,ENSECAG00000000626,ENSECAG00000004398,ENSECAG00000000060,ENSECAG00000006756,ENSECAG00000007183,ENSECAG00000006392,ENSECAG00000008484,ENSECAG00000007687,ENSECAG00000008070,ENSECAG00000007021,ENSECAG00000006827,ENSECAG00000002596,ENSECAG00000005906,ENSECAG00000000800,ENSECAG00000006707,ENSECAG00000007373,ENSECAG00000006177,…
GO:0048583	regulation of response to stimulus	biological_process	2.8948e-07	2.0511e-05	196	1313	530	4714	ENSECAG00000000308,ENSECAG00000008296,ENSECAG00000005881,ENSECAG00000007247,ENSECAG00000007277,ENSECAG00000003428,ENSECAG00000002142,ENSECAG00000007671,ENSECAG00000000545,ENSECAG00000006166,ENSECAG00000008055,ENSECAG00000008015,ENSECAG00000006980,ENSECAG00000004465,ENSECAG00000000530,ENSECAG00000007551,ENSECAG00000008454,ENSECAG00000005203,ENSECAG00000008331,ENSECAG00000001989,ENSECAG00000006474,…
GO:0022607	cellular component assembly	biological_process	3.3929e-07	2.3892e-05	150	1313	387	4714	ENSECAG00000004843,ENSECAG00000008201,ENSECAG00000000127,ENSECAG00000007124,ENSECAG00000000539,ENSECAG00000000475,ENSECAG00000008056,ENSECAG00000004389,ENSECAG00000006771,ENSECAG00000006181,ENSECAG00000007520,ENSECAG00000007240,ENSECAG00000006959,ENSECAG00000007265,ENSECAG00000005795,ENSECAG00000006963,ENSECAG00000000453,ENSECAG00000001129,ENSECAG00000006998,ENSECAG00000002746,ENSECAG00000004387,…
GO:0007010	cytoskeleton organization	biological_process	3.6948e-07	2.5859e-05	75	1313	163	4714	ENSECAG00000006289,ENSECAG00000000696,ENSECAG00000001205,ENSECAG00000002746,ENSECAG00000005538,ENSECAG00000005925,ENSECAG00000007763,ENSECAG00000008051,ENSECAG00000007349,ENSECAG00000007265,ENSECAG00000007240,ENSECAG00000008056,ENSECAG00000000475,ENSECAG00000000578,ENSECAG00000008201,ENSECAG00000007734,ENSECAG00000004845,ENSECAG00000006877,ENSECAG00000004593,ENSECAG00000004288,ENSECAG00000008187,…
GO:0005813	centrosome	cellular_component	3.7723e-07	2.624e-05	44	1313	81	4714	ENSECAG00000008187,ENSECAG00000005529,ENSECAG00000004593,ENSECAG00000000455,ENSECAG00000001262,ENSECAG00000008100,ENSECAG00000007875,ENSECAG00000008477,ENSECAG00000007562,ENSECAG00000007805,ENSECAG00000000110,ENSECAG00000000909,ENSECAG00000006191,ENSECAG00000004286,ENSECAG00000008655,ENSECAG00000007165,ENSECAG00000003931,ENSECAG00000006949,ENSECAG00000006526,ENSECAG00000006019,ENSECAG00000005675,…
GO:0005815	microtubule organizing center	cellular_component	5.591e-07	3.8656e-05	48	1313	92	4714	ENSECAG00000006526,ENSECAG00000006949,ENSECAG00000003931,ENSECAG00000007165,ENSECAG00000008655,ENSECAG00000007483,ENSECAG00000005865,ENSECAG00000005675,ENSECAG00000007977,ENSECAG00000006019,ENSECAG00000007562,ENSECAG00000008477,ENSECAG00000008100,ENSECAG00000007875,ENSECAG00000001262,ENSECAG00000004593,ENSECAG00000000455,ENSECAG00000005529,ENSECAG00000008187,ENSECAG00000006191,ENSECAG00000004286,…
GO:0006508	proteolysis	biological_process	6.588e-07	4.5274e-05	107	1313	260	4714	ENSECAG00000001926,ENSECAG00000001141,ENSECAG00000006364,ENSECAG00000000437,ENSECAG00000007303,ENSECAG00000005125,ENSECAG00000007637,ENSECAG00000006611,ENSECAG00000000073,ENSECAG00000000156,ENSECAG00000000501,ENSECAG00000001360,ENSECAG00000000161,ENSECAG00000007083,ENSECAG00000006331,ENSECAG00000006835,ENSECAG00000000727,ENSECAG00000003448,ENSECAG00000004871,ENSECAG00000008296,ENSECAG00000007179,…
GO:0048519	negative regulation of biological process	biological_process	6.7438e-07	4.6068e-05	238	1313	671	4714	ENSECAG00000006176,ENSECAG00000005067,ENSECAG00000003503,ENSECAG00000001911,ENSECAG00000007963,ENSECAG00000003632,ENSECAG00000007757,ENSECAG00000008488,ENSECAG00000007549,ENSECAG00000000420,ENSECAG00000006983,ENSECAG00000000507,ENSECAG00000000199,ENSECAG00000000751,ENSECAG00000005633,ENSECAG00000003368,ENSECAG00000008249,ENSECAG00000002386,ENSECAG00000005210,ENSECAG00000002918,ENSECAG00000000645,…
GO:0070925	organelle assembly	biological_process	7.1738e-07	4.8713e-05	47	1313	90	4714	ENSECAG00000007977,ENSECAG00000007801,ENSECAG00000003473,ENSECAG00000006659,ENSECAG00000005865,ENSECAG00000003551,ENSECAG00000006526,ENSECAG00000003759,ENSECAG00000001582,ENSECAG00000004362,ENSECAG00000007431,ENSECAG00000007486,ENSECAG00000002307,ENSECAG00000005111,ENSECAG00000000823,ENSECAG00000008187,ENSECAG00000007707,ENSECAG00000004691,ENSECAG00000004593,ENSECAG00000008144,ENSECAG00000001262,…
GO:0007179	transforming growth factor beta receptor signaling pathway	biological_process	7.2831e-07	4.9163e-05	19	1313	25	4714	ENSECAG00000005760,ENSECAG00000005495,ENSECAG00000007589,ENSECAG00000003789,ENSECAG00000000727,ENSECAG00000002266,ENSECAG00000005797,ENSECAG00000005549,ENSECAG00000000105,ENSECAG00000007363,ENSECAG00000000091,ENSECAG00000008518,ENSECAG00000005833,ENSECAG00000006442,ENSECAG00000000626,ENSECAG00000001963,ENSECAG00000004617,ENSECAG00000004757,ENSECAG00000007047
GO:0044712	single-organism catabolic process	biological_process	7.4162e-07	4.9767e-05	72	1313	157	4714	ENSECAG00000001810,ENSECAG00000006289,ENSECAG00000004387,ENSECAG00000000406,ENSECAG00000000087,ENSECAG00000001129,ENSECAG00000000059,ENSECAG00000003883,ENSECAG00000006213,ENSECAG00000007747,ENSECAG00000000939,ENSECAG00000002267,ENSECAG00000007409,ENSECAG00000007727,ENSECAG00000002972,ENSECAG00000000953,ENSECAG00000000095,ENSECAG00000000291,ENSECAG00000007707,ENSECAG00000008358,ENSECAG00000004152,…
GO:0048584	positive regulation of response to stimulus	biological_process	8.2459e-07	5.5011e-05	113	1313	279	4714	ENSECAG00000000953,ENSECAG00000006233,ENSECAG00000000984,ENSECAG00000003271,ENSECAG00000006771,ENSECAG00000004617,ENSECAG00000007240,ENSECAG00000006442,ENSECAG00000004389,ENSECAG00000006416,ENSECAG00000000458,ENSECAG00000005704,ENSECAG00000007708,ENSECAG00000001129,ENSECAG00000006592,ENSECAG00000006963,ENSECAG00000007807,ENSECAG00000008495,ENSECAG00000000105,ENSECAG00000000608,ENSECAG00000007847,…
GO:0022857	transmembrane transporter activity	molecular_function	9.2597e-07	6.1415e-05	81	1313	183	4714	ENSECAG00000000203,ENSECAG00000000632,ENSECAG00000007347,ENSECAG00000006892,ENSECAG00000000438,ENSECAG00000000767,ENSECAG00000007584,ENSECAG00000007335,ENSECAG00000007671,ENSECAG00000005100,ENSECAG00000005796,ENSECAG00000002359,ENSECAG00000007288,ENSECAG00000007905,ENSECAG00000008427,ENSECAG00000001156,ENSECAG00000006626,ENSECAG00000003602,ENSECAG00000004372,ENSECAG00000000303,ENSECAG00000007253,…
GO:0045184	establishment of protein localization	biological_process	9.8501e-07	6.4954e-05	106	1313	259	4714	ENSECAG00000007363,ENSECAG00000000530,ENSECAG00000008164,ENSECAG00000006626,ENSECAG00000002866,ENSECAG00000006239,ENSECAG00000002920,ENSECAG00000004757,ENSECAG00000002155,ENSECAG00000006886,ENSECAG00000006506,ENSECAG00000006835,ENSECAG00000006331,ENSECAG00000006920,ENSECAG00000008643,ENSECAG00000004925,ENSECAG00000002321,ENSECAG00000002522,ENSECAG00000008105,ENSECAG00000002380,ENSECAG00000000161,…
GO:0065010	extracellular membrane-bounded organelle	cellular_component	1.0085e-06	6.5746e-05	155	1313	409	4714	ENSECAG00000000751,ENSECAG00000005633,ENSECAG00000005213,ENSECAG00000003599,ENSECAG00000002088,ENSECAG00000004691,ENSECAG00000003079,ENSECAG00000007589,ENSECAG00000007476,ENSECAG00000000634,ENSECAG00000007963,ENSECAG00000001911,ENSECAG00000005067,ENSECAG00000006885,ENSECAG00000007105,ENSECAG00000003775,ENSECAG00000003760,ENSECAG00000008107,ENSECAG00000000545,ENSECAG00000007426,ENSECAG00000002380,…
GO:0070062	extracellular exosome	cellular_component	1.0085e-06	6.5746e-05	155	1313	409	4714	ENSECAG00000008659,ENSECAG00000000286,ENSECAG00000004911,ENSECAG00000005207,ENSECAG00000004698,ENSECAG00000005437,ENSECAG00000007901,ENSECAG00000006429,ENSECAG00000008518,ENSECAG00000007080,ENSECAG00000002611,ENSECAG00000008185,ENSECAG00000000014,ENSECAG00000006110,ENSECAG00000005244,ENSECAG00000006495,ENSECAG00000004484,ENSECAG00000008043,ENSECAG00000004362,ENSECAG00000000303,ENSECAG00000006819,…
GO:0006886	intracellular protein transport	biological_process	1.0442e-06	6.7684e-05	73	1313	161	4714	ENSECAG00000000791,ENSECAG00000003080,ENSECAG00000005207,ENSECAG00000004911,ENSECAG00000006421,ENSECAG00000007377,ENSECAG00000006943,ENSECAG00000004620,ENSECAG00000007384,ENSECAG00000000507,ENSECAG00000002281,ENSECAG00000006803,ENSECAG00000000014,ENSECAG00000004024,ENSECAG00000000823,ENSECAG00000008117,ENSECAG00000000271,ENSECAG00000006886,ENSECAG00000006239,ENSECAG00000002155,ENSECAG00000004757,…
GO:0016773	phosphotransferase activity, alcohol group as acceptor	molecular_function	1.1151e-06	7.1869e-05	58	1313	120	4714	ENSECAG00000007707,ENSECAG00000008187,ENSECAG00000000220,ENSECAG00000007200,ENSECAG00000005213,ENSECAG00000003599,ENSECAG00000001064,ENSECAG00000006859,ENSECAG00000007008,ENSECAG00000006177,ENSECAG00000006915,ENSECAG00000007795,ENSECAG00000001834,ENSECAG00000007300,ENSECAG00000000138,ENSECAG00000006890,ENSECAG00000005708,ENSECAG00000000012,ENSECAG00000000626,ENSECAG00000000477,ENSECAG00000000174,…
GO:0044257	cellular protein catabolic process	biological_process	1.1842e-06	7.5897e-05	50	1313	99	4714	ENSECAG00000000162,ENSECAG00000007773,ENSECAG00000006481,ENSECAG00000004845,ENSECAG00000006611,ENSECAG00000003883,ENSECAG00000007240,ENSECAG00000004617,ENSECAG00000002920,ENSECAG00000007993,ENSECAG00000001926,ENSECAG00000006364,ENSECAG00000003428,ENSECAG00000003448,ENSECAG00000007269,ENSECAG00000006835,ENSECAG00000006331,ENSECAG00000007083,ENSECAG00000007287,ENSECAG00000006850,ENSECAG00000004387,…
GO:0014069	postsynaptic density	cellular_component	1.4751e-06	9.3463e-05	15	1313	18	4714	ENSECAG00000000149,ENSECAG00000008241,ENSECAG00000004911,ENSECAG00000000626,ENSECAG00000001262,ENSECAG00000007963,ENSECAG00000000791,ENSECAG00000001205,ENSECAG00000008283,ENSECAG00000007439,ENSECAG00000007300,ENSECAG00000001290,ENSECAG00000006421,ENSECAG00000003775,ENSECAG00000001372
GO:0008219	cell death	biological_process	1.4829e-06	9.3463e-05	99	1313	240	4714	ENSECAG00000007976,ENSECAG00000005675,ENSECAG00000007222,ENSECAG00000000538,ENSECAG00000000352,ENSECAG00000008659,ENSECAG00000003503,ENSECAG00000006176,ENSECAG00000000477,ENSECAG00000006890,ENSECAG00000002918,ENSECAG00000006839,ENSECAG00000006518,ENSECAG00000006915,ENSECAG00000005210,ENSECAG00000005213,ENSECAG00000000014,ENSECAG00000006983,ENSECAG00000007619,ENSECAG00000008215,ENSECAG00000006474,…
GO:0016265	death	biological_process	1.4829e-06	9.3463e-05	99	1313	240	4714	ENSECAG00000000291,ENSECAG00000000238,ENSECAG00000001064,ENSECAG00000008358,ENSECAG00000001652,ENSECAG00000006859,ENSECAG00000006638,ENSECAG00000000974,ENSECAG00000005548,ENSECAG00000006321,ENSECAG00000007376,ENSECAG00000000110,ENSECAG00000005087,ENSECAG00000005708,ENSECAG00000002782,ENSECAG00000006191,ENSECAG00000007165,ENSECAG00000000626,ENSECAG00000005559,ENSECAG00000000060,ENSECAG00000007150,…
GO:0043632	modification-dependent macromolecule catabolic process	biological_process	1.5108e-06	9.4701e-05	42	1313	79	4714	ENSECAG00000003601,ENSECAG00000005675,ENSECAG00000002490,ENSECAG00000004792,ENSECAG00000005374,ENSECAG00000007003,ENSECAG00000001963,ENSECAG00000003931,ENSECAG00000007007,ENSECAG00000000423,ENSECAG00000004463,ENSECAG00000007723,ENSECAG00000006675,ENSECAG00000004362,ENSECAG00000008249,ENSECAG00000005087,ENSECAG00000000544,ENSECAG00000007760,ENSECAG00000005529,ENSECAG00000006067,ENSECAG00000005549,…
GO:0010604	positive regulation of macromolecule metabolic process	biological_process	1.5195e-06	9.4723e-05	159	1313	421	4714	ENSECAG00000008055,ENSECAG00000001360,ENSECAG00000000077,ENSECAG00000006280,ENSECAG00000000473,ENSECAG00000003428,ENSECAG00000008296,ENSECAG00000000308,ENSECAG00000008164,ENSECAG00000008227,ENSECAG00000000437,ENSECAG00000003027,ENSECAG00000006364,ENSECAG00000006983,ENSECAG00000007609,ENSECAG00000005213,ENSECAG00000005210,ENSECAG00000008093,ENSECAG00000008249,ENSECAG00000000138,ENSECAG00000002918,…
GO:0016772	transferase activity, transferring phosphorus-containing groups	molecular_function	1.6007e-06	9.9242e-05	70	1313	154	4714	ENSECAG00000008097,ENSECAG00000005708,ENSECAG00000007300,ENSECAG00000001834,ENSECAG00000006177,ENSECAG00000007200,ENSECAG00000001064,ENSECAG00000006859,ENSECAG00000008240,ENSECAG00000000556,ENSECAG00000007707,ENSECAG00000008187,ENSECAG00000000220,ENSECAG00000000520,ENSECAG00000002889,ENSECAG00000004582,ENSECAG00000000317,ENSECAG00000000431,ENSECAG00000000626,ENSECAG00000000310,ENSECAG00000005795,…
GO:0008270	zinc ion binding	molecular_function	1.6923e-06	0.00010436	93	1313	221	4714	ENSECAG00000000266,ENSECAG00000008289,ENSECAG00000004152,ENSECAG00000008358,ENSECAG00000007116,ENSECAG00000006071,ENSECAG00000003791,ENSECAG00000005760,ENSECAG00000000029,ENSECAG00000007726,ENSECAG00000000122,ENSECAG00000007001,ENSECAG00000000855,ENSECAG00000006883,ENSECAG00000000423,ENSECAG00000007150,ENSECAG00000007392,ENSECAG00000001963,ENSECAG00000007165,ENSECAG00000007003,ENSECAG00000002889,…
GO:0007009	plasma membrane organization	biological_process	1.7312e-06	0.00010618	30	1313	50	4714	ENSECAG00000002266,ENSECAG00000006062,ENSECAG00000006495,ENSECAG00000006191,ENSECAG00000006321,ENSECAG00000007129,ENSECAG00000004620,ENSECAG00000005752,ENSECAG00000007671,ENSECAG00000007384,ENSECAG00000000852,ENSECAG00000005796,ENSECAG00000000161,ENSECAG00000007665,ENSECAG00000006983,ENSECAG00000000014,ENSECAG00000002522,ENSECAG00000006803,ENSECAG00000002823,ENSECAG00000008201,ENSECAG00000000356,…
GO:0051345	positive regulation of hydrolase activity	biological_process	1.7816e-06	0.00010869	53	1313	108	4714	ENSECAG00000007807,ENSECAG00000001360,ENSECAG00000002508,ENSECAG00000008040,ENSECAG00000005719,ENSECAG00000005829,ENSECAG00000007189,ENSECAG00000005949,ENSECAG00000008396,ENSECAG00000007277,ENSECAG00000007349,ENSECAG00000006592,ENSECAG00000005107,ENSECAG00000000374,ENSECAG00000004617,ENSECAG00000006011,ENSECAG00000006999,ENSECAG00000005203,ENSECAG00000000357,ENSECAG00000008201,ENSECAG00000008480,…
GO:0019941	modification-dependent protein catabolic process	biological_process	1.9103e-06	0.00011592	41	1313	77	4714	ENSECAG00000007993,ENSECAG00000001926,ENSECAG00000003883,ENSECAG00000004617,ENSECAG00000007240,ENSECAG00000006611,ENSECAG00000007773,ENSECAG00000000162,ENSECAG00000006481,ENSECAG00000004387,ENSECAG00000006850,ENSECAG00000006331,ENSECAG00000006835,ENSECAG00000007287,ENSECAG00000007083,ENSECAG00000007269,ENSECAG00000003448,ENSECAG00000000423,ENSECAG00000004463,ENSECAG00000007007,ENSECAG00000007003,…
GO:0071559	response to transforming growth factor beta	biological_process	2.0025e-06	0.00012023	19	1313	26	4714	ENSECAG00000000105,ENSECAG00000005549,ENSECAG00000005495,ENSECAG00000005760,ENSECAG00000002266,ENSECAG00000005797,ENSECAG00000000727,ENSECAG00000007589,ENSECAG00000003789,ENSECAG00000000626,ENSECAG00000001963,ENSECAG00000004617,ENSECAG00000006442,ENSECAG00000004757,ENSECAG00000007047,ENSECAG00000007363,ENSECAG00000008518,ENSECAG00000000091,ENSECAG00000005833
GO:0071560	cellular response to transforming growth factor beta stimulus	biological_process	2.0025e-06	0.00012023	19	1313	26	4714	ENSECAG00000000105,ENSECAG00000005549,ENSECAG00000005797,ENSECAG00000002266,ENSECAG00000000727,ENSECAG00000007589,ENSECAG00000003789,ENSECAG00000005495,ENSECAG00000005760,ENSECAG00000007047,ENSECAG00000004757,ENSECAG00000001963,ENSECAG00000000626,ENSECAG00000004617,ENSECAG00000006442,ENSECAG00000000091,ENSECAG00000008518,ENSECAG00000005833,ENSECAG00000007363
GO:0042623	ATPase activity, coupled	molecular_function	2.1513e-06	0.00012849	29	1313	48	4714	ENSECAG00000006839,ENSECAG00000000383,ENSECAG00000000473,ENSECAG00000000110,ENSECAG00000007880,ENSECAG00000002919,ENSECAG00000000323,ENSECAG00000000669,ENSECAG00000007536,ENSECAG00000007404,ENSECAG00000000643,ENSECAG00000007671,ENSECAG00000007770,ENSECAG00000005949,ENSECAG00000000545,ENSECAG00000005796,ENSECAG00000003601,ENSECAG00000000539,ENSECAG00000003367,ENSECAG00000005393,ENSECAG00000007288,…
GO:0051336	regulation of hydrolase activity	biological_process	2.1893e-06	0.00013008	76	1313	172	4714	ENSECAG00000002833,ENSECAG00000004420,ENSECAG00000003503,ENSECAG00000003260,ENSECAG00000006558,ENSECAG00000007139,ENSECAG00000008518,ENSECAG00000000025,ENSECAG00000000199,ENSECAG00000000332,ENSECAG00000006983,ENSECAG00000000014,ENSECAG00000006803,ENSECAG00000007422,ENSECAG00000005210,ENSECAG00000007723,ENSECAG00000008162,ENSECAG00000006518,ENSECAG00000006999,ENSECAG00000002920,ENSECAG00000006737,…
GO:0009894	regulation of catabolic process	biological_process	2.418e-06	0.00014293	47	1313	93	4714	ENSECAG00000004843,ENSECAG00000006611,ENSECAG00000000531,ENSECAG00000004845,ENSECAG00000007727,ENSECAG00000002972,ENSECAG00000007993,ENSECAG00000006995,ENSECAG00000002920,ENSECAG00000004617,ENSECAG00000003883,ENSECAG00000008457,ENSECAG00000006835,ENSECAG00000007269,ENSECAG00000005570,ENSECAG00000003428,ENSECAG00000004387,ENSECAG00000001205,ENSECAG00000000077,ENSECAG00000000545,ENSECAG00000008495,…
GO:0007017	microtubule-based process	biological_process	2.5392e-06	0.00014931	50	1313	101	4714	ENSECAG00000002307,ENSECAG00000007431,ENSECAG00000007562,ENSECAG00000008477,ENSECAG00000008100,ENSECAG00000001262,ENSECAG00000000746,ENSECAG00000004593,ENSECAG00000008187,ENSECAG00000004691,ENSECAG00000003775,ENSECAG00000005865,ENSECAG00000001581,ENSECAG00000000529,ENSECAG00000002831,ENSECAG00000007703,ENSECAG00000006457,ENSECAG00000007299,ENSECAG00000006526,ENSECAG00000003551,ENSECAG00000006949,…
GO:0022892	substrate-specific transporter activity	molecular_function	2.5834e-06	0.0001506	80	1313	184	4714	ENSECAG00000004372,ENSECAG00000006626,ENSECAG00000003602,ENSECAG00000008427,ENSECAG00000001156,ENSECAG00000005393,ENSECAG00000002359,ENSECAG00000007671,ENSECAG00000005100,ENSECAG00000005796,ENSECAG00000007584,ENSECAG00000007335,ENSECAG00000000767,ENSECAG00000000438,ENSECAG00000006892,ENSECAG00000000632,ENSECAG00000000203,ENSECAG00000003080,ENSECAG00000007214,ENSECAG00000004911,ENSECAG00000005207,…
GO:0009653	anatomical structure morphogenesis	biological_process	2.5875e-06	0.0001506	148	1313	390	4714	ENSECAG00000006177,ENSECAG00000007373,ENSECAG00000006707,ENSECAG00000000800,ENSECAG00000006453,ENSECAG00000004288,ENSECAG00000000314,ENSECAG00000006191,ENSECAG00000005303,ENSECAG00000005760,ENSECAG00000007300,ENSECAG00000007147,ENSECAG00000002307,ENSECAG00000000029,ENSECAG00000003551,ENSECAG00000000551,ENSECAG00000004398,ENSECAG00000008484,ENSECAG00000007183,ENSECAG00000006756,ENSECAG00000006827,…
GO:0098794	postsynapse	cellular_component	2.7432e-06	0.00015885	24	1313	37	4714	ENSECAG00000007194,ENSECAG00000001372,ENSECAG00000001834,ENSECAG00000007300,ENSECAG00000000043,ENSECAG00000000473,ENSECAG00000001205,ENSECAG00000007560,ENSECAG00000008283,ENSECAG00000002376,ENSECAG00000001262,ENSECAG00000000153,ENSECAG00000003775,ENSECAG00000006421,ENSECAG00000002359,ENSECAG00000007439,ENSECAG00000001290,ENSECAG00000000791,ENSECAG00000007963,ENSECAG00000000626,ENSECAG00000003503,…
GO:0022804	active transmembrane transporter activity	molecular_function	2.8351e-06	0.00016335	33	1313	58	4714	ENSECAG00000006450,ENSECAG00000004260,ENSECAG00000006784,ENSECAG00000001058,ENSECAG00000000267,ENSECAG00000000493,ENSECAG00000008392,ENSECAG00000004220,ENSECAG00000007459,ENSECAG00000006986,ENSECAG00000000699,ENSECAG00000000643,ENSECAG00000000303,ENSECAG00000007880,ENSECAG00000000527,ENSECAG00000002919,ENSECAG00000007207,ENSECAG00000006181,ENSECAG00000003602,ENSECAG00000006338,ENSECAG00000007288,…
GO:0015075	ion transmembrane transporter activity	molecular_function	3.0032e-06	0.00017216	71	1313	159	4714	ENSECAG00000000407,ENSECAG00000000584,ENSECAG00000000813,ENSECAG00000001700,ENSECAG00000006338,ENSECAG00000007207,ENSECAG00000006181,ENSECAG00000006314,ENSECAG00000000924,ENSECAG00000006802,ENSECAG00000004387,ENSECAG00000000320,ENSECAG00000008363,ENSECAG00000000669,ENSECAG00000007459,ENSECAG00000008392,ENSECAG00000007439,ENSECAG00000000493,ENSECAG00000000267,ENSECAG00000000317,ENSECAG00000000431,…
GO:0010646	regulation of cell communication	biological_process	3.0688e-06	0.00017504	165	1313	443	4714	ENSECAG00000006771,ENSECAG00000007355,ENSECAG00000006959,ENSECAG00000006181,ENSECAG00000007240,ENSECAG00000004389,ENSECAG00000006416,ENSECAG00000000458,ENSECAG00000000125,ENSECAG00000005704,ENSECAG00000006011,ENSECAG00000008495,ENSECAG00000006289,ENSECAG00000000105,ENSECAG00000002746,ENSECAG00000004387,ENSECAG00000003772,ENSECAG00000001129,ENSECAG00000007269,ENSECAG00000008318,ENSECAG00000006963,…
GO:0043230	extracellular organelle	cellular_component	3.2126e-06	0.00018143	155	1313	412	4714	ENSECAG00000007023,ENSECAG00000007865,ENSECAG00000007277,ENSECAG00000003428,ENSECAG00000004871,ENSECAG00000008196,ENSECAG00000007471,ENSECAG00000000577,ENSECAG00000007262,ENSECAG00000006166,ENSECAG00000002380,ENSECAG00000001568,ENSECAG00000007426,ENSECAG00000008107,ENSECAG00000000545,ENSECAG00000006474,ENSECAG00000006339,ENSECAG00000001999,ENSECAG00000007337,ENSECAG00000006197,ENSECAG00000000370,…
GO:1903561	extracellular vesicle	cellular_component	3.2126e-06	0.00018143	155	1313	412	4714	ENSECAG00000000223,ENSECAG00000008167,ENSECAG00000000527,ENSECAG00000003966,ENSECAG00000000435,ENSECAG00000000291,ENSECAG00000006019,ENSECAG00000004256,ENSECAG00000000292,ENSECAG00000004470,ENSECAG00000000122,ENSECAG00000006949,ENSECAG00000000267,ENSECAG00000004503,ENSECAG00000000149,ENSECAG00000002905,ENSECAG00000006784,ENSECAG00000007265,ENSECAG00000007173,ENSECAG00000007970,ENSECAG00000000096,…
GO:0072657	protein localization to membrane	biological_process	3.8321e-06	0.00021535	36	1313	66	4714	ENSECAG00000002823,ENSECAG00000008201,ENSECAG00000000298,ENSECAG00000007747,ENSECAG00000006995,ENSECAG00000002920,ENSECAG00000004389,ENSECAG00000006886,ENSECAG00000006592,ENSECAG00000005795,ENSECAG00000006920,ENSECAG00000002522,ENSECAG00000007665,ENSECAG00000000161,ENSECAG00000007807,ENSECAG00000003570,ENSECAG00000005796,ENSECAG00000002746,ENSECAG00000007129,ENSECAG00000006019,ENSECAG00000006659,…
GO:0004672	protein kinase activity	molecular_function	4.1242e-06	0.00023063	48	1313	97	4714	ENSECAG00000000204,ENSECAG00000006765,ENSECAG00000008330,ENSECAG00000004757,ENSECAG00000006771,ENSECAG00000006213,ENSECAG00000007374,ENSECAG00000008480,ENSECAG00000001853,ENSECAG00000004845,ENSECAG00000006233,ENSECAG00000000530,ENSECAG00000008331,ENSECAG00000006597,ENSECAG00000002746,ENSECAG00000007400,ENSECAG00000005719,ENSECAG00000006577,ENSECAG00000000392,ENSECAG00000002171,ENSECAG00000006975,…
GO:0022891	substrate-specific transmembrane transporter activity	molecular_function	4.1467e-06	0.00023076	72	1313	163	4714	ENSECAG00000006986,ENSECAG00000000231,ENSECAG00000003311,ENSECAG00000004220,ENSECAG00000007539,ENSECAG00000002236,ENSECAG00000000595,ENSECAG00000007214,ENSECAG00000003789,ENSECAG00000000047,ENSECAG00000000303,ENSECAG00000007253,ENSECAG00000006518,ENSECAG00000002376,ENSECAG00000000014,ENSECAG00000000699,ENSECAG00000008427,ENSECAG00000001156,ENSECAG00000002359,ENSECAG00000004372,ENSECAG00000003602,…
GO:0051603	proteolysis involved in cellular protein catabolic process	biological_process	4.5254e-06	0.00025061	46	1313	92	4714	ENSECAG00000004387,ENSECAG00000006850,ENSECAG00000006331,ENSECAG00000006835,ENSECAG00000007083,ENSECAG00000007287,ENSECAG00000003428,ENSECAG00000007269,ENSECAG00000003448,ENSECAG00000007993,ENSECAG00000001926,ENSECAG00000006364,ENSECAG00000003883,ENSECAG00000007240,ENSECAG00000004617,ENSECAG00000006611,ENSECAG00000000162,ENSECAG00000007773,ENSECAG00000006481,ENSECAG00000001262,ENSECAG00000000751,…
GO:0006511	ubiquitin-dependent protein catabolic process	biological_process	4.7447e-06	0.00026149	39	1313	74	4714	ENSECAG00000005529,ENSECAG00000005549,ENSECAG00000006067,ENSECAG00000004152,ENSECAG00000000751,ENSECAG00000001262,ENSECAG00000006675,ENSECAG00000007723,ENSECAG00000004362,ENSECAG00000008249,ENSECAG00000005087,ENSECAG00000000544,ENSECAG00000007760,ENSECAG00000007003,ENSECAG00000001963,ENSECAG00000003931,ENSECAG00000007007,ENSECAG00000000423,ENSECAG00000004463,ENSECAG00000003601,ENSECAG00000005675,…
GO:0098796	membrane protein complex	cellular_component	5.6113e-06	0.00030776	73	1313	167	4714	ENSECAG00000000897,ENSECAG00000002088,ENSECAG00000006929,ENSECAG00000002281,ENSECAG00000005769,ENSECAG00000007589,ENSECAG00000004024,ENSECAG00000006787,ENSECAG00000005210,ENSECAG00000004362,ENSECAG00000000138,ENSECAG00000007214,ENSECAG00000008017,ENSECAG00000006176,ENSECAG00000008453,ENSECAG00000004911,ENSECAG00000000231,ENSECAG00000003311,ENSECAG00000008518,ENSECAG00000002236,ENSECAG00000006943,…
GO:0005794	Golgi apparatus	cellular_component	5.8303e-06	0.00031824	74	1313	170	4714	ENSECAG00000006611,ENSECAG00000006626,ENSECAG00000008527,ENSECAG00000006886,ENSECAG00000007600,ENSECAG00000000834,ENSECAG00000007974,ENSECAG00000008457,ENSECAG00000006980,ENSECAG00000000545,ENSECAG00000005719,ENSECAG00000005661,ENSECAG00000007129,ENSECAG00000001290,ENSECAG00000000025,ENSECAG00000006943,ENSECAG00000003473,ENSECAG00000007801,ENSECAG00000006558,ENSECAG00000007377,ENSECAG00000008438,…
GO:0046914	transition metal ion binding	molecular_function	6.1688e-06	0.00033511	109	1313	274	4714	ENSECAG00000001650,ENSECAG00000000705,ENSECAG00000003448,ENSECAG00000000832,ENSECAG00000007974,ENSECAG00000002321,ENSECAG00000000478,ENSECAG00000002142,ENSECAG00000006808,ENSECAG00000000156,ENSECAG00000000073,ENSECAG00000002745,ENSECAG00000006043,ENSECAG00000006950,ENSECAG00000000871,ENSECAG00000006626,ENSECAG00000002491,ENSECAG00000008227,ENSECAG00000007303,ENSECAG00000007929,ENSECAG00000006364,…
GO:0048731	system development	biological_process	6.2956e-06	0.00034038	231	1313	659	4714	ENSECAG00000008227,ENSECAG00000001197,ENSECAG00000002892,ENSECAG00000008164,ENSECAG00000007731,ENSECAG00000006364,ENSECAG00000002569,ENSECAG00000007047,ENSECAG00000005203,ENSECAG00000005393,ENSECAG00000001802,ENSECAG00000007022,ENSECAG00000008454,ENSECAG00000000530,ENSECAG00000008015,ENSECAG00000002380,ENSECAG00000001360,ENSECAG00000006166,ENSECAG00000008055,ENSECAG00000008040,ENSECAG00000007471,…
GO:0043933	macromolecular complex subunit organization	biological_process	7.1489e-06	0.00038469	145	1313	385	4714	ENSECAG00000006079,ENSECAG00000003601,ENSECAG00000002889,ENSECAG00000001041,ENSECAG00000000529,ENSECAG00000006526,ENSECAG00000006949,ENSECAG00000007003,ENSECAG00000006944,ENSECAG00000000518,ENSECAG00000003331,ENSECAG00000002905,ENSECAG00000006649,ENSECAG00000002266,ENSECAG00000007760,ENSECAG00000007657,ENSECAG00000007486,ENSECAG00000000974,ENSECAG00000000556,ENSECAG00000001039,ENSECAG00000008029,…
GO:0044464	cell part	cellular_component	7.3096e-06	0.00039149	953	1313	3201	4714	ENSECAG00000000037,ENSECAG00000000872,ENSECAG00000000529,ENSECAG00000007563,ENSECAG00000000317,ENSECAG00000004842,ENSECAG00000004924,ENSECAG00000007545,ENSECAG00000006962,ENSECAG00000002942,ENSECAG00000006792,ENSECAG00000006844,ENSECAG00000008337,ENSECAG00000006784,ENSECAG00000003846,ENSECAG00000000149,ENSECAG00000003345,ENSECAG00000006955,ENSECAG00000003601,ENSECAG00000004256,ENSECAG00000000205,…
GO:0035091	phosphatidylinositol binding	molecular_function	7.5787e-06	0.00040401	22	1313	34	4714	ENSECAG00000000614,ENSECAG00000007426,ENSECAG00000007262,ENSECAG00000002380,ENSECAG00000000153,ENSECAG00000006803,ENSECAG00000000059,ENSECAG00000005303,ENSECAG00000008117,ENSECAG00000008507,ENSECAG00000006998,ENSECAG00000006321,ENSECAG00000007559,ENSECAG00000007403,ENSECAG00000006114,ENSECAG00000007520,ENSECAG00000003104,ENSECAG00000006877,ENSECAG00000007104,ENSECAG00000007800,ENSECAG00000003473,…
GO:0033043	regulation of organelle organization	biological_process	8.12e-06	0.00043085	69	1313	157	4714	ENSECAG00000006980,ENSECAG00000007690,ENSECAG00000008191,ENSECAG00000000545,ENSECAG00000007718,ENSECAG00000003570,ENSECAG00000007189,ENSECAG00000006808,ENSECAG00000005719,ENSECAG00000000308,ENSECAG00000000438,ENSECAG00000006869,ENSECAG00000005797,ENSECAG00000008164,ENSECAG00000002866,ENSECAG00000002920,ENSECAG00000006607,ENSECAG00000007797,ENSECAG00000005203,ENSECAG00000000530,ENSECAG00000004691,…
GO:0016301	kinase activity	molecular_function	8.4289e-06	0.00044517	59	1313	129	4714	ENSECAG00000000310,ENSECAG00000000392,ENSECAG00000002171,ENSECAG00000006975,ENSECAG00000007247,ENSECAG00000007600,ENSECAG00000008160,ENSECAG00000007400,ENSECAG00000002746,ENSECAG00000005719,ENSECAG00000006577,ENSECAG00000001853,ENSECAG00000000530,ENSECAG00000006233,ENSECAG00000004845,ENSECAG00000008201,ENSECAG00000008480,ENSECAG00000006597,ENSECAG00000008468,ENSECAG00000008331,ENSECAG00000004944,…
GO:0005623	cell	cellular_component	9.2648e-06	0.00048525	957	1313	3218	4714	ENSECAG00000006998,ENSECAG00000000087,ENSECAG00000007097,ENSECAG00000001129,ENSECAG00000000059,ENSECAG00000006314,ENSECAG00000000508,ENSECAG00000000554,ENSECAG00000008556,ENSECAG00000007847,ENSECAG00000007848,ENSECAG00000006965,ENSECAG00000008495,ENSECAG00000006315,ENSECAG00000004387,ENSECAG00000003772,ENSECAG00000000136,ENSECAG00000000861,ENSECAG00000004755,ENSECAG00000007244,ENSECAG00000000953,…
GO:0034220	ion transmembrane transport	biological_process	9.306e-06	0.00048525	66	1313	149	4714	ENSECAG00000008284,ENSECAG00000001580,ENSECAG00000006802,ENSECAG00000000924,ENSECAG00000004387,ENSECAG00000008500,ENSECAG00000000669,ENSECAG00000008363,ENSECAG00000000407,ENSECAG00000000813,ENSECAG00000006481,ENSECAG00000000584,ENSECAG00000006338,ENSECAG00000006181,ENSECAG00000007194,ENSECAG00000002919,ENSECAG00000007806,ENSECAG00000005968,ENSECAG00000000527,ENSECAG00000000043,ENSECAG00000005163,…
GO:0033365	protein localization to organelle	biological_process	9.3154e-06	0.00048525	49	1313	102	4714	ENSECAG00000006943,ENSECAG00000007377,ENSECAG00000006392,ENSECAG00000000420,ENSECAG00000008541,ENSECAG00000007392,ENSECAG00000003080,ENSECAG00000000872,ENSECAG00000007431,ENSECAG00000006321,ENSECAG00000000797,ENSECAG00000000029,ENSECAG00000000974,ENSECAG00000002918,ENSECAG00000006787,ENSECAG00000004549,ENSECAG00000000014,ENSECAG00000007116,ENSECAG00000006066,ENSECAG00000002087,ENSECAG00000004620,…
GO:0032989	cellular component morphogenesis	biological_process	9.5014e-06	0.00049269	83	1313	198	4714	ENSECAG00000004389,ENSECAG00000005099,ENSECAG00000007520,ENSECAG00000007240,ENSECAG00000000091,ENSECAG00000000300,ENSECAG00000006597,ENSECAG00000000475,ENSECAG00000007513,ENSECAG00000007763,ENSECAG00000008622,ENSECAG00000002746,ENSECAG00000007113,ENSECAG00000004387,ENSECAG00000001205,ENSECAG00000000608,ENSECAG00000000696,ENSECAG00000000105,ENSECAG00000007709,ENSECAG00000007265,ENSECAG00000008034,…
GO:0035556	intracellular signal transduction	biological_process	9.9035e-06	0.00051002	152	1313	409	4714	ENSECAG00000002746,ENSECAG00000004387,ENSECAG00000005949,ENSECAG00000000105,ENSECAG00000006289,ENSECAG00000008495,ENSECAG00000007847,ENSECAG00000006963,ENSECAG00000008277,ENSECAG00000001129,ENSECAG00000007269,ENSECAG00000000324,ENSECAG00000005704,ENSECAG00000001700,ENSECAG00000006011,ENSECAG00000000458,ENSECAG00000006181,ENSECAG00000007240,ENSECAG00000007355,ENSECAG00000006771,ENSECAG00000006213,…
GO:0012501	programmed cell death	biological_process	9.925e-06	0.00051002	92	1313	225	4714	ENSECAG00000001141,ENSECAG00000006364,ENSECAG00000007717,ENSECAG00000004757,ENSECAG00000008227,ENSECAG00000004338,ENSECAG00000007374,ENSECAG00000008215,ENSECAG00000006474,ENSECAG00000007129,ENSECAG00000005927,ENSECAG00000001360,ENSECAG00000006166,ENSECAG00000000577,ENSECAG00000007138,ENSECAG00000005797,ENSECAG00000003448,ENSECAG00000003428,ENSECAG00000000538,ENSECAG00000008659,ENSECAG00000000352,…
GO:0030031	cell projection assembly	biological_process	1.0343e-05	0.00052914	27	1313	46	4714	ENSECAG00000001262,ENSECAG00000007763,ENSECAG00000001652,ENSECAG00000007113,ENSECAG00000006983,ENSECAG00000000696,ENSECAG00000005111,ENSECAG00000006495,ENSECAG00000000438,ENSECAG00000008034,ENSECAG00000006321,ENSECAG00000002307,ENSECAG00000000158,ENSECAG00000002920,ENSECAG00000003551,ENSECAG00000004757,ENSECAG00000004536,ENSECAG00000000791,ENSECAG00000008056,ENSECAG00000007520,ENSECAG00000007240,…
GO:0000902	cell morphogenesis	biological_process	1.0846e-05	0.00055236	78	1313	184	4714	ENSECAG00000005099,ENSECAG00000007240,ENSECAG00000007520,ENSECAG00000000091,ENSECAG00000000300,ENSECAG00000000475,ENSECAG00000006597,ENSECAG00000007513,ENSECAG00000007763,ENSECAG00000008622,ENSECAG00000004387,ENSECAG00000007113,ENSECAG00000002746,ENSECAG00000001205,ENSECAG00000000608,ENSECAG00000000696,ENSECAG00000000105,ENSECAG00000007709,ENSECAG00000008034,ENSECAG00000000158,ENSECAG00000008277,…
GO:0022604	regulation of cell morphogenesis	biological_process	1.101e-05	0.00055825	39	1313	76	4714	ENSECAG00000003955,ENSECAG00000001963,ENSECAG00000006949,ENSECAG00000000791,ENSECAG00000000025,ENSECAG00000007187,ENSECAG00000006986,ENSECAG00000007139,ENSECAG00000008484,ENSECAG00000008712,ENSECAG00000007183,ENSECAG00000006983,ENSECAG00000001064,ENSECAG00000006230,ENSECAG00000000751,ENSECAG00000007542,ENSECAG00000007147,ENSECAG00000001074,ENSECAG00000006495,ENSECAG00000008164,ENSECAG00000002491,…
GO:1990234	transferase complex	cellular_component	1.1287e-05	0.00056973	51	1313	108	4714	ENSECAG00000000018,ENSECAG00000007723,ENSECAG00000006839,ENSECAG00000006675,ENSECAG00000000759,ENSECAG00000003236,ENSECAG00000008101,ENSECAG00000002281,ENSECAG00000005529,ENSECAG00000006066,ENSECAG00000006857,ENSECAG00000000556,ENSECAG00000006549,ENSECAG00000005828,ENSECAG00000007391,ENSECAG00000000039,ENSECAG00000007549,ENSECAG00000008712,ENSECAG00000006077,ENSECAG00000003931,ENSECAG00000002942,…
GO:0007049	cell cycle	biological_process	1.1606e-05	0.00058329	85	1313	205	4714	ENSECAG00000006869,ENSECAG00000006331,ENSECAG00000008011,ENSECAG00000008396,ENSECAG00000007129,ENSECAG00000007690,ENSECAG00000008015,ENSECAG00000002380,ENSECAG00000006611,ENSECAG00000001853,ENSECAG00000007470,ENSECAG00000007797,ENSECAG00000001926,ENSECAG00000006607,ENSECAG00000002920,ENSECAG00000002892,ENSECAG00000008164,ENSECAG00000001164,ENSECAG00000007374,ENSECAG00000008043,ENSECAG00000006890,…
GO:0006915	apoptotic process	biological_process	1.2128e-05	0.00060478	90	1313	220	4714	ENSECAG00000006290,ENSECAG00000004389,ENSECAG00000005704,ENSECAG00000000125,ENSECAG00000000458,ENSECAG00000007240,ENSECAG00000004617,ENSECAG00000006771,ENSECAG00000006213,ENSECAG00000008480,ENSECAG00000004843,ENSECAG00000004845,ENSECAG00000002798,ENSECAG00000007727,ENSECAG00000003772,ENSECAG00000005081,ENSECAG00000004387,ENSECAG00000002746,ENSECAG00000005949,ENSECAG00000007763,ENSECAG00000008495,…
GO:0005543	phospholipid binding	molecular_function	1.2193e-05	0.00060478	31	1313	56	4714	ENSECAG00000004135,ENSECAG00000008507,ENSECAG00000006998,ENSECAG00000006321,ENSECAG00000007559,ENSECAG00000004484,ENSECAG00000005303,ENSECAG00000000059,ENSECAG00000008117,ENSECAG00000007262,ENSECAG00000000153,ENSECAG00000002380,ENSECAG00000000014,ENSECAG00000006983,ENSECAG00000006803,ENSECAG00000000614,ENSECAG00000007426,ENSECAG00000000852,ENSECAG00000003473,ENSECAG00000007363,ENSECAG00000000565,…
GO:0015031	protein transport	biological_process	1.2193e-05	0.00060478	98	1313	244	4714	ENSECAG00000007377,ENSECAG00000006421,ENSECAG00000006943,ENSECAG00000000791,ENSECAG00000003080,ENSECAG00000004911,ENSECAG00000005207,ENSECAG00000004024,ENSECAG00000000047,ENSECAG00000003789,ENSECAG00000008117,ENSECAG00000007629,ENSECAG00000006495,ENSECAG00000000823,ENSECAG00000000271,ENSECAG00000004362,ENSECAG00000004620,ENSECAG00000007384,ENSECAG00000000507,ENSECAG00000000811,ENSECAG00000000870,…
GO:0065008	regulation of biological quality	biological_process	1.2847e-05	0.00063447	174	1313	480	4714	ENSECAG00000000291,ENSECAG00000007116,ENSECAG00000000035,ENSECAG00000007659,ENSECAG00000004152,ENSECAG00000008358,ENSECAG00000001064,ENSECAG00000001445,ENSECAG00000007200,ENSECAG00000000527,ENSECAG00000006321,ENSECAG00000000110,ENSECAG00000000974,ENSECAG00000002266,ENSECAG00000005087,ENSECAG00000005708,ENSECAG00000003331,ENSECAG00000004260,ENSECAG00000003955,ENSECAG00000006944,ENSECAG00000007545,…
GO:0003774	motor activity	molecular_function	1.3042e-05	0.00064131	18	1313	26	4714	ENSECAG00000006615,ENSECAG00000000475,ENSECAG00000006756,ENSECAG00000004215,ENSECAG00000000596,ENSECAG00000007941,ENSECAG00000001456,ENSECAG00000006304,ENSECAG00000002831,ENSECAG00000006607,ENSECAG00000007299,ENSECAG00000006378,ENSECAG00000006457,ENSECAG00000005304,ENSECAG00000007559,ENSECAG00000008028,ENSECAG00000004819,ENSECAG00000000746
GO:0007166	cell surface receptor signaling pathway	biological_process	1.3497e-05	0.00066084	140	1313	373	4714	ENSECAG00000008438,ENSECAG00000003503,ENSECAG00000006176,ENSECAG00000003388,ENSECAG00000002833,ENSECAG00000007963,ENSECAG00000007214,ENSECAG00000002986,ENSECAG00000005210,ENSECAG00000008249,ENSECAG00000003368,ENSECAG00000000138,ENSECAG00000006787,ENSECAG00000001570,ENSECAG00000003789,ENSECAG00000007589,ENSECAG00000002918,ENSECAG00000007192,ENSECAG00000008331,ENSECAG00000001999,ENSECAG00000006474,…
GO:0031325	positive regulation of cellular metabolic process	biological_process	1.3637e-05	0.00066482	162	1313	442	4714	ENSECAG00000007349,ENSECAG00000008531,ENSECAG00000000116,ENSECAG00000006592,ENSECAG00000007962,ENSECAG00000007807,ENSECAG00000000040,ENSECAG00000000608,ENSECAG00000008421,ENSECAG00000007665,ENSECAG00000005925,ENSECAG00000000413,ENSECAG00000006481,ENSECAG00000007727,ENSECAG00000000752,ENSECAG00000006877,ENSECAG00000004845,ENSECAG00000004617,ENSECAG00000006442,ENSECAG00000002400,ENSECAG00000006801,…
GO:0030030	cell projection organization	biological_process	1.4703e-05	0.00071376	71	1313	165	4714	ENSECAG00000000300,ENSECAG00000000475,ENSECAG00000008201,ENSECAG00000006877,ENSECAG00000007240,ENSECAG00000007520,ENSECAG00000007511,ENSECAG00000005099,ENSECAG00000008056,ENSECAG00000000158,ENSECAG00000007269,ENSECAG00000008277,ENSECAG00000008034,ENSECAG00000007097,ENSECAG00000007709,ENSECAG00000000696,ENSECAG00000000608,ENSECAG00000007113,ENSECAG00000004387,ENSECAG00000002746,ENSECAG00000002133,…
GO:0001071	nucleic acid binding transcription factor activity	molecular_function	1.5185e-05	0.00073094	92	1313	227	4714	ENSECAG00000005115,ENSECAG00000005320,ENSECAG00000000345,ENSECAG00000002193,ENSECAG00000006331,ENSECAG00000001316,ENSECAG00000005622,ENSECAG00000006540,ENSECAG00000007748,ENSECAG00000003027,ENSECAG00000008134,ENSECAG00000008211,ENSECAG00000005376,ENSECAG00000000117,ENSECAG00000008227,ENSECAG00000008572,ENSECAG00000003160,ENSECAG00000002797,ENSECAG00000008215,ENSECAG00000005128,ENSECAG00000008521,…
GO:0003700	transcription factor activity, sequence-specific DNA binding	molecular_function	1.5185e-05	0.00073094	92	1313	227	4714	ENSECAG00000006230,ENSECAG00000008521,ENSECAG00000007609,ENSECAG00000000636,ENSECAG00000001145,ENSECAG00000005272,ENSECAG00000000178,ENSECAG00000004151,ENSECAG00000000645,ENSECAG00000003007,ENSECAG00000005156,ENSECAG00000001608,ENSECAG00000005290,ENSECAG00000004306,ENSECAG00000006544,ENSECAG00000002317,ENSECAG00000005675,ENSECAG00000006818,ENSECAG00000003462,ENSECAG00000000678,ENSECAG00000001299,…
GO:0006811	ion transport	biological_process	1.584e-05	0.00075926	95	1313	236	4714	ENSECAG00000007806,ENSECAG00000007194,ENSECAG00000002919,ENSECAG00000005968,ENSECAG00000000527,ENSECAG00000000043,ENSECAG00000007786,ENSECAG00000002233,ENSECAG00000007659,ENSECAG00000005163,ENSECAG00000000291,ENSECAG00000000035,ENSECAG00000007692,ENSECAG00000000130,ENSECAG00000007459,ENSECAG00000008392,ENSECAG00000007439,ENSECAG00000008683,ENSECAG00000007108,ENSECAG00000000493,ENSECAG00000006949,…
GO:0022603	regulation of anatomical structure morphogenesis	biological_process	1.6795e-05	0.00080165	56	1313	123	4714	ENSECAG00000000791,ENSECAG00000006403,ENSECAG00000006949,ENSECAG00000002833,ENSECAG00000001963,ENSECAG00000003955,ENSECAG00000007183,ENSECAG00000008712,ENSECAG00000007139,ENSECAG00000008484,ENSECAG00000006986,ENSECAG00000007187,ENSECAG00000007611,ENSECAG00000000025,ENSECAG00000006230,ENSECAG00000000751,ENSECAG00000001064,ENSECAG00000008358,ENSECAG00000006177,ENSECAG00000006983,ENSECAG00000002918,…
GO:0005783	endoplasmic reticulum	cellular_component	1.6965e-05	0.0008064	68	1313	157	4714	ENSECAG00000008164,ENSECAG00000000728,ENSECAG00000005393,ENSECAG00000000450,ENSECAG00000007905,ENSECAG00000005838,ENSECAG00000000577,ENSECAG00000007671,ENSECAG00000006280,ENSECAG00000008639,ENSECAG00000005661,ENSECAG00000000404,ENSECAG00000007179,ENSECAG00000001757,ENSECAG00000004871,ENSECAG00000006835,ENSECAG00000006920,ENSECAG00000007007,ENSECAG00000008453,ENSECAG00000008022,ENSECAG00000007963,…
GO:0042176	regulation of protein catabolic process	biological_process	1.9182e-05	0.00090801	29	1313	52	4714	ENSECAG00000008495,ENSECAG00000005549,ENSECAG00000006067,ENSECAG00000004387,ENSECAG00000004152,ENSECAG00000001262,ENSECAG00000007269,ENSECAG00000007542,ENSECAG00000003428,ENSECAG00000005087,ENSECAG00000004024,ENSECAG00000006835,ENSECAG00000007806,ENSECAG00000007760,ENSECAG00000004617,ENSECAG00000003883,ENSECAG00000000423,ENSECAG00000007993,ENSECAG00000002920,ENSECAG00000007727,ENSECAG00000003601,…
GO:0010628	positive regulation of gene expression	biological_process	1.9313e-05	0.00090904	100	1313	252	4714	ENSECAG00000008249,ENSECAG00000000138,ENSECAG00000008093,ENSECAG00000007431,ENSECAG00000006495,ENSECAG00000002918,ENSECAG00000002716,ENSECAG00000000014,ENSECAG00000002429,ENSECAG00000007609,ENSECAG00000000595,ENSECAG00000005675,ENSECAG00000000678,ENSECAG00000005374,ENSECAG00000003462,ENSECAG00000008518,ENSECAG00000000420,ENSECAG00000000546,ENSECAG00000002833,ENSECAG00000008296,ENSECAG00000006331,…
GO:0044421	extracellular region part	cellular_component	1.9363e-05	0.00090904	195	1313	550	4714	ENSECAG00000001965,ENSECAG00000000223,ENSECAG00000008167,ENSECAG00000003318,ENSECAG00000000527,ENSECAG00000007376,ENSECAG00000001652,ENSECAG00000003966,ENSECAG00000000435,ENSECAG00000007044,ENSECAG00000000291,ENSECAG00000006788,ENSECAG00000006019,ENSECAG00000004256,ENSECAG00000000267,ENSECAG00000006949,ENSECAG00000000122,ENSECAG00000004470,ENSECAG00000000292,ENSECAG00000004503,ENSECAG00000000149,…
GO:0051246	regulation of protein metabolic process	biological_process	1.968e-05	0.00092012	146	1313	394	4714	ENSECAG00000000420,ENSECAG00000003503,ENSECAG00000002833,ENSECAG00000006991,ENSECAG00000003632,ENSECAG00000000138,ENSECAG00000005210,ENSECAG00000007629,ENSECAG00000002918,ENSECAG00000004024,ENSECAG00000006983,ENSECAG00000000332,ENSECAG00000005633,ENSECAG00000005213,ENSECAG00000004592,ENSECAG00000001989,ENSECAG00000007551,ENSECAG00000004618,ENSECAG00000007717,ENSECAG00000006737,ENSECAG00000001141,…
GO:0023051	regulation of signaling	biological_process	2.2048e-05	0.0010266	160	1313	439	4714	ENSECAG00000006181,ENSECAG00000006959,ENSECAG00000007240,ENSECAG00000007355,ENSECAG00000006771,ENSECAG00000006416,ENSECAG00000004389,ENSECAG00000005704,ENSECAG00000006011,ENSECAG00000000125,ENSECAG00000000458,ENSECAG00000007269,ENSECAG00000001129,ENSECAG00000007559,ENSECAG00000006963,ENSECAG00000008318,ENSECAG00000000105,ENSECAG00000006289,ENSECAG00000008495,ENSECAG00000003772,ENSECAG00000002746,…
GO:0010941	regulation of cell death	biological_process	2.2906e-05	0.0010622	84	1313	205	4714	ENSECAG00000008480,ENSECAG00000004843,ENSECAG00000002798,ENSECAG00000007727,ENSECAG00000006290,ENSECAG00000004389,ENSECAG00000005704,ENSECAG00000000458,ENSECAG00000000125,ENSECAG00000007240,ENSECAG00000004617,ENSECAG00000006771,ENSECAG00000007441,ENSECAG00000006592,ENSECAG00000006963,ENSECAG00000001129,ENSECAG00000007455,ENSECAG00000008531,ENSECAG00000007349,ENSECAG00000003772,ENSECAG00000005081,…
GO:0045893	positive regulation of transcription, DNA-templated	biological_process	2.3694e-05	0.0010844	88	1313	217	4714	ENSECAG00000002782,ENSECAG00000007760,ENSECAG00000005111,ENSECAG00000003791,ENSECAG00000005087,ENSECAG00000004549,ENSECAG00000001064,ENSECAG00000008029,ENSECAG00000001652,ENSECAG00000006707,ENSECAG00000008240,ENSECAG00000004792,ENSECAG00000003319,ENSECAG00000002889,ENSECAG00000003091,ENSECAG00000003601,ENSECAG00000006949,ENSECAG00000007703,ENSECAG00000000171,ENSECAG00000004119,ENSECAG00000000423,…
GO:1902680	positive regulation of RNA biosynthetic process	biological_process	2.3694e-05	0.0010844	88	1313	217	4714	ENSECAG00000002400,ENSECAG00000008629,ENSECAG00000008330,ENSECAG00000005704,ENSECAG00000000752,ENSECAG00000004755,ENSECAG00000006481,ENSECAG00000004845,ENSECAG00000007477,ENSECAG00000000608,ENSECAG00000008556,ENSECAG00000008421,ENSECAG00000000040,ENSECAG00000007994,ENSECAG00000007847,ENSECAG00000005925,ENSECAG00000000413,ENSECAG00000000307,ENSECAG00000004387,ENSECAG00000000734,ENSECAG00000008531,…
GO:1903508	positive regulation of nucleic acid-templated transcription	biological_process	2.3694e-05	0.0010844	88	1313	217	4714	ENSECAG00000004755,ENSECAG00000006481,ENSECAG00000000752,ENSECAG00000007477,ENSECAG00000004845,ENSECAG00000008629,ENSECAG00000002400,ENSECAG00000008330,ENSECAG00000005704,ENSECAG00000007455,ENSECAG00000000621,ENSECAG00000000116,ENSECAG00000008531,ENSECAG00000007441,ENSECAG00000008412,ENSECAG00000008556,ENSECAG00000008421,ENSECAG00000000608,ENSECAG00000007994,ENSECAG00000007847,ENSECAG00000000040,…
GO:0070647	protein modification by small protein conjugation or removal	biological_process	2.3764e-05	0.0010844	57	1313	127	4714	ENSECAG00000003883,ENSECAG00000000627,ENSECAG00000004617,ENSECAG00000007240,ENSECAG00000004757,ENSECAG00000007993,ENSECAG00000001700,ENSECAG00000006801,ENSECAG00000006364,ENSECAG00000001141,ENSECAG00000000162,ENSECAG00000002745,ENSECAG00000006481,ENSECAG00000007124,ENSECAG00000006611,ENSECAG00000004387,ENSECAG00000000048,ENSECAG00000003428,ENSECAG00000000327,ENSECAG00000007269,ENSECAG00000003448,…
GO:0048869	cellular developmental process	biological_process	2.458e-05	0.0011172	209	1313	597	4714	ENSECAG00000006474,ENSECAG00000005393,ENSECAG00000000530,ENSECAG00000007022,ENSECAG00000007949,ENSECAG00000008164,ENSECAG00000008227,ENSECAG00000007731,ENSECAG00000006364,ENSECAG00000002569,ENSECAG00000007277,ENSECAG00000003428,ENSECAG00000007023,ENSECAG00000000311,ENSECAG00000004871,ENSECAG00000004615,ENSECAG00000008643,ENSECAG00000008040,ENSECAG00000007471,ENSECAG00000008015,ENSECAG00000001360,…
GO:0044456	synapse part	cellular_component	2.4968e-05	0.0011303	30	1313	55	4714	ENSECAG00000000791,ENSECAG00000007963,ENSECAG00000004911,ENSECAG00000000626,ENSECAG00000003503,ENSECAG00000008241,ENSECAG00000000149,ENSECAG00000003775,ENSECAG00000006421,ENSECAG00000002359,ENSECAG00000001290,ENSECAG00000004256,ENSECAG00000007439,ENSECAG00000007560,ENSECAG00000008283,ENSECAG00000001205,ENSECAG00000007246,ENSECAG00000001262,ENSECAG00000003570,ENSECAG00000000381,ENSECAG00000002376,…
GO:0048523	negative regulation of cellular process	biological_process	2.5191e-05	0.0011359	219	1313	630	4714	ENSECAG00000002142,ENSECAG00000007718,ENSECAG00000000077,ENSECAG00000000577,ENSECAG00000008055,ENSECAG00000006166,ENSECAG00000008015,ENSECAG00000007690,ENSECAG00000006980,ENSECAG00000000555,ENSECAG00000004871,ENSECAG00000000311,ENSECAG00000005881,ENSECAG00000000473,ENSECAG00000006364,ENSECAG00000007731,ENSECAG00000001926,ENSECAG00000001141,ENSECAG00000007717,ENSECAG00000007047,ENSECAG00000006737,…
GO:0042802	identical protein binding	molecular_function	2.6127e-05	0.0011735	75	1313	179	4714	ENSECAG00000000240,ENSECAG00000000034,ENSECAG00000006019,ENSECAG00000000855,ENSECAG00000000529,ENSECAG00000003331,ENSECAG00000000951,ENSECAG00000004398,ENSECAG00000008167,ENSECAG00000002412,ENSECAG00000002266,ENSECAG00000000527,ENSECAG00000000110,ENSECAG00000007200,ENSECAG00000006638,ENSECAG00000008187,ENSECAG00000008003,ENSECAG00000000238,ENSECAG00000004845,ENSECAG00000006877,ENSECAG00000004755,…
GO:0000988	transcription factor activity, protein binding	molecular_function	2.7497e-05	0.0012226	40	1313	81	4714	ENSECAG00000006289,ENSECAG00000008556,ENSECAG00000007994,ENSECAG00000000734,ENSECAG00000008366,ENSECAG00000000413,ENSECAG00000006280,ENSECAG00000000116,ENSECAG00000005797,ENSECAG00000006331,ENSECAG00000006963,ENSECAG00000004617,ENSECAG00000002400,ENSECAG00000002491,ENSECAG00000005938,ENSECAG00000007717,ENSECAG00000006481,ENSECAG00000004668,ENSECAG00000004224,ENSECAG00000007797,ENSECAG00000002429,…
GO:0000989	transcription factor activity, transcription factor binding	molecular_function	2.7497e-05	0.0012226	40	1313	81	4714	ENSECAG00000001963,ENSECAG00000003846,ENSECAG00000000423,ENSECAG00000006949,ENSECAG00000000546,ENSECAG00000007703,ENSECAG00000003091,ENSECAG00000007687,ENSECAG00000008488,ENSECAG00000000595,ENSECAG00000004792,ENSECAG00000002429,ENSECAG00000008029,ENSECAG00000000266,ENSECAG00000006066,ENSECAG00000004362,ENSECAG00000008093,ENSECAG00000008249,ENSECAG00000000178,ENSECAG00000003236,ENSECAG00000004617,…
GO:0090150	establishment of protein localization to membrane	biological_process	2.7542e-05	0.0012226	25	1313	43	4714	ENSECAG00000006392,ENSECAG00000008201,ENSECAG00000006019,ENSECAG00000006659,ENSECAG00000006995,ENSECAG00000002920,ENSECAG00000004389,ENSECAG00000000791,ENSECAG00000006886,ENSECAG00000007747,ENSECAG00000000626,ENSECAG00000006495,ENSECAG00000000823,ENSECAG00000006191,ENSECAG00000006592,ENSECAG00000006920,ENSECAG00000006321,ENSECAG00000005796,ENSECAG00000002746,ENSECAG00000005752,ENSECAG00000004620,…
GO:0004713	protein tyrosine kinase activity	molecular_function	2.7764e-05	0.0012235	40	1313	81	4714	ENSECAG00000002746,ENSECAG00000007400,ENSECAG00000005719,ENSECAG00000006577,ENSECAG00000002171,ENSECAG00000006975,ENSECAG00000006765,ENSECAG00000000204,ENSECAG00000008330,ENSECAG00000004757,ENSECAG00000006771,ENSECAG00000008480,ENSECAG00000000530,ENSECAG00000004845,ENSECAG00000006233,ENSECAG00000008331,ENSECAG00000006597,ENSECAG00000006859,ENSECAG00000007200,ENSECAG00000001064,ENSECAG00000005213,…
GO:0019898	extrinsic component of membrane	cellular_component	2.7777e-05	0.0012235	25	1313	43	4714	ENSECAG00000002920,ENSECAG00000006949,ENSECAG00000000951,ENSECAG00000007878,ENSECAG00000007240,ENSECAG00000004617,ENSECAG00000003503,ENSECAG00000007800,ENSECAG00000006981,ENSECAG00000006611,ENSECAG00000005343,ENSECAG00000000565,ENSECAG00000003473,ENSECAG00000000229,ENSECAG00000007426,ENSECAG00000008144,ENSECAG00000006929,ENSECAG00000006803,ENSECAG00000007262,ENSECAG00000008117,ENSECAG00000005708,…
GO:0072659	protein localization to plasma membrane	biological_process	3.4208e-05	0.0014952	24	1313	41	4714	ENSECAG00000006495,ENSECAG00000006191,ENSECAG00000006062,ENSECAG00000006321,ENSECAG00000005796,ENSECAG00000007384,ENSECAG00000005752,ENSECAG00000004620,ENSECAG00000007129,ENSECAG00000006803,ENSECAG00000006983,ENSECAG00000007665,ENSECAG00000002522,ENSECAG00000000014,ENSECAG00000000161,ENSECAG00000008201,ENSECAG00000002823,ENSECAG00000006019,ENSECAG00000002920,ENSECAG00000006995,ENSECAG00000006886,…
GO:1990778	protein localization to cell periphery	biological_process	3.4208e-05	0.0014952	24	1313	41	4714	ENSECAG00000006191,ENSECAG00000006495,ENSECAG00000006062,ENSECAG00000006321,ENSECAG00000007384,ENSECAG00000005796,ENSECAG00000004620,ENSECAG00000005752,ENSECAG00000007129,ENSECAG00000006803,ENSECAG00000002522,ENSECAG00000007665,ENSECAG00000006983,ENSECAG00000000014,ENSECAG00000000161,ENSECAG00000008201,ENSECAG00000002823,ENSECAG00000006019,ENSECAG00000002920,ENSECAG00000006995,ENSECAG00000006886,…
GO:0044440	endosomal part	cellular_component	3.4743e-05	0.0015102	21	1313	34	4714	ENSECAG00000003473,ENSECAG00000006943,ENSECAG00000007363,ENSECAG00000006611,ENSECAG00000000596,ENSECAG00000006421,ENSECAG00000004911,ENSECAG00000006437,ENSECAG00000004463,ENSECAG00000000431,ENSECAG00000008017,ENSECAG00000004362,ENSECAG00000008167,ENSECAG00000002380,ENSECAG00000002522,ENSECAG00000006850,ENSECAG00000001064,ENSECAG00000004287,ENSECAG00000006808,ENSECAG00000007426,ENSECAG00000007384
GO:0006928	movement of cell or subcellular component	biological_process	3.4816e-05	0.0015102	100	1313	255	4714	ENSECAG00000000797,ENSECAG00000007805,ENSECAG00000000012,ENSECAG00000002918,ENSECAG00000008640,ENSECAG00000007620,ENSECAG00000005549,ENSECAG00000000014,ENSECAG00000007481,ENSECAG00000008477,ENSECAG00000001262,ENSECAG00000003775,ENSECAG00000005067,ENSECAG00000001456,ENSECAG00000000791,ENSECAG00000006991,ENSECAG00000007963,ENSECAG00000000234,ENSECAG00000008296,ENSECAG00000003428,ENSECAG00000006892,…
GO:0005829	cytosol	cellular_component	3.5127e-05	0.001514	80	1313	195	4714	ENSECAG00000007490,ENSECAG00000007240,ENSECAG00000004617,ENSECAG00000006771,ENSECAG00000006519,ENSECAG00000000651,ENSECAG00000006765,ENSECAG00000006290,ENSECAG00000000136,ENSECAG00000000127,ENSECAG00000006877,ENSECAG00000000095,ENSECAG00000008495,ENSECAG00000007824,ENSECAG00000000307,ENSECAG00000006802,ENSECAG00000006592,ENSECAG00000003345,ENSECAG00000005608,ENSECAG00000007191,ENSECAG00000006419,…
GO:0010557	positive regulation of macromolecule biosynthetic process	biological_process	3.517e-05	0.001514	95	1313	240	4714	ENSECAG00000005797,ENSECAG00000006331,ENSECAG00000007138,ENSECAG00000005719,ENSECAG00000007129,ENSECAG00000006280,ENSECAG00000007797,ENSECAG00000008252,ENSECAG00000001853,ENSECAG00000003761,ENSECAG00000008227,ENSECAG00000008164,ENSECAG00000006364,ENSECAG00000003027,ENSECAG00000007748,ENSECAG00000004757,ENSECAG00000000437,ENSECAG00000008134,ENSECAG00000008093,ENSECAG00000008249,ENSECAG00000000138,…
GO:0010647	positive regulation of cell communication	biological_process	3.6095e-05	0.001548	90	1313	225	4714	ENSECAG00000004911,ENSECAG00000000477,ENSECAG00000006991,ENSECAG00000003388,ENSECAG00000000791,ENSECAG00000002833,ENSECAG00000008659,ENSECAG00000000352,ENSECAG00000007976,ENSECAG00000007080,ENSECAG00000008518,ENSECAG00000005374,ENSECAG00000007377,ENSECAG00000007620,ENSECAG00000008293,ENSECAG00000000014,ENSECAG00000006983,ENSECAG00000007619,ENSECAG00000005213,ENSECAG00000008185,ENSECAG00000001262,…
GO:0051254	positive regulation of RNA metabolic process	biological_process	3.643e-05	0.0015565	89	1313	222	4714	ENSECAG00000007760,ENSECAG00000005111,ENSECAG00000002782,ENSECAG00000003791,ENSECAG00000005087,ENSECAG00000004549,ENSECAG00000008240,ENSECAG00000006707,ENSECAG00000008029,ENSECAG00000001652,ENSECAG00000001064,ENSECAG00000002889,ENSECAG00000003319,ENSECAG00000004792,ENSECAG00000003091,ENSECAG00000003601,ENSECAG00000004398,ENSECAG00000000201,ENSECAG00000003846,ENSECAG00000001963,ENSECAG00000007165,…
GO:0030135	coated vesicle	cellular_component	3.6644e-05	0.0015598	16	1313	23	4714	ENSECAG00000002380,ENSECAG00000000852,ENSECAG00000004620,ENSECAG00000006998,ENSECAG00000000351,ENSECAG00000007600,ENSECAG00000000124,ENSECAG00000004484,ENSECAG00000002321,ENSECAG00000000059,ENSECAG00000006114,ENSECAG00000002833,ENSECAG00000000748,ENSECAG00000008017,ENSECAG00000007108,ENSECAG00000006943
GO:0005635	nuclear envelope	cellular_component	3.7645e-05	0.0015965	26	1313	46	4714	ENSECAG00000001426,ENSECAG00000008640,ENSECAG00000002018,ENSECAG00000006787,ENSECAG00000005495,ENSECAG00000000797,ENSECAG00000005330,ENSECAG00000007875,ENSECAG00000005661,ENSECAG00000004387,ENSECAG00000007942,ENSECAG00000000212,ENSECAG00000008495,ENSECAG00000000130,ENSECAG00000007634,ENSECAG00000007483,ENSECAG00000000240,ENSECAG00000007549,ENSECAG00000000237,ENSECAG00000002155,ENSECAG00000008659,…
GO:0071363	cellular response to growth factor stimulus	biological_process	3.8802e-05	0.0016394	37	1313	74	4714	ENSECAG00000007994,ENSECAG00000007138,ENSECAG00000007847,ENSECAG00000008055,ENSECAG00000000105,ENSECAG00000005719,ENSECAG00000007400,ENSECAG00000007559,ENSECAG00000005495,ENSECAG00000008296,ENSECAG00000000727,ENSECAG00000005797,ENSECAG00000006442,ENSECAG00000004617,ENSECAG00000004757,ENSECAG00000007717,ENSECAG00000007047,ENSECAG00000002569,ENSECAG00000007363,ENSECAG00000000011,ENSECAG00000000281,…
GO:0032879	regulation of localization	biological_process	3.9021e-05	0.0016426	120	1313	317	4714	ENSECAG00000000091,ENSECAG00000008480,ENSECAG00000006233,ENSECAG00000000011,ENSECAG00000006481,ENSECAG00000002972,ENSECAG00000000357,ENSECAG00000000813,ENSECAG00000000940,ENSECAG00000006525,ENSECAG00000007727,ENSECAG00000004389,ENSECAG00000007708,ENSECAG00000001700,ENSECAG00000006995,ENSECAG00000006181,ENSECAG00000007240,ENSECAG00000006959,ENSECAG00000004617,ENSECAG00000006771,ENSECAG00000006442,…
GO:0060090	binding, bridging	molecular_function	4.1876e-05	0.0017563	13	1313	17	4714	ENSECAG00000007690,ENSECAG00000000014,ENSECAG00000007619,ENSECAG00000007747,ENSECAG00000008056,ENSECAG00000000689,ENSECAG00000006808,ENSECAG00000002833,ENSECAG00000003122,ENSECAG00000007021,ENSECAG00000002266,ENSECAG00000008101,ENSECAG00000000188
GO:0072509	divalent inorganic cation transmembrane transporter activity	molecular_function	4.2229e-05	0.0017647	20	1313	32	4714	ENSECAG00000002919,ENSECAG00000003789,ENSECAG00000006518,ENSECAG00000000203,ENSECAG00000004387,ENSECAG00000005796,ENSECAG00000007671,ENSECAG00000007659,ENSECAG00000000035,ENSECAG00000000320,ENSECAG00000000014,ENSECAG00000008392,ENSECAG00000000231,ENSECAG00000001156,ENSECAG00000001700,ENSECAG00000007214,ENSECAG00000006181,ENSECAG00000006379,ENSECAG00000003955,ENSECAG00000006626
GO:0009966	regulation of signal transduction	biological_process	4.3936e-05	0.0018293	145	1313	396	4714	ENSECAG00000006321,ENSECAG00000000974,ENSECAG00000005111,ENSECAG00000001965,ENSECAG00000002266,ENSECAG00000008144,ENSECAG00000006859,ENSECAG00000001064,ENSECAG00000008358,ENSECAG00000001652,ENSECAG00000002889,ENSECAG00000004792,ENSECAG00000003091,ENSECAG00000000149,ENSECAG00000008082,ENSECAG00000001963,ENSECAG00000006949,ENSECAG00000007269,ENSECAG00000001129,ENSECAG00000006963,ENSECAG00000008318,…
GO:0031410	cytoplasmic vesicle	cellular_component	4.4197e-05	0.0018335	53	1313	118	4714	ENSECAG00000006998,ENSECAG00000008447,ENSECAG00000005881,ENSECAG00000000924,ENSECAG00000007600,ENSECAG00000000124,ENSECAG00000002321,ENSECAG00000000059,ENSECAG00000007262,ENSECAG00000002380,ENSECAG00000000381,ENSECAG00000000852,ENSECAG00000005796,ENSECAG00000007129,ENSECAG00000004387,ENSECAG00000007761,ENSECAG00000006877,ENSECAG00000005794,ENSECAG00000006626,ENSECAG00000006772,ENSECAG00000000298,…
GO:0043087	regulation of GTPase activity	biological_process	4.9458e-05	0.0020442	36	1313	72	4714	ENSECAG00000007723,ENSECAG00000008162,ENSECAG00000007422,ENSECAG00000001834,ENSECAG00000006245,ENSECAG00000000395,ENSECAG00000002266,ENSECAG00000007266,ENSECAG00000006983,ENSECAG00000007228,ENSECAG00000001652,ENSECAG00000000332,ENSECAG00000008144,ENSECAG00000000199,ENSECAG00000000025,ENSECAG00000006558,ENSECAG00000007139,ENSECAG00000002833,ENSECAG00000006710,ENSECAG00000004420,ENSECAG00000008277,…
GO:0006793	phosphorus metabolic process	biological_process	5.17e-05	0.0021292	171	1313	480	4714	ENSECAG00000007687,ENSECAG00000000520,ENSECAG00000008655,ENSECAG00000000626,ENSECAG00000004582,ENSECAG00000007323,ENSECAG00000005760,ENSECAG00000007300,ENSECAG00000001834,ENSECAG00000007385,ENSECAG00000000759,ENSECAG00000007806,ENSECAG00000003791,ENSECAG00000002919,ENSECAG00000007707,ENSECAG00000008187,ENSECAG00000000220,ENSECAG00000004651,ENSECAG00000006177,ENSECAG00000006597,ENSECAG00000004944,…
GO:0051020	GTPase binding	molecular_function	5.2749e-05	0.0021646	22	1313	37	4714	ENSECAG00000000700,ENSECAG00000000381,ENSECAG00000006803,ENSECAG00000000507,ENSECAG00000004286,ENSECAG00000008168,ENSECAG00000008643,ENSECAG00000004024,ENSECAG00000007559,ENSECAG00000006506,ENSECAG00000001834,ENSECAG00000000029,ENSECAG00000002833,ENSECAG00000006364,ENSECAG00000007747,ENSECAG00000007139,ENSECAG00000006558,ENSECAG00000005794,ENSECAG00000007611,ENSECAG00000006943,ENSECAG00000000025,…
GO:0007167	enzyme linked receptor protein signaling pathway	biological_process	5.3007e-05	0.0021674	51	1313	113	4714	ENSECAG00000000091,ENSECAG00000000281,ENSECAG00000000530,ENSECAG00000007556,ENSECAG00000000011,ENSECAG00000007363,ENSECAG00000002569,ENSECAG00000004757,ENSECAG00000007047,ENSECAG00000004617,ENSECAG00000006442,ENSECAG00000000417,ENSECAG00000005797,ENSECAG00000002171,ENSECAG00000000727,ENSECAG00000008296,ENSECAG00000005495,ENSECAG00000003448,ENSECAG00000008277,ENSECAG00000001757,ENSECAG00000007559,…
GO:0009967	positive regulation of signal transduction	biological_process	5.4459e-05	0.0022188	84	1313	209	4714	ENSECAG00000004792,ENSECAG00000007021,ENSECAG00000007165,ENSECAG00000001963,ENSECAG00000006949,ENSECAG00000007125,ENSECAG00000006321,ENSECAG00000005760,ENSECAG00000002308,ENSECAG00000001834,ENSECAG00000002266,ENSECAG00000004651,ENSECAG00000001064,ENSECAG00000008358,ENSECAG00000006859,ENSECAG00000006233,ENSECAG00000006442,ENSECAG00000004617,ENSECAG00000006771,ENSECAG00000007240,ENSECAG00000000458,…
GO:0006605	protein targeting	biological_process	5.5791e-05	0.002265	40	1313	83	4714	ENSECAG00000000974,ENSECAG00000000823,ENSECAG00000004549,ENSECAG00000000014,ENSECAG00000002087,ENSECAG00000006729,ENSECAG00000004620,ENSECAG00000005752,ENSECAG00000006943,ENSECAG00000006659,ENSECAG00000007377,ENSECAG00000006392,ENSECAG00000008541,ENSECAG00000007392,ENSECAG00000000791,ENSECAG00000006506,ENSECAG00000004925,ENSECAG00000000554,ENSECAG00000006592,ENSECAG00000006920,ENSECAG00000008495,…
GO:0070848	response to growth factor	biological_process	5.6375e-05	0.0022806	37	1313	75	4714	ENSECAG00000001965,ENSECAG00000002266,ENSECAG00000002918,ENSECAG00000007589,ENSECAG00000003789,ENSECAG00000000138,ENSECAG00000005760,ENSECAG00000008185,ENSECAG00000005549,ENSECAG00000000014,ENSECAG00000008518,ENSECAG00000005833,ENSECAG00000006949,ENSECAG00000001963,ENSECAG00000000626,ENSECAG00000005797,ENSECAG00000000727,ENSECAG00000005495,ENSECAG00000008296,ENSECAG00000007559,ENSECAG00000005719,…
GO:0006259	DNA metabolic process	biological_process	5.8466e-05	0.0023568	59	1313	136	4714	ENSECAG00000002889,ENSECAG00000003601,ENSECAG00000001005,ENSECAG00000006079,ENSECAG00000008337,ENSECAG00000006077,ENSECAG00000005608,ENSECAG00000007003,ENSECAG00000003503,ENSECAG00000000367,ENSECAG00000006949,ENSECAG00000006736,ENSECAG00000000171,ENSECAG00000007125,ENSECAG00000007563,ENSECAG00000007431,ENSECAG00000000110,ENSECAG00000007726,ENSECAG00000006839,ENSECAG00000005548,ENSECAG00000007751,…
GO:0051130	positive regulation of cellular component organization	biological_process	6.0594e-05	0.002434	70	1313	168	4714	ENSECAG00000008164,ENSECAG00000002866,ENSECAG00000004536,ENSECAG00000004757,ENSECAG00000002569,ENSECAG00000007797,ENSECAG00000007138,ENSECAG00000007471,ENSECAG00000008040,ENSECAG00000000161,ENSECAG00000003570,ENSECAG00000008191,ENSECAG00000000545,ENSECAG00000005719,ENSECAG00000000473,ENSECAG00000003448,ENSECAG00000000308,ENSECAG00000005797,ENSECAG00000005759,ENSECAG00000008017,ENSECAG00000000791,…
GO:0044431	Golgi apparatus part	cellular_component	6.2139e-05	0.0024873	35	1313	70	4714	ENSECAG00000006525,ENSECAG00000006626,ENSECAG00000007747,ENSECAG00000006114,ENSECAG00000007207,ENSECAG00000006437,ENSECAG00000006995,ENSECAG00000006886,ENSECAG00000007600,ENSECAG00000000124,ENSECAG00000007974,ENSECAG00000000059,ENSECAG00000006315,ENSECAG00000005719,ENSECAG00000001290,ENSECAG00000007108,ENSECAG00000007801,ENSECAG00000003473,ENSECAG00000006943,ENSECAG00000007377,ENSECAG00000006558,…
GO:0032446	protein modification by small protein conjugation	biological_process	6.2646e-05	0.0024988	49	1313	108	4714	ENSECAG00000000855,ENSECAG00000006949,ENSECAG00000003388,ENSECAG00000007165,ENSECAG00000007003,ENSECAG00000003503,ENSECAG00000003905,ENSECAG00000008082,ENSECAG00000002942,ENSECAG00000005374,ENSECAG00000008712,ENSECAG00000007549,ENSECAG00000004792,ENSECAG00000005675,ENSECAG00000002490,ENSECAG00000003091,ENSECAG00000001262,ENSECAG00000002087,ENSECAG00000000751,ENSECAG00000000266,ENSECAG00000005529,…
GO:0007399	nervous system development	biological_process	6.3906e-05	0.0025402	110	1313	289	4714	ENSECAG00000000608,ENSECAG00000007994,ENSECAG00000008058,ENSECAG00000008622,ENSECAG00000007763,ENSECAG00000002746,ENSECAG00000007113,ENSECAG00000004387,ENSECAG00000001205,ENSECAG00000002133,ENSECAG00000001142,ENSECAG00000008034,ENSECAG00000007097,ENSECAG00000007269,ENSECAG00000008277,ENSECAG00000007709,ENSECAG00000008434,ENSECAG00000005795,ENSECAG00000006846,ENSECAG00000008629,ENSECAG00000005099,…
GO:0042995	cell projection	cellular_component	6.5599e-05	0.0025984	81	1313	201	4714	ENSECAG00000006756,ENSECAG00000005833,ENSECAG00000008070,ENSECAG00000006019,ENSECAG00000007439,ENSECAG00000000529,ENSECAG00000000396,ENSECAG00000006949,ENSECAG00000003551,ENSECAG00000000748,ENSECAG00000000626,ENSECAG00000005559,ENSECAG00000003331,ENSECAG00000000149,ENSECAG00000003955,ENSECAG00000002919,ENSECAG00000005303,ENSECAG00000006191,ENSECAG00000007300,ENSECAG00000001834,ENSECAG00000005760,…
GO:0019904	protein domain specific binding	molecular_function	7.1387e-05	0.0028179	39	1313	81	4714	ENSECAG00000002823,ENSECAG00000000281,ENSECAG00000000356,ENSECAG00000000539,ENSECAG00000005938,ENSECAG00000005704,ENSECAG00000002920,ENSECAG00000006442,ENSECAG00000004925,ENSECAG00000006546,ENSECAG00000007455,ENSECAG00000003448,ENSECAG00000008531,ENSECAG00000008396,ENSECAG00000004387,ENSECAG00000001205,ENSECAG00000003570,ENSECAG00000000852,ENSECAG00000008495,ENSECAG00000008058,ENSECAG00000003029,…
GO:0065009	regulation of molecular function	biological_process	7.2988e-05	0.0028712	142	1313	390	4714	ENSECAG00000004387,ENSECAG00000005949,ENSECAG00000005107,ENSECAG00000007861,ENSECAG00000008277,ENSECAG00000007455,ENSECAG00000007097,ENSECAG00000001700,ENSECAG00000006011,ENSECAG00000005704,ENSECAG00000008330,ENSECAG00000007694,ENSECAG00000007240,ENSECAG00000007511,ENSECAG00000007355,ENSECAG00000000651,ENSECAG00000008201,ENSECAG00000008480,ENSECAG00000000357,ENSECAG00000006638,ENSECAG00000006859,…
GO:0031344	regulation of cell projection organization	biological_process	7.9976e-05	0.0031353	34	1313	68	4714	ENSECAG00000000751,ENSECAG00000001064,ENSECAG00000001262,ENSECAG00000006983,ENSECAG00000005708,ENSECAG00000002918,ENSECAG00000006495,ENSECAG00000007147,ENSECAG00000000791,ENSECAG00000003955,ENSECAG00000008712,ENSECAG00000007139,ENSECAG00000008484,ENSECAG00000001205,ENSECAG00000004387,ENSECAG00000002746,ENSECAG00000005719,ENSECAG00000007275,ENSECAG00000007138,ENSECAG00000008040,ENSECAG00000007471,…
GO:0071496	cellular response to external stimulus	biological_process	8.1238e-05	0.0031738	44	1313	95	4714	ENSECAG00000000303,ENSECAG00000005210,ENSECAG00000000110,ENSECAG00000006890,ENSECAG00000003791,ENSECAG00000000823,ENSECAG00000007707,ENSECAG00000000699,ENSECAG00000000014,ENSECAG00000001652,ENSECAG00000008441,ENSECAG00000005752,ENSECAG00000007384,ENSECAG00000005675,ENSECAG00000007801,ENSECAG00000003473,ENSECAG00000006659,ENSECAG00000007757,ENSECAG00000006429,ENSECAG00000003104,ENSECAG00000005374,…
GO:0006796	phosphate-containing compound metabolic process	biological_process	8.155e-05	0.0031752	169	1313	477	4714	ENSECAG00000005833,ENSECAG00000002889,ENSECAG00000000431,ENSECAG00000006949,ENSECAG00000000317,ENSECAG00000006962,ENSECAG00000003345,ENSECAG00000002266,ENSECAG00000005708,ENSECAG00000002782,ENSECAG00000008376,ENSECAG00000000974,ENSECAG00000001652,ENSECAG00000008358,ENSECAG00000001064,ENSECAG00000007200,ENSECAG00000006859,ENSECAG00000008003,ENSECAG00000000291,ENSECAG00000000232,ENSECAG00000000407,…
GO:0003712	transcription cofactor activity	molecular_function	9.068e-05	0.0035118	35	1313	71	4714	ENSECAG00000004362,ENSECAG00000008093,ENSECAG00000008249,ENSECAG00000003236,ENSECAG00000000178,ENSECAG00000002429,ENSECAG00000008029,ENSECAG00000000266,ENSECAG00000006066,ENSECAG00000003091,ENSECAG00000007687,ENSECAG00000000595,ENSECAG00000004792,ENSECAG00000001963,ENSECAG00000003846,ENSECAG00000000423,ENSECAG00000000546,ENSECAG00000006949,ENSECAG00000007703,ENSECAG00000000116,ENSECAG00000005797,…
GO:0022402	cell cycle process	biological_process	9.0812e-05	0.0035118	67	1313	161	4714	ENSECAG00000005925,ENSECAG00000000307,ENSECAG00000005949,ENSECAG00000006289,ENSECAG00000003029,ENSECAG00000006038,ENSECAG00000000235,ENSECAG00000006592,ENSECAG00000006963,ENSECAG00000008051,ENSECAG00000000621,ENSECAG00000007349,ENSECAG00000006765,ENSECAG00000004617,ENSECAG00000003883,ENSECAG00000004843,ENSECAG00000001653,ENSECAG00000004845,ENSECAG00000000596,ENSECAG00000003367,ENSECAG00000000300,…
GO:0070588	calcium ion transmembrane transport	biological_process	9.3526e-05	0.0036045	15	1313	22	4714	ENSECAG00000000203,ENSECAG00000008396,ENSECAG00000002919,ENSECAG00000008392,ENSECAG00000000231,ENSECAG00000001156,ENSECAG00000006181,ENSECAG00000000291,ENSECAG00000000014,ENSECAG00000003955,ENSECAG00000004387,ENSECAG00000007659,ENSECAG00000007671,ENSECAG00000007214,ENSECAG00000005796
GO:0048193	Golgi vesicle transport	biological_process	9.5516e-05	0.0036689	19	1313	31	4714	ENSECAG00000007747,ENSECAG00000003080,ENSECAG00000006886,ENSECAG00000003759,ENSECAG00000000300,ENSECAG00000007108,ENSECAG00000006525,ENSECAG00000003473,ENSECAG00000006943,ENSECAG00000002380,ENSECAG00000007609,ENSECAG00000007426,ENSECAG00000004620,ENSECAG00000005719,ENSECAG00000007559,ENSECAG00000006321,ENSECAG00000007600,ENSECAG00000007795,ENSECAG00000002321
GO:0023056	positive regulation of signaling	biological_process	9.7888e-05	0.0037473	87	1313	221	4714	ENSECAG00000007125,ENSECAG00000006949,ENSECAG00000001963,ENSECAG00000007165,ENSECAG00000008392,ENSECAG00000004792,ENSECAG00000007021,ENSECAG00000006859,ENSECAG00000008358,ENSECAG00000001064,ENSECAG00000004651,ENSECAG00000002266,ENSECAG00000001834,ENSECAG00000006321,ENSECAG00000005760,ENSECAG00000002308,ENSECAG00000006416,ENSECAG00000004389,ENSECAG00000005704,ENSECAG00000000458,ENSECAG00000006181,…
GO:0043067	regulation of programmed cell death	biological_process	9.9235e-05	0.0037833	77	1313	191	4714	ENSECAG00000003428,ENSECAG00000003448,ENSECAG00000007138,ENSECAG00000006166,ENSECAG00000000577,ENSECAG00000001360,ENSECAG00000005927,ENSECAG00000007129,ENSECAG00000006474,ENSECAG00000008215,ENSECAG00000007374,ENSECAG00000004338,ENSECAG00000004757,ENSECAG00000007717,ENSECAG00000001141,ENSECAG00000005210,ENSECAG00000006839,ENSECAG00000006915,ENSECAG00000006518,ENSECAG00000002918,ENSECAG00000006890,…
GO:0015291	secondary active transmembrane transporter activity	molecular_function	9.9489e-05	0.0037833	24	1313	43	4714	ENSECAG00000007335,ENSECAG00000000699,ENSECAG00000008363,ENSECAG00000000767,ENSECAG00000006892,ENSECAG00000006314,ENSECAG00000001580,ENSECAG00000000303,ENSECAG00000000096,ENSECAG00000000527,ENSECAG00000001058,ENSECAG00000006338,ENSECAG00000000267,ENSECAG00000007207,ENSECAG00000006181,ENSECAG00000003602,ENSECAG00000006450,ENSECAG00000004260,ENSECAG00000007905,ENSECAG00000004220,ENSECAG00000008392,…
GO:0005509	calcium ion binding	molecular_function	0.0001014	0.0038431	53	1313	121	4714	ENSECAG00000003079,ENSECAG00000000973,ENSECAG00000000315,ENSECAG00000001064,ENSECAG00000005896,ENSECAG00000000014,ENSECAG00000006803,ENSECAG00000000435,ENSECAG00000007800,ENSECAG00000006429,ENSECAG00000003462,ENSECAG00000008518,ENSECAG00000001290,ENSECAG00000004842,ENSECAG00000005001,ENSECAG00000000951,ENSECAG00000006935,ENSECAG00000007545,ENSECAG00000007974,ENSECAG00000008434,ENSECAG00000001988,…
GO:0008092	cytoskeletal protein binding	molecular_function	0.00010965	0.0041421	55	1313	127	4714	ENSECAG00000006877,ENSECAG00000000596,ENSECAG00000000531,ENSECAG00000005794,ENSECAG00000000300,ENSECAG00000002798,ENSECAG00000002920,ENSECAG00000006304,ENSECAG00000008056,ENSECAG00000006607,ENSECAG00000007490,ENSECAG00000007303,ENSECAG00000004615,ENSECAG00000007265,ENSECAG00000007559,ENSECAG00000008396,ENSECAG00000007023,ENSECAG00000000158,ENSECAG00000007718,ENSECAG00000007763,ENSECAG00000000852,…
GO:0042177	negative regulation of protein catabolic process	biological_process	0.00011401	0.0042927	11	1313	14	4714	ENSECAG00000007439,ENSECAG00000005087,ENSECAG00000000420,ENSECAG00000004843,ENSECAG00000005374,ENSECAG00000006558,ENSECAG00000006835,ENSECAG00000007760,ENSECAG00000007806,ENSECAG00000004617,ENSECAG00000004387
GO:0010008	endosome membrane	cellular_component	0.00011641	0.0043684	18	1313	29	4714	ENSECAG00000001064,ENSECAG00000004287,ENSECAG00000007426,ENSECAG00000007384,ENSECAG00000002380,ENSECAG00000006850,ENSECAG00000002522,ENSECAG00000008167,ENSECAG00000004362,ENSECAG00000004463,ENSECAG00000000431,ENSECAG00000008017,ENSECAG00000006611,ENSECAG00000000596,ENSECAG00000006421,ENSECAG00000003473,ENSECAG00000006943,ENSECAG00000007363
GO:0016567	protein ubiquitination	biological_process	0.00011746	0.0043806	45	1313	99	4714	ENSECAG00000000855,ENSECAG00000003388,ENSECAG00000002942,ENSECAG00000008082,ENSECAG00000007165,ENSECAG00000003503,ENSECAG00000007003,ENSECAG00000003905,ENSECAG00000005374,ENSECAG00000007549,ENSECAG00000008712,ENSECAG00000004792,ENSECAG00000005675,ENSECAG00000002490,ENSECAG00000003091,ENSECAG00000001262,ENSECAG00000000266,ENSECAG00000000751,ENSECAG00000005529,ENSECAG00000000035,ENSECAG00000000544,…
GO:0016874	ligase activity	molecular_function	0.0001175	0.0043806	18	1313	29	4714	ENSECAG00000006364,ENSECAG00000000279,ENSECAG00000003178,ENSECAG00000006848,ENSECAG00000004792,ENSECAG00000000162,ENSECAG00000006481,ENSECAG00000006669,ENSECAG00000000700,ENSECAG00000002087,ENSECAG00000007275,ENSECAG00000006717,ENSECAG00000000751,ENSECAG00000000544,ENSECAG00000000048,ENSECAG00000000809,ENSECAG00000007853,ENSECAG00000004931
GO:0005057	receptor signaling protein activity	molecular_function	0.00011826	0.0043944	12	1313	16	4714	ENSECAG00000000477,ENSECAG00000007374,ENSECAG00000006859,ENSECAG00000005213,ENSECAG00000002746,ENSECAG00000000352,ENSECAG00000000317,ENSECAG00000004757,ENSECAG00000000431,ENSECAG00000000138,ENSECAG00000008480,ENSECAG00000006890
GO:0042981	regulation of apoptotic process	biological_process	0.0001214	0.0044965	76	1313	189	4714	ENSECAG00000005213,ENSECAG00000007619,ENSECAG00000000014,ENSECAG00000006983,ENSECAG00000006890,ENSECAG00000002918,ENSECAG00000006518,ENSECAG00000006915,ENSECAG00000006839,ENSECAG00000005210,ENSECAG00000003503,ENSECAG00000000477,ENSECAG00000006176,ENSECAG00000005675,ENSECAG00000007129,ENSECAG00000005927,ENSECAG00000001360,ENSECAG00000006166,ENSECAG00000000577,ENSECAG00000007138,ENSECAG00000003448,…
GO:0005730	nucleolus	cellular_component	0.00012325	0.0045504	59	1313	139	4714	ENSECAG00000005884,ENSECAG00000008068,ENSECAG00000000711,ENSECAG00000000377,ENSECAG00000003772,ENSECAG00000008191,ENSECAG00000000453,ENSECAG00000000383,ENSECAG00000008531,ENSECAG00000005570,ENSECAG00000000392,ENSECAG00000006920,ENSECAG00000008318,ENSECAG00000006090,ENSECAG00000004617,ENSECAG00000006519,ENSECAG00000003113,ENSECAG00000000370,ENSECAG00000002892,ENSECAG00000007896,ENSECAG00000008260,…
GO:0044877	macromolecular complex binding	molecular_function	0.00013042	0.0047995	96	1313	250	4714	ENSECAG00000006519,ENSECAG00000006442,ENSECAG00000008056,ENSECAG00000007640,ENSECAG00000000229,ENSECAG00000005343,ENSECAG00000002676,ENSECAG00000007787,ENSECAG00000000300,ENSECAG00000002578,ENSECAG00000001653,ENSECAG00000003271,ENSECAG00000000596,ENSECAG00000006877,ENSECAG00000006233,ENSECAG00000001205,ENSECAG00000008248,ENSECAG00000005538,ENSECAG00000005949,ENSECAG00000000852,ENSECAG00000002855,…
GO:0031965	nuclear membrane	cellular_component	0.00014115	0.0051706	20	1313	34	4714	ENSECAG00000002155,ENSECAG00000000237,ENSECAG00000001700,ENSECAG00000000469,ENSECAG00000004617,ENSECAG00000007634,ENSECAG00000007483,ENSECAG00000007549,ENSECAG00000005330,ENSECAG00000007875,ENSECAG00000005661,ENSECAG00000004387,ENSECAG00000007942,ENSECAG00000000212,ENSECAG00000000130,ENSECAG00000008640,ENSECAG00000006787,ENSECAG00000002018,ENSECAG00000005495,ENSECAG00000000797
GO:0044093	positive regulation of molecular function	biological_process	0.00014141	0.0051706	88	1313	226	4714	ENSECAG00000007228,ENSECAG00000000238,ENSECAG00000007266,ENSECAG00000000291,ENSECAG00000000035,ENSECAG00000008144,ENSECAG00000006638,ENSECAG00000008240,ENSECAG00000006859,ENSECAG00000001064,ENSECAG00000001652,ENSECAG00000000110,ENSECAG00000000395,ENSECAG00000005760,ENSECAG00000007376,ENSECAG00000006245,ENSECAG00000005708,ENSECAG00000002266,ENSECAG00000002919,ENSECAG00000007165,ENSECAG00000000626,…
GO:0032990	cell part morphogenesis	biological_process	0.00014589	0.0053173	49	1313	111	4714	ENSECAG00000006983,ENSECAG00000005549,ENSECAG00000001064,ENSECAG00000000751,ENSECAG00000007373,ENSECAG00000001262,ENSECAG00000002307,ENSECAG00000007300,ENSECAG00000007147,ENSECAG00000005111,ENSECAG00000002918,ENSECAG00000005608,ENSECAG00000003955,ENSECAG00000000529,ENSECAG00000003551,ENSECAG00000004854,ENSECAG00000006827,ENSECAG00000007977,ENSECAG00000006756,ENSECAG00000008712,ENSECAG00000008484,…
GO:0005773	vacuole	cellular_component	0.00014656	0.0053248	33	1313	67	4714	ENSECAG00000005393,ENSECAG00000002745,ENSECAG00000000229,ENSECAG00000007518,ENSECAG00000006950,ENSECAG00000006485,ENSECAG00000006959,ENSECAG00000006995,ENSECAG00000000406,ENSECAG00000008196,ENSECAG00000007347,ENSECAG00000007083,ENSECAG00000003056,ENSECAG00000004387,ENSECAG00000004256,ENSECAG00000007801,ENSECAG00000006943,ENSECAG00000003473,ENSECAG00000003104,ENSECAG00000004911,ENSECAG00000008017,…
GO:0031668	cellular response to extracellular stimulus	biological_process	0.00015148	0.0054859	40	1313	86	4714	ENSECAG00000006950,ENSECAG00000007761,ENSECAG00000002972,ENSECAG00000004755,ENSECAG00000002155,ENSECAG00000004372,ENSECAG00000006213,ENSECAG00000007747,ENSECAG00000002267,ENSECAG00000005797,ENSECAG00000000059,ENSECAG00000007247,ENSECAG00000000087,ENSECAG00000000406,ENSECAG00000000545,ENSECAG00000004387,ENSECAG00000006980,ENSECAG00000003104,ENSECAG00000005374,ENSECAG00000006429,ENSECAG00000007757,…
GO:0005874	microtubule	cellular_component	0.00016076	0.0058038	24	1313	44	4714	ENSECAG00000000748,ENSECAG00000007703,ENSECAG00000007299,ENSECAG00000006304,ENSECAG00000000529,ENSECAG00000006607,ENSECAG00000007240,ENSECAG00000000596,ENSECAG00000007660,ENSECAG00000003775,ENSECAG00000008353,ENSECAG00000000300,ENSECAG00000002798,ENSECAG00000007373,ENSECAG00000000746,ENSECAG00000001205,ENSECAG00000006289,ENSECAG00000007690,ENSECAG00000000909,ENSECAG00000004615,ENSECAG00000006869,…
GO:0006914	autophagy	biological_process	0.00016131	0.0058052	37	1313	78	4714	ENSECAG00000003104,ENSECAG00000005374,ENSECAG00000006429,ENSECAG00000003473,ENSECAG00000007801,ENSECAG00000006659,ENSECAG00000008017,ENSECAG00000006736,ENSECAG00000003759,ENSECAG00000005559,ENSECAG00000000823,ENSECAG00000003791,ENSECAG00000007384,ENSECAG00000004152,ENSECAG00000004287,ENSECAG00000005752,ENSECAG00000007707,ENSECAG00000000699,ENSECAG00000000531,ENSECAG00000006950,ENSECAG00000001989,…
GO:0000226	microtubule cytoskeleton organization	biological_process	0.00016637	0.0059685	34	1313	70	4714	ENSECAG00000006869,ENSECAG00000004615,ENSECAG00000008051,ENSECAG00000000473,ENSECAG00000007349,ENSECAG00000001205,ENSECAG00000005925,ENSECAG00000007275,ENSECAG00000005538,ENSECAG00000000696,ENSECAG00000007690,ENSECAG00000006289,ENSECAG00000000531,ENSECAG00000004845,ENSECAG00000000578,ENSECAG00000000475,ENSECAG00000006607,ENSECAG00000007240,ENSECAG00000007431,ENSECAG00000008477,ENSECAG00000007562,…
GO:0031329	regulation of cellular catabolic process	biological_process	0.0001759	0.0062905	38	1313	81	4714	ENSECAG00000007542,ENSECAG00000002919,ENSECAG00000005087,ENSECAG00000007760,ENSECAG00000007806,ENSECAG00000007707,ENSECAG00000005549,ENSECAG00000006067,ENSECAG00000004152,ENSECAG00000001262,ENSECAG00000007384,ENSECAG00000003601,ENSECAG00000006659,ENSECAG00000004792,ENSECAG00000006558,ENSECAG00000005374,ENSECAG00000000423,ENSECAG00000003759,ENSECAG00000008017,ENSECAG00000007269,ENSECAG00000003428,…
GO:0097458	neuron part	cellular_component	0.000182	0.0064882	55	1313	129	4714	ENSECAG00000000791,ENSECAG00000000529,ENSECAG00000005559,ENSECAG00000008241,ENSECAG00000000518,ENSECAG00000003955,ENSECAG00000000149,ENSECAG00000004911,ENSECAG00000000626,ENSECAG00000003775,ENSECAG00000006756,ENSECAG00000005833,ENSECAG00000004256,ENSECAG00000007439,ENSECAG00000008070,ENSECAG00000001262,ENSECAG00000007373,ENSECAG00000008283,ENSECAG00000007560,ENSECAG00000000699,ENSECAG00000007619,…
GO:0032268	regulation of cellular protein metabolic process	biological_process	0.00019041	0.0067313	132	1313	365	4714	ENSECAG00000007455,ENSECAG00000007269,ENSECAG00000007861,ENSECAG00000000105,ENSECAG00000006289,ENSECAG00000004387,ENSECAG00000002746,ENSECAG00000000539,ENSECAG00000000162,ENSECAG00000000232,ENSECAG00000008480,ENSECAG00000000651,ENSECAG00000007511,ENSECAG00000007605,ENSECAG00000007993,ENSECAG00000000458,ENSECAG00000001700,ENSECAG00000000974,ENSECAG00000007486,ENSECAG00000007376,ENSECAG00000005087,…
GO:0044087	regulation of cellular component biogenesis	biological_process	0.00019047	0.0067313	49	1313	112	4714	ENSECAG00000005203,ENSECAG00000002972,ENSECAG00000005707,ENSECAG00000006959,ENSECAG00000007240,ENSECAG00000004757,ENSECAG00000004536,ENSECAG00000002920,ENSECAG00000008056,ENSECAG00000002569,ENSECAG00000008034,ENSECAG00000000438,ENSECAG00000000308,ENSECAG00000006592,ENSECAG00000008556,ENSECAG00000006980,ENSECAG00000008040,ENSECAG00000008495,ENSECAG00000007189,ENSECAG00000007763,ENSECAG00000007718,…
GO:0000278	mitotic cell cycle	biological_process	0.00019059	0.0067313	49	1313	112	4714	ENSECAG00000001041,ENSECAG00000007563,ENSECAG00000007125,ENSECAG00000000423,ENSECAG00000006949,ENSECAG00000000317,ENSECAG00000005608,ENSECAG00000008337,ENSECAG00000003775,ENSECAG00000006859,ENSECAG00000005213,ENSECAG00000002087,ENSECAG00000001359,ENSECAG00000005529,ENSECAG00000005087,ENSECAG00000006890,ENSECAG00000002266,ENSECAG00000007806,ENSECAG00000002918,ENSECAG00000000306,ENSECAG00000005760,…
GO:0007178	transmembrane receptor protein serine/threonine kinase signaling pathway	biological_process	0.00020067	0.0070654	25	1313	47	4714	ENSECAG00000002918,ENSECAG00000000727,ENSECAG00000007589,ENSECAG00000003789,ENSECAG00000005797,ENSECAG00000001965,ENSECAG00000002266,ENSECAG00000000138,ENSECAG00000005760,ENSECAG00000005495,ENSECAG00000007138,ENSECAG00000007994,ENSECAG00000005549,ENSECAG00000000105,ENSECAG00000008055,ENSECAG00000005833,ENSECAG00000008518,ENSECAG00000000091,ENSECAG00000007363,ENSECAG00000007047,ENSECAG00000004757,…
GO:0031589	cell-substrate adhesion	biological_process	0.00020435	0.0071732	23	1313	42	4714	ENSECAG00000008201,ENSECAG00000008518,ENSECAG00000005833,ENSECAG00000007183,ENSECAG00000005203,ENSECAG00000000791,ENSECAG00000006949,ENSECAG00000008227,ENSECAG00000007511,ENSECAG00000008164,ENSECAG00000006442,ENSECAG00000007949,ENSECAG00000000417,ENSECAG00000008457,ENSECAG00000007589,ENSECAG00000000012,ENSECAG00000003318,ENSECAG00000007023,ENSECAG00000002746,ENSECAG00000001652,ENSECAG00000008107,…
GO:0098660	inorganic ion transmembrane transport	biological_process	0.00021949	0.0076783	46	1313	104	4714	ENSECAG00000002236,ENSECAG00000000493,ENSECAG00000006986,ENSECAG00000000231,ENSECAG00000008392,ENSECAG00000003311,ENSECAG00000006450,ENSECAG00000004260,ENSECAG00000003955,ENSECAG00000007214,ENSECAG00000000317,ENSECAG00000000431,ENSECAG00000005968,ENSECAG00000000527,ENSECAG00000006518,ENSECAG00000007806,ENSECAG00000002919,ENSECAG00000000291,ENSECAG00000000014,ENSECAG00000007692,ENSECAG00000007786,…
GO:0003723	RNA binding	molecular_function	0.00022009	0.0076783	95	1313	250	4714	ENSECAG00000000188,ENSECAG00000008252,ENSECAG00000007022,ENSECAG00000006474,ENSECAG00000005014,ENSECAG00000007190,ENSECAG00000000691,ENSECAG00000002920,ENSECAG00000000279,ENSECAG00000008014,ENSECAG00000008164,ENSECAG00000000370,ENSECAG00000003113,ENSECAG00000000834,ENSECAG00000003157,ENSECAG00000006704,ENSECAG00000007897,ENSECAG00000006920,ENSECAG00000005797,ENSECAG00000000311,ENSECAG00000004871,…
GO:0005740	mitochondrial envelope	cellular_component	0.00022739	0.0079089	34	1313	71	4714	ENSECAG00000002088,ENSECAG00000000238,ENSECAG00000008398,ENSECAG00000000643,ENSECAG00000006819,ENSECAG00000000029,ENSECAG00000000047,ENSECAG00000008541,ENSECAG00000000060,ENSECAG00000004666,ENSECAG00000000352,ENSECAG00000008452,ENSECAG00000007757,ENSECAG00000002490,ENSECAG00000007105,ENSECAG00000001854,ENSECAG00000000603,ENSECAG00000001360,ENSECAG00000007495,ENSECAG00000004387,ENSECAG00000008033,…
GO:0048858	cell projection morphogenesis	biological_process	0.00022888	0.0079364	47	1313	107	4714	ENSECAG00000000158,ENSECAG00000008277,ENSECAG00000008034,ENSECAG00000003428,ENSECAG00000007709,ENSECAG00000000438,ENSECAG00000004615,ENSECAG00000000696,ENSECAG00000000608,ENSECAG00000008040,ENSECAG00000007471,ENSECAG00000002746,ENSECAG00000004387,ENSECAG00000007113,ENSECAG00000001205,ENSECAG00000008622,ENSECAG00000007763,ENSECAG00000007426,ENSECAG00000007275,ENSECAG00000000300,ENSECAG00000000475,…
GO:0031966	mitochondrial membrane	cellular_component	0.00023112	0.0079764	31	1313	63	4714	ENSECAG00000000603,ENSECAG00000002088,ENSECAG00000000238,ENSECAG00000008398,ENSECAG00000004387,ENSECAG00000000643,ENSECAG00000007495,ENSECAG00000006819,ENSECAG00000008225,ENSECAG00000000029,ENSECAG00000008033,ENSECAG00000000047,ENSECAG00000000350,ENSECAG00000006592,ENSECAG00000000438,ENSECAG00000000265,ENSECAG00000006181,ENSECAG00000004666,ENSECAG00000008541,ENSECAG00000004338,ENSECAG00000008452,…
GO:0042384	cilium assembly	biological_process	0.00023192	0.0079764	14	1313	21	4714	ENSECAG00000000158,ENSECAG00000002307,ENSECAG00000007977,ENSECAG00000000475,ENSECAG00000000438,ENSECAG00000005111,ENSECAG00000000696,ENSECAG00000007520,ENSECAG00000007240,ENSECAG00000007113,ENSECAG00000004536,ENSECAG00000007763,ENSECAG00000003551,ENSECAG00000001262
GO:0070161	anchoring junction	cellular_component	0.00023213	0.0079764	34	1313	71	4714	ENSECAG00000004925,ENSECAG00000008531,ENSECAG00000008248,ENSECAG00000002142,ENSECAG00000000734,ENSECAG00000000413,ENSECAG00000007189,ENSECAG00000002823,ENSECAG00000008201,ENSECAG00000000136,ENSECAG00000007761,ENSECAG00000006829,ENSECAG00000006290,ENSECAG00000002569,ENSECAG00000002920,ENSECAG00000000370,ENSECAG00000008164,ENSECAG00000006442,ENSECAG00000002266,ENSECAG00000007589,ENSECAG00000001130,…
GO:0044463	cell projection part	cellular_component	0.00023494	0.0080487	42	1313	93	4714	ENSECAG00000000158,ENSECAG00000000087,ENSECAG00000007097,ENSECAG00000007023,ENSECAG00000000063,ENSECAG00000007262,ENSECAG00000002380,ENSECAG00000004387,ENSECAG00000001205,ENSECAG00000007246,ENSECAG00000002798,ENSECAG00000000475,ENSECAG00000008201,ENSECAG00000007240,ENSECAG00000007520,ENSECAG00000002569,ENSECAG00000008056,ENSECAG00000006416,ENSECAG00000005760,ENSECAG00000007300,ENSECAG00000001834,…
GO:0043547	positive regulation of GTPase activity	biological_process	0.00023755	0.0081132	31	1313	63	4714	ENSECAG00000006710,ENSECAG00000002833,ENSECAG00000006999,ENSECAG00000006011,ENSECAG00000004420,ENSECAG00000006558,ENSECAG00000007139,ENSECAG00000006755,ENSECAG00000008201,ENSECAG00000000025,ENSECAG00000005203,ENSECAG00000000357,ENSECAG00000008144,ENSECAG00000007189,ENSECAG00000000199,ENSECAG00000000332,ENSECAG00000001652,ENSECAG00000005829,ENSECAG00000007266,ENSECAG00000006983,ENSECAG00000007228,…
GO:0051173	positive regulation of nitrogen compound metabolic process	biological_process	0.00023825	0.0081132	101	1313	269	4714	ENSECAG00000003027,ENSECAG00000006364,ENSECAG00000007748,ENSECAG00000004757,ENSECAG00000000437,ENSECAG00000008134,ENSECAG00000003761,ENSECAG00000008227,ENSECAG00000008164,ENSECAG00000008252,ENSECAG00000001853,ENSECAG00000007797,ENSECAG00000007129,ENSECAG00000005719,ENSECAG00000006717,ENSECAG00000000077,ENSECAG00000006280,ENSECAG00000001568,ENSECAG00000007138,ENSECAG00000005797,ENSECAG00000006331,…
GO:0019866	organelle inner membrane	cellular_component	0.00023916	0.00812	26	1313	50	4714	ENSECAG00000008033,ENSECAG00000006819,ENSECAG00000005495,ENSECAG00000008225,ENSECAG00000000797,ENSECAG00000000265,ENSECAG00000000350,ENSECAG00000000047,ENSECAG00000007942,ENSECAG00000002088,ENSECAG00000000603,ENSECAG00000000212,ENSECAG00000000130,ENSECAG00000004387,ENSECAG00000005661,ENSECAG00000000643,ENSECAG00000007757,ENSECAG00000006474,ENSECAG00000000584,ENSECAG00000000861,ENSECAG00000001854,…
GO:0035249	synaptic transmission, glutamatergic	biological_process	0.00024146	0.008173	8	1313	9	4714	ENSECAG00000006959,ENSECAG00000007246,ENSECAG00000004387,ENSECAG00000007439,ENSECAG00000000473,ENSECAG00000001834,ENSECAG00000002359,ENSECAG00000000231
GO:0044429	mitochondrial part	cellular_component	0.00024215	0.008173	43	1313	96	4714	ENSECAG00000000643,ENSECAG00000005690,ENSECAG00000002088,ENSECAG00000000238,ENSECAG00000008398,ENSECAG00000000047,ENSECAG00000001234,ENSECAG00000006819,ENSECAG00000000029,ENSECAG00000000352,ENSECAG00000003600,ENSECAG00000008452,ENSECAG00000007319,ENSECAG00000008541,ENSECAG00000000060,ENSECAG00000003503,ENSECAG00000004666,ENSECAG00000001854,ENSECAG00000007105,ENSECAG00000007757,ENSECAG00000002490,…
GO:0008509	anion transmembrane transporter activity	molecular_function	0.00024611	0.008282	20	1313	35	4714	ENSECAG00000000527,ENSECAG00000000632,ENSECAG00000007253,ENSECAG00000000438,ENSECAG00000000047,ENSECAG00000006314,ENSECAG00000006892,ENSECAG00000000699,ENSECAG00000008363,ENSECAG00000000767,ENSECAG00000007692,ENSECAG00000005100,ENSECAG00000005163,ENSECAG00000000493,ENSECAG00000008427,ENSECAG00000006986,ENSECAG00000004220,ENSECAG00000003602,ENSECAG00000001058,ENSECAG00000006338
GO:0045935	positive regulation of nucleobase-containing compound metabolic process	biological_process	0.00025013	0.0083926	98	1313	260	4714	ENSECAG00000005675,ENSECAG00000000595,ENSECAG00000005374,ENSECAG00000000678,ENSECAG00000000420,ENSECAG00000008518,ENSECAG00000003462,ENSECAG00000002833,ENSECAG00000000546,ENSECAG00000008249,ENSECAG00000008093,ENSECAG00000007431,ENSECAG00000000138,ENSECAG00000006495,ENSECAG00000002918,ENSECAG00000002716,ENSECAG00000008043,ENSECAG00000002429,ENSECAG00000007149,ENSECAG00000007609,ENSECAG00000008441,…
GO:0043085	positive regulation of catalytic activity	biological_process	0.00027018	0.0090389	73	1313	184	4714	ENSECAG00000008480,ENSECAG00000008201,ENSECAG00000006877,ENSECAG00000000357,ENSECAG00000006011,ENSECAG00000004617,ENSECAG00000006442,ENSECAG00000000374,ENSECAG00000006592,ENSECAG00000005107,ENSECAG00000007349,ENSECAG00000005829,ENSECAG00000004387,ENSECAG00000005949,ENSECAG00000007807,ENSECAG00000000872,ENSECAG00000006710,ENSECAG00000006949,ENSECAG00000000626,ENSECAG00000005708,ENSECAG00000002266,…
GO:0008324	cation transmembrane transporter activity	molecular_function	0.00028726	0.0095822	54	1313	128	4714	ENSECAG00000000584,ENSECAG00000000813,ENSECAG00000001156,ENSECAG00000000407,ENSECAG00000006626,ENSECAG00000006181,ENSECAG00000007207,ENSECAG00000001700,ENSECAG00000004372,ENSECAG00000000203,ENSECAG00000000632,ENSECAG00000006802,ENSECAG00000006314,ENSECAG00000008363,ENSECAG00000000767,ENSECAG00000000320,ENSECAG00000000669,ENSECAG00000005796,ENSECAG00000007671,ENSECAG00000004387,ENSECAG00000007584,…
GO:0005912	adherens junction	cellular_component	0.00029447	0.009769	33	1313	69	4714	ENSECAG00000008248,ENSECAG00000002142,ENSECAG00000000734,ENSECAG00000007189,ENSECAG00000000413,ENSECAG00000004925,ENSECAG00000008531,ENSECAG00000006290,ENSECAG00000002569,ENSECAG00000002920,ENSECAG00000000370,ENSECAG00000008164,ENSECAG00000006442,ENSECAG00000002823,ENSECAG00000008201,ENSECAG00000000136,ENSECAG00000007761,ENSECAG00000001652,ENSECAG00000006637,ENSECAG00000004691,ENSECAG00000006110,…
GO:0019900	kinase binding	molecular_function	0.00029458	0.009769	41	1313	91	4714	ENSECAG00000007687,ENSECAG00000005833,ENSECAG00000008574,ENSECAG00000005608,ENSECAG00000003503,ENSECAG00000008082,ENSECAG00000002833,ENSECAG00000007963,ENSECAG00000006949,ENSECAG00000001911,ENSECAG00000006526,ENSECAG00000003759,ENSECAG00000001372,ENSECAG00000006890,ENSECAG00000002266,ENSECAG00000000014,ENSECAG00000007619,ENSECAG00000007373,ENSECAG00000005633,ENSECAG00000004755,ENSECAG00000008331,…
GO:0015297	antiporter activity	molecular_function	0.000321	0.010614	11	1313	15	4714	ENSECAG00000001058,ENSECAG00000007335,ENSECAG00000008363,ENSECAG00000004260,ENSECAG00000006450,ENSECAG00000000767,ENSECAG00000007905,ENSECAG00000008392,ENSECAG00000006892,ENSECAG00000001580,ENSECAG00000000527
GO:0044822	poly(A) RNA binding	molecular_function	0.00032272	0.010622	76	1313	194	4714	ENSECAG00000003760,ENSECAG00000003122,ENSECAG00000006884,ENSECAG00000003775,ENSECAG00000008301,ENSECAG00000000477,ENSECAG00000000021,ENSECAG00000003600,ENSECAG00000000708,ENSECAG00000003368,ENSECAG00000003079,ENSECAG00000000187,ENSECAG00000005508,ENSECAG00000000557,ENSECAG00000000507,ENSECAG00000007404,ENSECAG00000000691,ENSECAG00000006474,ENSECAG00000005014,ENSECAG00000007190,ENSECAG00000007022,…
GO:0007018	microtubule-based movement	biological_process	0.00032308	0.010622	21	1313	38	4714	ENSECAG00000000696,ENSECAG00000004819,ENSECAG00000001205,ENSECAG00000000746,ENSECAG00000002307,ENSECAG00000005304,ENSECAG00000007559,ENSECAG00000003428,ENSECAG00000001456,ENSECAG00000006304,ENSECAG00000006607,ENSECAG00000002831,ENSECAG00000003551,ENSECAG00000006378,ENSECAG00000007299,ENSECAG00000006457,ENSECAG00000000300,ENSECAG00000000475,ENSECAG00000007660,ENSECAG00000000596,ENSECAG00000003775
GO:0090002	establishment of protein localization to plasma membrane	biological_process	0.00032543	0.010668	16	1313	26	4714	ENSECAG00000000014,ENSECAG00000007665,ENSECAG00000000161,ENSECAG00000005796,ENSECAG00000004620,ENSECAG00000005752,ENSECAG00000006321,ENSECAG00000006495,ENSECAG00000006191,ENSECAG00000007747,ENSECAG00000000626,ENSECAG00000002920,ENSECAG00000006995,ENSECAG00000006886,ENSECAG00000006019,ENSECAG00000008201
GO:0005798	Golgi-associated vesicle	cellular_component	0.00032882	0.010741	10	1313	13	4714	ENSECAG00000006626,ENSECAG00000000748,ENSECAG00000007963,ENSECAG00000004620,ENSECAG00000007108,ENSECAG00000007600,ENSECAG00000006943,ENSECAG00000000124,ENSECAG00000008167,ENSECAG00000007377
GO:0070603	SWI/SNF superfamily-type complex	cellular_component	0.00032954	0.010741	10	1313	13	4714	ENSECAG00000007760,ENSECAG00000006963,ENSECAG00000000555,ENSECAG00000007797,ENSECAG00000002676,ENSECAG00000007751,ENSECAG00000005422,ENSECAG00000007703,ENSECAG00000000545,ENSECAG00000000518
GO:0050790	regulation of catalytic activity	biological_process	0.00034328	0.011157	113	1313	309	4714	ENSECAG00000002833,ENSECAG00000004420,ENSECAG00000003503,ENSECAG00000003260,ENSECAG00000000477,ENSECAG00000008518,ENSECAG00000006558,ENSECAG00000007139,ENSECAG00000000025,ENSECAG00000007080,ENSECAG00000005633,ENSECAG00000000332,ENSECAG00000005213,ENSECAG00000008441,ENSECAG00000000199,ENSECAG00000008293,ENSECAG00000000014,ENSECAG00000006983,ENSECAG00000006803,ENSECAG00000006890,ENSECAG00000002918,…
GO:0048666	neuron development	biological_process	0.00037499	0.012153	56	1313	135	4714	ENSECAG00000007709,ENSECAG00000004615,ENSECAG00000008277,ENSECAG00000007269,ENSECAG00000008034,ENSECAG00000007097,ENSECAG00000007277,ENSECAG00000003428,ENSECAG00000007584,ENSECAG00000007396,ENSECAG00000005719,ENSECAG00000007113,ENSECAG00000004387,ENSECAG00000002746,ENSECAG00000002133,ENSECAG00000001205,ENSECAG00000007763,ENSECAG00000008622,ENSECAG00000007275,ENSECAG00000002380,ENSECAG00000000608,…
GO:0070838	divalent metal ion transport	biological_process	0.00038359	0.012362	29	1313	59	4714	ENSECAG00000006474,ENSECAG00000008392,ENSECAG00000001156,ENSECAG00000000231,ENSECAG00000000626,ENSECAG00000004617,ENSECAG00000006379,ENSECAG00000006181,ENSECAG00000006626,ENSECAG00000003955,ENSECAG00000006949,ENSECAG00000007214,ENSECAG00000001700,ENSECAG00000006518,ENSECAG00000000203,ENSECAG00000008396,ENSECAG00000002919,ENSECAG00000003789,ENSECAG00000000035,ENSECAG00000007692,ENSECAG00000000320,…
GO:0072511	divalent inorganic cation transport	biological_process	0.00038359	0.012362	29	1313	59	4714	ENSECAG00000006474,ENSECAG00000008392,ENSECAG00000000231,ENSECAG00000001156,ENSECAG00000006181,ENSECAG00000006379,ENSECAG00000000626,ENSECAG00000004617,ENSECAG00000003955,ENSECAG00000006626,ENSECAG00000001700,ENSECAG00000006949,ENSECAG00000007214,ENSECAG00000006518,ENSECAG00000008396,ENSECAG00000000203,ENSECAG00000002919,ENSECAG00000003789,ENSECAG00000007692,ENSECAG00000000035,ENSECAG00000000014,…
GO:0044451	nucleoplasm part	cellular_component	0.00038517	0.012377	47	1313	109	4714	ENSECAG00000000545,ENSECAG00000000711,ENSECAG00000008366,ENSECAG00000006289,ENSECAG00000002173,ENSECAG00000008412,ENSECAG00000006963,ENSECAG00000005797,ENSECAG00000000116,ENSECAG00000006773,ENSECAG00000007993,ENSECAG00000007717,ENSECAG00000006737,ENSECAG00000007605,ENSECAG00000004617,ENSECAG00000006365,ENSECAG00000004845,ENSECAG00000001853,ENSECAG00000008201,ENSECAG00000004224,ENSECAG00000004668,…
GO:0019897	extrinsic component of plasma membrane	cellular_component	0.00039542	0.012671	15	1313	24	4714	ENSECAG00000007800,ENSECAG00000005708,ENSECAG00000004484,ENSECAG00000002266,ENSECAG00000006611,ENSECAG00000005343,ENSECAG00000006802,ENSECAG00000000229,ENSECAG00000006949,ENSECAG00000006929,ENSECAG00000000951,ENSECAG00000006803,ENSECAG00000007240,ENSECAG00000007262,ENSECAG00000003503
GO:0098589	membrane region	cellular_component	0.00041039	0.013114	49	1313	115	4714	ENSECAG00000008201,ENSECAG00000002823,ENSECAG00000000531,ENSECAG00000003271,ENSECAG00000007244,ENSECAG00000002798,ENSECAG00000002359,ENSECAG00000008056,ENSECAG00000005704,ENSECAG00000002920,ENSECAG00000003602,ENSECAG00000006314,ENSECAG00000004871,ENSECAG00000007023,ENSECAG00000006998,ENSECAG00000000473,ENSECAG00000000087,ENSECAG00000007400,ENSECAG00000007129,ENSECAG00000004387,ENSECAG00000000852,…
GO:0016236	macroautophagy	biological_process	0.00043225	0.013774	30	1313	62	4714	ENSECAG00000003473,ENSECAG00000007801,ENSECAG00000002972,ENSECAG00000006659,ENSECAG00000005374,ENSECAG00000003104,ENSECAG00000006950,ENSECAG00000006429,ENSECAG00000005559,ENSECAG00000006213,ENSECAG00000007747,ENSECAG00000002267,ENSECAG00000002155,ENSECAG00000008017,ENSECAG00000006736,ENSECAG00000003759,ENSECAG00000004372,ENSECAG00000000087,ENSECAG00000000406,ENSECAG00000007247,ENSECAG00000000823,…
GO:0031669	cellular response to nutrient levels	biological_process	0.00044211	0.014049	38	1313	84	4714	ENSECAG00000006950,ENSECAG00000007761,ENSECAG00000004755,ENSECAG00000002972,ENSECAG00000002155,ENSECAG00000004372,ENSECAG00000006213,ENSECAG00000007747,ENSECAG00000002267,ENSECAG00000000059,ENSECAG00000005797,ENSECAG00000000087,ENSECAG00000000406,ENSECAG00000007247,ENSECAG00000000545,ENSECAG00000004387,ENSECAG00000006980,ENSECAG00000003104,ENSECAG00000005374,ENSECAG00000006429,ENSECAG00000007757,…
GO:0048538	thymus development	biological_process	0.00046021	0.014584	6	1313	6	4714	ENSECAG00000006949,ENSECAG00000000231,ENSECAG00000004757,ENSECAG00000002746,ENSECAG00000004387,ENSECAG00000004398
GO:0048870	cell motility	biological_process	0.00046362	0.01461	77	1313	199	4714	ENSECAG00000002569,ENSECAG00000006364,ENSECAG00000002920,ENSECAG00000004757,ENSECAG00000008227,ENSECAG00000007637,ENSECAG00000008164,ENSECAG00000007104,ENSECAG00000006474,ENSECAG00000005719,ENSECAG00000004819,ENSECAG00000002142,ENSECAG00000008107,ENSECAG00000007189,ENSECAG00000008055,ENSECAG00000008457,ENSECAG00000006892,ENSECAG00000000234,ENSECAG00000008296,ENSECAG00000000791,ENSECAG00000006991,…
GO:0051674	localization of cell	biological_process	0.00046362	0.01461	77	1313	199	4714	ENSECAG00000000357,ENSECAG00000000011,ENSECAG00000000475,ENSECAG00000000136,ENSECAG00000008201,ENSECAG00000000091,ENSECAG00000007734,ENSECAG00000006877,ENSECAG00000006771,ENSECAG00000004617,ENSECAG00000006442,ENSECAG00000008056,ENSECAG00000001700,ENSECAG00000008434,ENSECAG00000007709,ENSECAG00000000105,ENSECAG00000007847,ENSECAG00000007994,ENSECAG00000007848,ENSECAG00000001205,ENSECAG00000002746,…
GO:0010975	regulation of neuron projection development	biological_process	0.00047121	0.014809	25	1313	49	4714	ENSECAG00000001205,ENSECAG00000000751,ENSECAG00000002746,ENSECAG00000005719,ENSECAG00000004387,ENSECAG00000001064,ENSECAG00000007275,ENSECAG00000001262,ENSECAG00000007471,ENSECAG00000008040,ENSECAG00000007138,ENSECAG00000000608,ENSECAG00000006983,ENSECAG00000005708,ENSECAG00000002918,ENSECAG00000007709,ENSECAG00000008277,ENSECAG00000007269,ENSECAG00000008034,ENSECAG00000007147,ENSECAG00000007511,…
GO:0035257	nuclear hormone receptor binding	molecular_function	0.000476	0.014918	14	1313	22	4714	ENSECAG00000000734,ENSECAG00000000546,ENSECAG00000006949,ENSECAG00000001963,ENSECAG00000006289,ENSECAG00000008164,ENSECAG00000003846,ENSECAG00000007847,ENSECAG00000005797,ENSECAG00000008318,ENSECAG00000003091,ENSECAG00000003473,ENSECAG00000000940,ENSECAG00000000162
GO:0003777	microtubule motor activity	molecular_function	0.00047852	0.014956	14	1313	22	4714	ENSECAG00000005304,ENSECAG00000007559,ENSECAG00000000475,ENSECAG00000000596,ENSECAG00000001456,ENSECAG00000008028,ENSECAG00000006457,ENSECAG00000007299,ENSECAG00000006378,ENSECAG00000000746,ENSECAG00000002831,ENSECAG00000006607,ENSECAG00000006304,ENSECAG00000004819
GO:0006897	endocytosis	biological_process	0.00048622	0.015155	35	1313	76	4714	ENSECAG00000008507,ENSECAG00000004362,ENSECAG00000000709,ENSECAG00000003079,ENSECAG00000002266,ENSECAG00000008117,ENSECAG00000000373,ENSECAG00000000435,ENSECAG00000000291,ENSECAG00000000014,ENSECAG00000007200,ENSECAG00000004792,ENSECAG00000007108,ENSECAG00000005573,ENSECAG00000005207,ENSECAG00000008017,ENSECAG00000007338,ENSECAG00000003448,ENSECAG00000006998,ENSECAG00000000473,ENSECAG00000007262,…
GO:0048471	perinuclear region of cytoplasm	cellular_component	0.00054644	0.016986	29	1313	60	4714	ENSECAG00000001129,ENSECAG00000007795,ENSECAG00000001834,ENSECAG00000004484,ENSECAG00000002266,ENSECAG00000007974,ENSECAG00000004615,ENSECAG00000008495,ENSECAG00000006983,ENSECAG00000002522,ENSECAG00000004387,ENSECAG00000007560,ENSECAG00000007113,ENSECAG00000005927,ENSECAG00000005796,ENSECAG00000007373,ENSECAG00000007611,ENSECAG00000003367,ENSECAG00000008712,ENSECAG00000006437,ENSECAG00000005207,…
GO:0006974	cellular response to DNA damage stimulus	biological_process	0.00054825	0.016996	52	1313	125	4714	ENSECAG00000003235,ENSECAG00000008093,ENSECAG00000000110,ENSECAG00000006839,ENSECAG00000005548,ENSECAG00000003655,ENSECAG00000005213,ENSECAG00000000689,ENSECAG00000006859,ENSECAG00000000238,ENSECAG00000005374,ENSECAG00000001005,ENSECAG00000002889,ENSECAG00000003601,ENSECAG00000008659,ENSECAG00000006736,ENSECAG00000000352,ENSECAG00000000423,ENSECAG00000000171,ENSECAG00000007563,ENSECAG00000008337,…
GO:0072594	establishment of protein localization to organelle	biological_process	0.00056838	0.017572	33	1313	71	4714	ENSECAG00000000974,ENSECAG00000004549,ENSECAG00000000014,ENSECAG00000006729,ENSECAG00000004620,ENSECAG00000002087,ENSECAG00000006943,ENSECAG00000006392,ENSECAG00000007377,ENSECAG00000007392,ENSECAG00000008541,ENSECAG00000006506,ENSECAG00000000554,ENSECAG00000006592,ENSECAG00000006920,ENSECAG00000008495,ENSECAG00000007807,ENSECAG00000007822,ENSECAG00000002142,ENSECAG00000007495,ENSECAG00000000545,…
GO:0015085	calcium ion transmembrane transporter activity	molecular_function	0.00057094	0.017604	13	1313	20	4714	ENSECAG00000000203,ENSECAG00000000231,ENSECAG00000001156,ENSECAG00000002919,ENSECAG00000008392,ENSECAG00000000014,ENSECAG00000003955,ENSECAG00000006181,ENSECAG00000007214,ENSECAG00000007671,ENSECAG00000007659,ENSECAG00000005796,ENSECAG00000004387
GO:0007005	mitochondrion organization	biological_process	0.00057331	0.017629	44	1313	102	4714	ENSECAG00000001989,ENSECAG00000000861,ENSECAG00000005530,ENSECAG00000007022,ENSECAG00000004338,ENSECAG00000006213,ENSECAG00000002866,ENSECAG00000002378,ENSECAG00000002155,ENSECAG00000000017,ENSECAG00000004389,ENSECAG00000004372,ENSECAG00000000087,ENSECAG00000007247,ENSECAG00000008225,ENSECAG00000000059,ENSECAG00000006592,ENSECAG00000006166,ENSECAG00000007807,ENSECAG00000001360,ENSECAG00000007822,…
GO:0030182	neuron differentiation	biological_process	0.00058608	0.017973	70	1313	179	4714	ENSECAG00000000751,ENSECAG00000001262,ENSECAG00000005549,ENSECAG00000006929,ENSECAG00000006983,ENSECAG00000002918,ENSECAG00000003462,ENSECAG00000007080,ENSECAG00000004854,ENSECAG00000005719,ENSECAG00000007396,ENSECAG00000007584,ENSECAG00000007275,ENSECAG00000001360,ENSECAG00000002380,ENSECAG00000007138,ENSECAG00000000767,ENSECAG00000008040,ENSECAG00000007471,ENSECAG00000004615,ENSECAG00000006546,…
GO:0016023	cytoplasmic membrane-bounded vesicle	cellular_component	0.00059399	0.018167	45	1313	105	4714	ENSECAG00000006983,ENSECAG00000000435,ENSECAG00000006803,ENSECAG00000004620,ENSECAG00000001262,ENSECAG00000000351,ENSECAG00000000271,ENSECAG00000004484,ENSECAG00000002266,ENSECAG00000001570,ENSECAG00000008167,ENSECAG00000001372,ENSECAG00000000626,ENSECAG00000005207,ENSECAG00000000791,ENSECAG00000002833,ENSECAG00000007963,ENSECAG00000000748,ENSECAG00000008017,ENSECAG00000006943,ENSECAG00000004256,…
GO:0010976	positive regulation of neuron projection development	biological_process	0.0005992	0.018277	16	1313	27	4714	ENSECAG00000008712,ENSECAG00000003955,ENSECAG00000007269,ENSECAG00000007147,ENSECAG00000008034,ENSECAG00000005708,ENSECAG00000002918,ENSECAG00000007471,ENSECAG00000007138,ENSECAG00000000608,ENSECAG00000001205,ENSECAG00000000751,ENSECAG00000004387,ENSECAG00000005719,ENSECAG00000001064,ENSECAG00000002746
GO:0009892	negative regulation of metabolic process	biological_process	0.00061185	0.018613	133	1313	377	4714	ENSECAG00000007003,ENSECAG00000007563,ENSECAG00000006949,ENSECAG00000005833,ENSECAG00000006079,ENSECAG00000000373,ENSECAG00000000035,ENSECAG00000006859,ENSECAG00000007560,ENSECAG00000007200,ENSECAG00000008029,ENSECAG00000000700,ENSECAG00000000974,ENSECAG00000008702,ENSECAG00000005087,ENSECAG00000007760,ENSECAG00000002782,ENSECAG00000007240,ENSECAG00000007355,ENSECAG00000007511,ENSECAG00000006519,…
GO:0016568	chromatin modification	biological_process	0.00061873	0.018773	39	1313	88	4714	ENSECAG00000005374,ENSECAG00000006549,ENSECAG00000002889,ENSECAG00000000423,ENSECAG00000000551,ENSECAG00000000286,ENSECAG00000006949,ENSECAG00000007003,ENSECAG00000000518,ENSECAG00000002905,ENSECAG00000002716,ENSECAG00000007760,ENSECAG00000003655,ENSECAG00000008249,ENSECAG00000006400,ENSECAG00000000266,ENSECAG00000006066,ENSECAG00000000314,ENSECAG00000008480,ENSECAG00000007640,ENSECAG00000000162,…
GO:0031300	intrinsic component of organelle membrane	cellular_component	0.00062495	0.018911	22	1313	42	4714	ENSECAG00000000870,ENSECAG00000000130,ENSECAG00000006707,ENSECAG00000005661,ENSECAG00000000924,ENSECAG00000008447,ENSECAG00000000797,ENSECAG00000005495,ENSECAG00000006835,ENSECAG00000008167,ENSECAG00000006592,ENSECAG00000002890,ENSECAG00000008164,ENSECAG00000006181,ENSECAG00000000017,ENSECAG00000004389,ENSECAG00000000861,ENSECAG00000007108,ENSECAG00000007727,ENSECAG00000007800,ENSECAG00000007377,…
GO:0010608	posttranscriptional regulation of gene expression	biological_process	0.00063917	0.01929	22	1313	42	4714	ENSECAG00000004617,ENSECAG00000002491,ENSECAG00000000423,ENSECAG00000000539,ENSECAG00000006079,ENSECAG00000000105,ENSECAG00000000507,ENSECAG00000000556,ENSECAG00000007560,ENSECAG00000000332,ENSECAG00000007200,ENSECAG00000000700,ENSECAG00000000077,ENSECAG00000000311,ENSECAG00000007486,ENSECAG00000007385,ENSECAG00000000974,ENSECAG00000001582,ENSECAG00000001570,ENSECAG00000005087,ENSECAG00000007629,…
GO:0005769	early endosome	cellular_component	0.00065327	0.019606	18	1313	32	4714	ENSECAG00000007559,ENSECAG00000004362,ENSECAG00000008457,ENSECAG00000007262,ENSECAG00000000614,ENSECAG00000006808,ENSECAG00000007129,ENSECAG00000006943,ENSECAG00000007363,ENSECAG00000007108,ENSECAG00000000232,ENSECAG00000006611,ENSECAG00000006421,ENSECAG00000006379,ENSECAG00000004911,ENSECAG00000006772,ENSECAG00000006886,ENSECAG00000000431
GO:0007033	vacuole organization	biological_process	0.00065402	0.019606	18	1313	32	4714	ENSECAG00000006980,ENSECAG00000007707,ENSECAG00000006808,ENSECAG00000005752,ENSECAG00000004387,ENSECAG00000007347,ENSECAG00000000059,ENSECAG00000000823,ENSECAG00000002267,ENSECAG00000006114,ENSECAG00000003759,ENSECAG00000002972,ENSECAG00000006659,ENSECAG00000003473,ENSECAG00000007801,ENSECAG00000006943,ENSECAG00000006981,ENSECAG00000003104
GO:0031267	small GTPase binding	molecular_function	0.00065479	0.019606	18	1313	32	4714	ENSECAG00000008168,ENSECAG00000004286,ENSECAG00000004024,ENSECAG00000008643,ENSECAG00000001834,ENSECAG00000006506,ENSECAG00000007559,ENSECAG00000000381,ENSECAG00000006803,ENSECAG00000000507,ENSECAG00000006558,ENSECAG00000007139,ENSECAG00000005794,ENSECAG00000000025,ENSECAG00000007611,ENSECAG00000002833,ENSECAG00000006364,ENSECAG00000007747
GO:0098590	plasma membrane region	cellular_component	0.00067465	0.020136	41	1313	94	4714	ENSECAG00000003602,ENSECAG00000002920,ENSECAG00000008056,ENSECAG00000002798,ENSECAG00000002359,ENSECAG00000003271,ENSECAG00000007244,ENSECAG00000008201,ENSECAG00000000531,ENSECAG00000002823,ENSECAG00000007848,ENSECAG00000002380,ENSECAG00000008500,ENSECAG00000003570,ENSECAG00000007129,ENSECAG00000007400,ENSECAG00000004387,ENSECAG00000007023,ENSECAG00000000087,ENSECAG00000000473,ENSECAG00000006314,…
GO:0009991	response to extracellular stimulus	biological_process	0.00067603	0.020136	41	1313	94	4714	ENSECAG00000000823,ENSECAG00000003791,ENSECAG00000008249,ENSECAG00000000110,ENSECAG00000000303,ENSECAG00000007384,ENSECAG00000008441,ENSECAG00000005752,ENSECAG00000001652,ENSECAG00000007707,ENSECAG00000000699,ENSECAG00000000014,ENSECAG00000005374,ENSECAG00000003104,ENSECAG00000006429,ENSECAG00000007757,ENSECAG00000006659,ENSECAG00000005675,ENSECAG00000007801,ENSECAG00000003473,ENSECAG00000006736,…
GO:0043436	oxoacid metabolic process	biological_process	0.00068409	0.020323	51	1313	123	4714	ENSECAG00000000095,ENSECAG00000006848,ENSECAG00000000871,ENSECAG00000001989,ENSECAG00000007929,ENSECAG00000000279,ENSECAG00000000273,ENSECAG00000006213,ENSECAG00000000939,ENSECAG00000008227,ENSECAG00000000743,ENSECAG00000006878,ENSECAG00000002389,ENSECAG00000006892,ENSECAG00000008457,ENSECAG00000007083,ENSECAG00000004931,ENSECAG00000007798,ENSECAG00000008612,ENSECAG00000006669,ENSECAG00000007176,…
GO:0015629	actin cytoskeleton	cellular_component	0.00069706	0.020655	28	1313	58	4714	ENSECAG00000007718,ENSECAG00000008107,ENSECAG00000006808,ENSECAG00000007690,ENSECAG00000006495,ENSECAG00000005632,ENSECAG00000007265,ENSECAG00000005760,ENSECAG00000005768,ENSECAG00000000303,ENSECAG00000000753,ENSECAG00000002920,ENSECAG00000000104,ENSECAG00000008056,ENSECAG00000000791,ENSECAG00000006844,ENSECAG00000003331,ENSECAG00000007941,ENSECAG00000007545,ENSECAG00000003503,ENSECAG00000007139,…
GO:0009267	cellular response to starvation	biological_process	0.00070088	0.020714	36	1313	80	4714	ENSECAG00000000059,ENSECAG00000000087,ENSECAG00000000406,ENSECAG00000007247,ENSECAG00000004387,ENSECAG00000000545,ENSECAG00000006980,ENSECAG00000006950,ENSECAG00000002972,ENSECAG00000007761,ENSECAG00000004372,ENSECAG00000002155,ENSECAG00000002267,ENSECAG00000006213,ENSECAG00000007747,ENSECAG00000003791,ENSECAG00000000823,ENSECAG00000000303,ENSECAG00000000110,ENSECAG00000005752,ENSECAG00000007384,…
GO:0006836	neurotransmitter transport	biological_process	0.00074005	0.021778	15	1313	25	4714	ENSECAG00000006959,ENSECAG00000005759,ENSECAG00000006803,ENSECAG00000000699,ENSECAG00000004372,ENSECAG00000004387,ENSECAG00000002746,ENSECAG00000004651,ENSECAG00000007671,ENSECAG00000000924,ENSECAG00000002117,ENSECAG00000001834,ENSECAG00000002823,ENSECAG00000004220,ENSECAG00000001372
GO:0050839	cell adhesion molecule binding	molecular_function	0.00074071	0.021778	15	1313	25	4714	ENSECAG00000006442,ENSECAG00000008164,ENSECAG00000000396,ENSECAG00000006637,ENSECAG00000008248,ENSECAG00000001652,ENSECAG00000004387,ENSECAG00000008107,ENSECAG00000006949,ENSECAG00000005760,ENSECAG00000007376,ENSECAG00000008518,ENSECAG00000008457,ENSECAG00000003271,ENSECAG00000007104
GO:0051604	protein maturation	biological_process	0.00076061	0.022197	29	1313	61	4714	ENSECAG00000001141,ENSECAG00000006995,ENSECAG00000007963,ENSECAG00000002378,ENSECAG00000004617,ENSECAG00000003503,ENSECAG00000007637,ENSECAG00000006788,ENSECAG00000006659,ENSECAG00000008322,ENSECAG00000007727,ENSECAG00000007773,ENSECAG00000006638,ENSECAG00000001064,ENSECAG00000004387,ENSECAG00000001360,ENSECAG00000001073,ENSECAG00000001688,ENSECAG00000000238,ENSECAG00000004288,ENSECAG00000006592,…
GO:0017015	regulation of transforming growth factor beta receptor signaling pathway	biological_process	0.00076079	0.022197	11	1313	16	4714	ENSECAG00000000727,ENSECAG00000003789,ENSECAG00000008518,ENSECAG00000000091,ENSECAG00000005797,ENSECAG00000002266,ENSECAG00000005760,ENSECAG00000005495,ENSECAG00000007047,ENSECAG00000001963,ENSECAG00000000626
GO:1903844	regulation of cellular response to transforming growth factor beta stimulus	biological_process	0.00076079	0.022197	11	1313	16	4714	ENSECAG00000001963,ENSECAG00000000626,ENSECAG00000007047,ENSECAG00000005760,ENSECAG00000005495,ENSECAG00000003789,ENSECAG00000000727,ENSECAG00000002266,ENSECAG00000005797,ENSECAG00000008518,ENSECAG00000000091
GO:0034504	protein localization to nucleus	biological_process	0.00076535	0.022273	23	1313	45	4714	ENSECAG00000006787,ENSECAG00000004549,ENSECAG00000000554,ENSECAG00000002918,ENSECAG00000000974,ENSECAG00000000797,ENSECAG00000002142,ENSECAG00000006066,ENSECAG00000007116,ENSECAG00000008495,ENSECAG00000000014,ENSECAG00000000420,ENSECAG00000000091,ENSECAG00000007377,ENSECAG00000000940,ENSECAG00000007363,ENSECAG00000000872,ENSECAG00000004757,ENSECAG00000002155,ENSECAG00000006239,ENSECAG00000004617,…
GO:0006612	protein targeting to membrane	biological_process	0.00076995	0.02235	11	1313	16	4714	ENSECAG00000006659,ENSECAG00000006392,ENSECAG00000000823,ENSECAG00000006920,ENSECAG00000008201,ENSECAG00000000014,ENSECAG00000005796,ENSECAG00000004389,ENSECAG00000000791,ENSECAG00000005752,ENSECAG00000004620
GO:0042787	protein ubiquitination involved in ubiquitin-dependent protein catabolic process	biological_process	0.0007745	0.022425	11	1313	16	4714	ENSECAG00000000751,ENSECAG00000004387,ENSECAG00000001262,ENSECAG00000004617,ENSECAG00000000544,ENSECAG00000006481,ENSECAG00000007269,ENSECAG00000003448,ENSECAG00000002490,ENSECAG00000000162,ENSECAG00000004792
GO:0000186	activation of MAPKK activity	biological_process	0.00077958	0.022515	7	1313	8	4714	ENSECAG00000006442,ENSECAG00000000477,ENSECAG00000006859,ENSECAG00000006890,ENSECAG00000005213,ENSECAG00000004387,ENSECAG00000004757
GO:0003713	transcription coactivator activity	molecular_function	0.00081209	0.023395	21	1313	40	4714	ENSECAG00000004617,ENSECAG00000001963,ENSECAG00000003846,ENSECAG00000002400,ENSECAG00000000423,ENSECAG00000007703,ENSECAG00000005938,ENSECAG00000006949,ENSECAG00000000546,ENSECAG00000000595,ENSECAG00000003091,ENSECAG00000007797,ENSECAG00000004792,ENSECAG00000004224,ENSECAG00000002429,ENSECAG00000000734,ENSECAG00000006280,ENSECAG00000006066,ENSECAG00000000413,ENSECAG00000005797,ENSECAG00000003236
GO:0019752	carboxylic acid metabolic process	biological_process	0.00081787	0.023502	48	1313	115	4714	ENSECAG00000000939,ENSECAG00000008227,ENSECAG00000006878,ENSECAG00000000273,ENSECAG00000006213,ENSECAG00000000279,ENSECAG00000007929,ENSECAG00000001989,ENSECAG00000000095,ENSECAG00000006848,ENSECAG00000000871,ENSECAG00000000006,ENSECAG00000008058,ENSECAG00000005884,ENSECAG00000001568,ENSECAG00000006289,ENSECAG00000007847,ENSECAG00000006717,ENSECAG00000006669,ENSECAG00000006280,ENSECAG00000007176,…
GO:0022613	ribonucleoprotein complex biogenesis	biological_process	0.00083643	0.023975	30	1313	64	4714	ENSECAG00000000539,ENSECAG00000006339,ENSECAG00000008292,ENSECAG00000000127,ENSECAG00000000188,ENSECAG00000008252,ENSECAG00000008548,ENSECAG00000006884,ENSECAG00000006079,ENSECAG00000002578,ENSECAG00000005146,ENSECAG00000007191,ENSECAG00000001700,ENSECAG00000006876,ENSECAG00000008531,ENSECAG00000001582,ENSECAG00000007657,ENSECAG00000007486,ENSECAG00000000453,ENSECAG00000000974,ENSECAG00000006090,…
GO:0016788	hydrolase activity, acting on ester bonds	molecular_function	0.00083924	0.023995	50	1313	121	4714	ENSECAG00000004445,ENSECAG00000007184,ENSECAG00000008691,ENSECAG00000007248,ENSECAG00000008191,ENSECAG00000006280,ENSECAG00000007396,ENSECAG00000000734,ENSECAG00000007274,ENSECAG00000007449,ENSECAG00000000640,ENSECAG00000001810,ENSECAG00000003029,ENSECAG00000008513,ENSECAG00000007337,ENSECAG00000007551,ENSECAG00000000407,ENSECAG00000001653,ENSECAG00000003367,ENSECAG00000008130,ENSECAG00000004592,…
GO:0030674	protein binding, bridging	molecular_function	0.0008561	0.024416	10	1313	14	4714	ENSECAG00000000188,ENSECAG00000002266,ENSECAG00000008101,ENSECAG00000003122,ENSECAG00000002833,ENSECAG00000000689,ENSECAG00000008056,ENSECAG00000006808,ENSECAG00000007747,ENSECAG00000007690
GO:0051015	actin filament binding	molecular_function	0.00086232	0.024439	10	1313	14	4714	ENSECAG00000006756,ENSECAG00000003124,ENSECAG00000007265,ENSECAG00000003122,ENSECAG00000007023,ENSECAG00000008248,ENSECAG00000008056,ENSECAG00000000529,ENSECAG00000007718,ENSECAG00000007690
GO:0008094	DNA-dependent ATPase activity	molecular_function	0.00086436	0.024439	10	1313	14	4714	ENSECAG00000001853,ENSECAG00000006839,ENSECAG00000000383,ENSECAG00000003367,ENSECAG00000000110,ENSECAG00000000545,ENSECAG00000005949,ENSECAG00000007536,ENSECAG00000000367,ENSECAG00000005608
GO:0030426	growth cone	cellular_component	0.00086549	0.024439	10	1313	14	4714	ENSECAG00000003955,ENSECAG00000005549,ENSECAG00000007373,ENSECAG00000008056,ENSECAG00000004387,ENSECAG00000002569,ENSECAG00000001205,ENSECAG00000007097,ENSECAG00000008070,ENSECAG00000006756
GO:0030427	site of polarized growth	cellular_component	0.00086549	0.024439	10	1313	14	4714	ENSECAG00000007373,ENSECAG00000004387,ENSECAG00000008056,ENSECAG00000002569,ENSECAG00000001205,ENSECAG00000005549,ENSECAG00000003955,ENSECAG00000006756,ENSECAG00000007097,ENSECAG00000008070
GO:0016310	phosphorylation	biological_process	0.00086893	0.024476	120	1313	338	4714	ENSECAG00000000204,ENSECAG00000006765,ENSECAG00000001700,ENSECAG00000008330,ENSECAG00000000458,ENSECAG00000007355,ENSECAG00000006771,ENSECAG00000004617,ENSECAG00000006213,ENSECAG00000006442,ENSECAG00000008201,ENSECAG00000008480,ENSECAG00000000091,ENSECAG00000000232,ENSECAG00000006877,ENSECAG00000006233,ENSECAG00000004845,ENSECAG00000004944,ENSECAG00000008468,ENSECAG00000006597,ENSECAG00000002746,…
GO:0030162	regulation of proteolysis	biological_process	0.00089679	0.025199	42	1313	98	4714	ENSECAG00000003883,ENSECAG00000004617,ENSECAG00000000651,ENSECAG00000007511,ENSECAG00000007993,ENSECAG00000006995,ENSECAG00000001141,ENSECAG00000007727,ENSECAG00000006611,ENSECAG00000007807,ENSECAG00000001360,ENSECAG00000004387,ENSECAG00000003428,ENSECAG00000004871,ENSECAG00000008296,ENSECAG00000007269,ENSECAG00000007861,ENSECAG00000006592,ENSECAG00000003503,ENSECAG00000003260,ENSECAG00000000423,…
GO:0007568	aging	biological_process	0.00090423	0.025333	14	1313	23	4714	ENSECAG00000000551,ENSECAG00000000734,ENSECAG00000008185,ENSECAG00000005949,ENSECAG00000007807,ENSECAG00000004617,ENSECAG00000003503,ENSECAG00000005067,ENSECAG00000008164,ENSECAG00000008629,ENSECAG00000006392,ENSECAG00000004845,ENSECAG00000000029,ENSECAG00000000110
GO:0044449	contractile fiber part	cellular_component	0.00090756	0.025333	14	1313	23	4714	ENSECAG00000006949,ENSECAG00000007718,ENSECAG00000006991,ENSECAG00000007560,ENSECAG00000004387,ENSECAG00000007665,ENSECAG00000007545,ENSECAG00000000953,ENSECAG00000008518,ENSECAG00000002919,ENSECAG00000007265,ENSECAG00000008396,ENSECAG00000002596,ENSECAG00000000306
GO:0031324	negative regulation of cellular metabolic process	biological_process	0.00090825	0.025333	123	1313	348	4714	ENSECAG00000002491,ENSECAG00000002892,ENSECAG00000008164,ENSECAG00000008227,ENSECAG00000006737,ENSECAG00000008134,ENSECAG00000007717,ENSECAG00000007748,ENSECAG00000006540,ENSECAG00000001141,ENSECAG00000001926,ENSECAG00000000916,ENSECAG00000004592,ENSECAG00000007797,ENSECAG00000004224,ENSECAG00000008215,ENSECAG00000008454,ENSECAG00000007551,ENSECAG00000004618,ENSECAG00000007702,ENSECAG00000007138,…
GO:0097481	neuronal postsynaptic density	cellular_component	0.00091317	0.025379	8	1313	10	4714	ENSECAG00000008283,ENSECAG00000000791,ENSECAG00000008241,ENSECAG00000000149,ENSECAG00000004911,ENSECAG00000000626,ENSECAG00000003775,ENSECAG00000007300
GO:0006261	DNA-dependent DNA replication	biological_process	0.00091434	0.025379	14	1313	23	4714	ENSECAG00000000367,ENSECAG00000007536,ENSECAG00000003503,ENSECAG00000007116,ENSECAG00000006166,ENSECAG00000007138,ENSECAG00000005608,ENSECAG00000006077,ENSECAG00000007751,ENSECAG00000007802,ENSECAG00000006839,ENSECAG00000000110,ENSECAG00000008043,ENSECAG00000004845
GO:0004702	receptor signaling protein serine/threonine kinase activity	molecular_function	0.00092416	0.025589	9	1313	12	4714	ENSECAG00000006890,ENSECAG00000008480,ENSECAG00000000138,ENSECAG00000005213,ENSECAG00000006859,ENSECAG00000004757,ENSECAG00000000352,ENSECAG00000000477,ENSECAG00000007374
GO:0042594	response to starvation	biological_process	0.00092992	0.025686	36	1313	81	4714	ENSECAG00000003791,ENSECAG00000000823,ENSECAG00000000303,ENSECAG00000000110,ENSECAG00000005752,ENSECAG00000007384,ENSECAG00000007707,ENSECAG00000000699,ENSECAG00000000014,ENSECAG00000006429,ENSECAG00000003104,ENSECAG00000005374,ENSECAG00000007801,ENSECAG00000003473,ENSECAG00000005675,ENSECAG00000006659,ENSECAG00000007757,ENSECAG00000003759,ENSECAG00000008017,ENSECAG00000006736,ENSECAG00000005559,…
GO:0010769	regulation of cell morphogenesis involved in differentiation	biological_process	0.0009727	0.026803	22	1313	43	4714	ENSECAG00000007147,ENSECAG00000008034,ENSECAG00000008277,ENSECAG00000007709,ENSECAG00000008040,ENSECAG00000000608,ENSECAG00000006983,ENSECAG00000000105,ENSECAG00000007275,ENSECAG00000001205,ENSECAG00000001064,ENSECAG00000004387,ENSECAG00000002746,ENSECAG00000008484,ENSECAG00000000091,ENSECAG00000008712,ENSECAG00000003955,ENSECAG00000008164,ENSECAG00000001963,ENSECAG00000004757,ENSECAG00000006949,…
GO:0016477	cell migration	biological_process	0.00099901	0.027462	71	1313	185	4714	ENSECAG00000008358,ENSECAG00000001064,ENSECAG00000001652,ENSECAG00000007373,ENSECAG00000006177,ENSECAG00000005708,ENSECAG00000007300,ENSECAG00000005760,ENSECAG00000006321,ENSECAG00000006245,ENSECAG00000006949,ENSECAG00000000626,ENSECAG00000005608,ENSECAG00000005833,ENSECAG00000008484,ENSECAG00000006827,ENSECAG00000004998,ENSECAG00000002746,ENSECAG00000004387,ENSECAG00000001205,ENSECAG00000008622,…
GO:0044782	cilium organization	biological_process	0.0010272	0.028169	16	1313	28	4714	ENSECAG00000007113,ENSECAG00000007763,ENSECAG00000001262,ENSECAG00000000696,ENSECAG00000005111,ENSECAG00000000438,ENSECAG00000002307,ENSECAG00000000753,ENSECAG00000000158,ENSECAG00000004536,ENSECAG00000003551,ENSECAG00000007520,ENSECAG00000007240,ENSECAG00000000475,ENSECAG00000007977,ENSECAG00000000300
GO:0005875	microtubule associated complex	cellular_component	0.0010374	0.028381	16	1313	28	4714	ENSECAG00000005865,ENSECAG00000002798,ENSECAG00000000475,ENSECAG00000000596,ENSECAG00000007660,ENSECAG00000002831,ENSECAG00000006607,ENSECAG00000006304,ENSECAG00000007299,ENSECAG00000006457,ENSECAG00000007559,ENSECAG00000008028,ENSECAG00000004593,ENSECAG00000004819,ENSECAG00000000746,ENSECAG00000007373
GO:0098656	anion transmembrane transport	biological_process	0.001061	0.028957	18	1313	33	4714	ENSECAG00000007253,ENSECAG00000000527,ENSECAG00000000632,ENSECAG00000000047,ENSECAG00000006892,ENSECAG00000000438,ENSECAG00000001580,ENSECAG00000007692,ENSECAG00000000767,ENSECAG00000008363,ENSECAG00000005163,ENSECAG00000005100,ENSECAG00000000493,ENSECAG00000007905,ENSECAG00000006986,ENSECAG00000003602,ENSECAG00000001058,ENSECAG00000006338
GO:0050821	protein stabilization	biological_process	0.0011102	0.030228	13	1313	21	4714	ENSECAG00000004617,ENSECAG00000003503,ENSECAG00000008164,ENSECAG00000004152,ENSECAG00000001700,ENSECAG00000003080,ENSECAG00000000269,ENSECAG00000001802,ENSECAG00000008043,ENSECAG00000008406,ENSECAG00000004843,ENSECAG00000006233,ENSECAG00000004845
GO:0009891	positive regulation of biosynthetic process	biological_process	0.0011168	0.030336	99	1313	273	4714	ENSECAG00000007441,ENSECAG00000007962,ENSECAG00000008412,ENSECAG00000000621,ENSECAG00000007455,ENSECAG00000008531,ENSECAG00000000116,ENSECAG00000000734,ENSECAG00000004387,ENSECAG00000000307,ENSECAG00000005925,ENSECAG00000000413,ENSECAG00000000040,ENSECAG00000007994,ENSECAG00000007847,ENSECAG00000008556,ENSECAG00000000608,ENSECAG00000008421,ENSECAG00000007477,ENSECAG00000004845,ENSECAG00000006481,…
GO:1902115	regulation of organelle assembly	biological_process	0.0011215	0.030391	13	1313	21	4714	ENSECAG00000000438,ENSECAG00000004362,ENSECAG00000001582,ENSECAG00000002972,ENSECAG00000002920,ENSECAG00000006526,ENSECAG00000003759,ENSECAG00000008056,ENSECAG00000008187,ENSECAG00000004691,ENSECAG00000007707,ENSECAG00000006980,ENSECAG00000007240
GO:0031328	positive regulation of cellular biosynthetic process	biological_process	0.0011425	0.030885	98	1313	270	4714	ENSECAG00000002400,ENSECAG00000008629,ENSECAG00000005704,ENSECAG00000008330,ENSECAG00000000752,ENSECAG00000006481,ENSECAG00000004755,ENSECAG00000004845,ENSECAG00000007477,ENSECAG00000007994,ENSECAG00000007847,ENSECAG00000000040,ENSECAG00000000608,ENSECAG00000008556,ENSECAG00000008421,ENSECAG00000000307,ENSECAG00000005925,ENSECAG00000000413,ENSECAG00000000734,ENSECAG00000004387,ENSECAG00000008531,…
GO:0022890	inorganic cation transmembrane transporter activity	molecular_function	0.0011566	0.031191	42	1313	99	4714	ENSECAG00000003955,ENSECAG00000006450,ENSECAG00000004260,ENSECAG00000006379,ENSECAG00000000267,ENSECAG00000007214,ENSECAG00000000317,ENSECAG00000000431,ENSECAG00000002236,ENSECAG00000000231,ENSECAG00000004220,ENSECAG00000003311,ENSECAG00000008392,ENSECAG00000000699,ENSECAG00000000014,ENSECAG00000000035,ENSECAG00000007659,ENSECAG00000002233,ENSECAG00000007786,ENSECAG00000005968,ENSECAG00000006518,…
GO:0030154	cell differentiation	biological_process	0.0011906	0.032035	182	1313	543	4714	ENSECAG00000000530,ENSECAG00000007022,ENSECAG00000005393,ENSECAG00000006474,ENSECAG00000007731,ENSECAG00000002569,ENSECAG00000006364,ENSECAG00000007949,ENSECAG00000008164,ENSECAG00000008227,ENSECAG00000004615,ENSECAG00000008643,ENSECAG00000007277,ENSECAG00000003428,ENSECAG00000007023,ENSECAG00000000311,ENSECAG00000004871,ENSECAG00000008107,ENSECAG00000007275,ENSECAG00000007718,ENSECAG00000007671,…
GO:0031301	integral component of organelle membrane	cellular_component	0.0012097	0.03247	21	1313	41	4714	ENSECAG00000005495,ENSECAG00000000797,ENSECAG00000008447,ENSECAG00000000924,ENSECAG00000006592,ENSECAG00000008167,ENSECAG00000006835,ENSECAG00000000130,ENSECAG00000000870,ENSECAG00000005661,ENSECAG00000006707,ENSECAG00000007727,ENSECAG00000007108,ENSECAG00000000861,ENSECAG00000007377,ENSECAG00000005707,ENSECAG00000006181,ENSECAG00000002890,ENSECAG00000008164,ENSECAG00000000017,ENSECAG00000004389
GO:0022008	neurogenesis	biological_process	0.0012166	0.032581	80	1313	214	4714	ENSECAG00000003462,ENSECAG00000007080,ENSECAG00000004854,ENSECAG00000001262,ENSECAG00000000751,ENSECAG00000007481,ENSECAG00000000332,ENSECAG00000008477,ENSECAG00000006929,ENSECAG00000005549,ENSECAG00000000014,ENSECAG00000006983,ENSECAG00000002918,ENSECAG00000004757,ENSECAG00000007731,ENSECAG00000002569,ENSECAG00000008164,ENSECAG00000000530,ENSECAG00000000296,ENSECAG00000000356,ENSECAG00000007275,…
GO:0031346	positive regulation of cell projection organization	biological_process	0.0012416	0.0331	21	1313	41	4714	ENSECAG00000001205,ENSECAG00000000751,ENSECAG00000001064,ENSECAG00000005719,ENSECAG00000004387,ENSECAG00000002746,ENSECAG00000007138,ENSECAG00000007471,ENSECAG00000000608,ENSECAG00000005708,ENSECAG00000002918,ENSECAG00000006495,ENSECAG00000007269,ENSECAG00000008034,ENSECAG00000007147,ENSECAG00000008056,ENSECAG00000004536,ENSECAG00000004757,ENSECAG00000003955,ENSECAG00000008712,ENSECAG00000007139
GO:0006366	transcription from RNA polymerase II promoter	biological_process	0.0012418	0.0331	106	1313	296	4714	ENSECAG00000008227,ENSECAG00000002892,ENSECAG00000008164,ENSECAG00000006540,ENSECAG00000007748,ENSECAG00000003027,ENSECAG00000008134,ENSECAG00000007717,ENSECAG00000000437,ENSECAG00000008215,ENSECAG00000007797,ENSECAG00000004224,ENSECAG00000004668,ENSECAG00000001853,ENSECAG00000005320,ENSECAG00000008055,ENSECAG00000007138,ENSECAG00000008366,ENSECAG00000007129,ENSECAG00000005719,ENSECAG00000006280,…
GO:0006082	organic acid metabolic process	biological_process	0.0013187	0.034905	52	1313	129	4714	ENSECAG00000005769,ENSECAG00000005244,ENSECAG00000008177,ENSECAG00000008398,ENSECAG00000003599,ENSECAG00000000800,ENSECAG00000006707,ENSECAG00000000700,ENSECAG00000002611,ENSECAG00000007597,ENSECAG00000000580,ENSECAG00000000809,ENSECAG00000002919,ENSECAG00000000047,ENSECAG00000000223,ENSECAG00000005517,ENSECAG00000003345,ENSECAG00000001058,ENSECAG00000008161,ENSECAG00000006949,ENSECAG00000006376,…
GO:0006820	anion transport	biological_process	0.00132	0.034905	32	1313	71	4714	ENSECAG00000000493,ENSECAG00000004220,ENSECAG00000006986,ENSECAG00000000231,ENSECAG00000005559,ENSECAG00000001058,ENSECAG00000000303,ENSECAG00000007253,ENSECAG00000000271,ENSECAG00000000527,ENSECAG00000000047,ENSECAG00000007692,ENSECAG00000000699,ENSECAG00000005163,ENSECAG00000005393,ENSECAG00000007905,ENSECAG00000006848,ENSECAG00000008427,ENSECAG00000008227,ENSECAG00000003602,ENSECAG00000006338,…
GO:1903362	regulation of cellular protein catabolic process	biological_process	0.0013203	0.034905	19	1313	36	4714	ENSECAG00000003601,ENSECAG00000004792,ENSECAG00000006611,ENSECAG00000005374,ENSECAG00000006558,ENSECAG00000004617,ENSECAG00000003883,ENSECAG00000000423,ENSECAG00000002920,ENSECAG00000007993,ENSECAG00000007269,ENSECAG00000003428,ENSECAG00000005087,ENSECAG00000007760,ENSECAG00000005549,ENSECAG00000006067,ENSECAG00000004387,ENSECAG00000004152,ENSECAG00000001262
GO:0046873	metal ion transmembrane transporter activity	molecular_function	0.0013227	0.034905	38	1313	88	4714	ENSECAG00000002236,ENSECAG00000008392,ENSECAG00000004220,ENSECAG00000003311,ENSECAG00000000231,ENSECAG00000006379,ENSECAG00000003955,ENSECAG00000006450,ENSECAG00000004260,ENSECAG00000007214,ENSECAG00000000317,ENSECAG00000000267,ENSECAG00000000431,ENSECAG00000006518,ENSECAG00000005968,ENSECAG00000002919,ENSECAG00000003789,ENSECAG00000000035,ENSECAG00000000699,ENSECAG00000000014,ENSECAG00000007786,…
GO:0005085	guanyl-nucleotide exchange factor activity	molecular_function	0.0013272	0.034905	19	1313	36	4714	ENSECAG00000006755,ENSECAG00000006558,ENSECAG00000000357,ENSECAG00000000025,ENSECAG00000006999,ENSECAG00000006011,ENSECAG00000004420,ENSECAG00000000298,ENSECAG00000000374,ENSECAG00000007723,ENSECAG00000000395,ENSECAG00000007277,ENSECAG00000007422,ENSECAG00000006245,ENSECAG00000000332,ENSECAG00000008144,ENSECAG00000002508,ENSECAG00000006983,ENSECAG00000007266
GO:0030424	axon	cellular_component	0.0013279	0.034905	19	1313	36	4714	ENSECAG00000007619,ENSECAG00000000699,ENSECAG00000000006,ENSECAG00000007262,ENSECAG00000007246,ENSECAG00000007373,ENSECAG00000001205,ENSECAG00000007584,ENSECAG00000008283,ENSECAG00000007560,ENSECAG00000004387,ENSECAG00000000924,ENSECAG00000001372,ENSECAG00000002018,ENSECAG00000003955,ENSECAG00000002569,ENSECAG00000008070,ENSECAG00000005833,ENSECAG00000006756
GO:0010927	cellular component assembly involved in morphogenesis	biological_process	0.0013489	0.035375	17	1313	31	4714	ENSECAG00000007240,ENSECAG00000007520,ENSECAG00000003551,ENSECAG00000004536,ENSECAG00000000475,ENSECAG00000007977,ENSECAG00000005906,ENSECAG00000000696,ENSECAG00000007763,ENSECAG00000007718,ENSECAG00000001262,ENSECAG00000007113,ENSECAG00000002307,ENSECAG00000000158,ENSECAG00000005111,ENSECAG00000000438,ENSECAG00000007265
GO:0048285	organelle fission	biological_process	0.0013543	0.035437	28	1313	60	4714	ENSECAG00000005949,ENSECAG00000005925,ENSECAG00000005529,ENSECAG00000001359,ENSECAG00000002918,ENSECAG00000006869,ENSECAG00000005087,ENSECAG00000006038,ENSECAG00000000235,ENSECAG00000002266,ENSECAG00000008011,ENSECAG00000000306,ENSECAG00000000621,ENSECAG00000000029,ENSECAG00000007563,ENSECAG00000006403,ENSECAG00000006607,ENSECAG00000001041,ENSECAG00000000423,ENSECAG00000004389,ENSECAG00000005608,…
GO:0015698	inorganic anion transport	biological_process	0.0013618	0.035551	12	1313	19	4714	ENSECAG00000003602,ENSECAG00000005559,ENSECAG00000007692,ENSECAG00000005100,ENSECAG00000006338,ENSECAG00000000924,ENSECAG00000000632,ENSECAG00000000527,ENSECAG00000000493,ENSECAG00000000096,ENSECAG00000006986,ENSECAG00000006892
GO:0097190	apoptotic signaling pathway	biological_process	0.0014264	0.037152	41	1313	97	4714	ENSECAG00000006474,ENSECAG00000004845,ENSECAG00000006213,ENSECAG00000007240,ENSECAG00000008227,ENSECAG00000004617,ENSECAG00000007717,ENSECAG00000000458,ENSECAG00000000125,ENSECAG00000004757,ENSECAG00000006364,ENSECAG00000004389,ENSECAG00000003428,ENSECAG00000001129,ENSECAG00000006963,ENSECAG00000005797,ENSECAG00000006592,ENSECAG00000001360,ENSECAG00000007807,ENSECAG00000008495,ENSECAG00000006166,…
GO:0004674	protein serine/threonine kinase activity	molecular_function	0.0014719	0.038248	29	1313	63	4714	ENSECAG00000008331,ENSECAG00000006597,ENSECAG00000000520,ENSECAG00000008480,ENSECAG00000004845,ENSECAG00000001853,ENSECAG00000000626,ENSECAG00000006771,ENSECAG00000007374,ENSECAG00000000477,ENSECAG00000006765,ENSECAG00000004757,ENSECAG00000000174,ENSECAG00000000352,ENSECAG00000006915,ENSECAG00000007300,ENSECAG00000007247,ENSECAG00000000138,ENSECAG00000006975,ENSECAG00000006890,ENSECAG00000000392,…
GO:0032403	protein complex binding	molecular_function	0.0014914	0.038667	66	1313	172	4714	ENSECAG00000007797,ENSECAG00000006474,ENSECAG00000000531,ENSECAG00000007104,ENSECAG00000008164,ENSECAG00000006607,ENSECAG00000006304,ENSECAG00000007047,ENSECAG00000008196,ENSECAG00000004871,ENSECAG00000008296,ENSECAG00000007023,ENSECAG00000008457,ENSECAG00000004615,ENSECAG00000007690,ENSECAG00000008107,ENSECAG00000007426,ENSECAG00000007718,ENSECAG00000006943,ENSECAG00000003122,ENSECAG00000008518,…
GO:0048699	generation of neurons	biological_process	0.001526	0.039474	76	1313	203	4714	ENSECAG00000008629,ENSECAG00000005099,ENSECAG00000006959,ENSECAG00000007574,ENSECAG00000007511,ENSECAG00000006877,ENSECAG00000000539,ENSECAG00000000300,ENSECAG00000008622,ENSECAG00000007763,ENSECAG00000007113,ENSECAG00000002746,ENSECAG00000004387,ENSECAG00000001205,ENSECAG00000002133,ENSECAG00000000608,ENSECAG00000007709,ENSECAG00000008034,ENSECAG00000007097,ENSECAG00000007269,ENSECAG00000008277,…
GO:0098772	molecular function regulator	molecular_function	0.0015527	0.040074	62	1313	160	4714	ENSECAG00000001853,ENSECAG00000006755,ENSECAG00000001156,ENSECAG00000004618,ENSECAG00000008480,ENSECAG00000000357,ENSECAG00000005203,ENSECAG00000006011,ENSECAG00000007717,ENSECAG00000006999,ENSECAG00000001141,ENSECAG00000000298,ENSECAG00000007511,ENSECAG00000000651,ENSECAG00000007861,ENSECAG00000008457,ENSECAG00000000374,ENSECAG00000005107,ENSECAG00000008396,ENSECAG00000007349,ENSECAG00000007277,…
GO:0010605	negative regulation of macromolecule metabolic process	biological_process	0.0015682	0.040308	121	1313	346	4714	ENSECAG00000008702,ENSECAG00000000974,ENSECAG00000007726,ENSECAG00000007385,ENSECAG00000002782,ENSECAG00000007806,ENSECAG00000007760,ENSECAG00000005087,ENSECAG00000006453,ENSECAG00000000035,ENSECAG00000000373,ENSECAG00000000700,ENSECAG00000007560,ENSECAG00000008029,ENSECAG00000007200,ENSECAG00000006859,ENSECAG00000008240,ENSECAG00000000266,ENSECAG00000007439,ENSECAG00000004591,ENSECAG00000008688,…
GO:0060627	regulation of vesicle-mediated transport	biological_process	0.0015688	0.040308	26	1313	55	4714	ENSECAG00000002746,ENSECAG00000006808,ENSECAG00000008441,ENSECAG00000003570,ENSECAG00000007384,ENSECAG00000004651,ENSECAG00000000852,ENSECAG00000004691,ENSECAG00000002522,ENSECAG00000000291,ENSECAG00000000014,ENSECAG00000008643,ENSECAG00000003448,ENSECAG00000000473,ENSECAG00000006998,ENSECAG00000004362,ENSECAG00000002920,ENSECAG00000008017,ENSECAG00000000626,ENSECAG00000005207,ENSECAG00000006959,…
GO:0016491	oxidoreductase activity	molecular_function	0.0015965	0.040928	54	1313	136	4714	ENSECAG00000007936,ENSECAG00000007929,ENSECAG00000007419,ENSECAG00000002378,ENSECAG00000000331,ENSECAG00000004338,ENSECAG00000000871,ENSECAG00000005530,ENSECAG00000001722,ENSECAG00000003748,ENSECAG00000000584,ENSECAG00000005662,ENSECAG00000004446,ENSECAG00000003137,ENSECAG00000006166,ENSECAG00000001627,ENSECAG00000005884,ENSECAG00000001360,ENSECAG00000001568,ENSECAG00000000603,ENSECAG00000002389,…
GO:0051427	hormone receptor binding	molecular_function	0.0016248	0.041559	14	1313	24	4714	ENSECAG00000000546,ENSECAG00000006949,ENSECAG00000000734,ENSECAG00000008164,ENSECAG00000007847,ENSECAG00000003846,ENSECAG00000001963,ENSECAG00000006289,ENSECAG00000008318,ENSECAG00000005797,ENSECAG00000000162,ENSECAG00000003473,ENSECAG00000003091,ENSECAG00000000940
GO:0030136	clathrin-coated vesicle	cellular_component	0.0016321	0.041608	11	1313	17	4714	ENSECAG00000006114,ENSECAG00000002380,ENSECAG00000002833,ENSECAG00000000748,ENSECAG00000008017,ENSECAG00000000852,ENSECAG00000006998,ENSECAG00000007108,ENSECAG00000006943,ENSECAG00000000059,ENSECAG00000004484
GO:0015103	inorganic anion transmembrane transporter activity	molecular_function	0.0016396	0.041608	11	1313	17	4714	ENSECAG00000006986,ENSECAG00000006892,ENSECAG00000000527,ENSECAG00000000632,ENSECAG00000000493,ENSECAG00000005100,ENSECAG00000006338,ENSECAG00000008363,ENSECAG00000000767,ENSECAG00000003602,ENSECAG00000007692
GO:0033619	membrane protein proteolysis	biological_process	0.0016415	0.041608	11	1313	17	4714	ENSECAG00000007963,ENSECAG00000000437,ENSECAG00000001064,ENSECAG00000004387,ENSECAG00000006442,ENSECAG00000007377,ENSECAG00000008167,ENSECAG00000007806,ENSECAG00000005760,ENSECAG00000007542,ENSECAG00000007727
GO:0016459	myosin complex	cellular_component	0.0016497	0.041608	5	1313	5	4714	ENSECAG00000006756,ENSECAG00000004215,ENSECAG00000007941,ENSECAG00000006615,ENSECAG00000007545
GO:0010259	multicellular organismal aging	biological_process	0.0016611	0.041608	5	1313	5	4714	ENSECAG00000000110,ENSECAG00000008629,ENSECAG00000007807,ENSECAG00000005949,ENSECAG00000006392
GO:0090544	BAF-type complex	cellular_component	0.0016672	0.041608	5	1313	5	4714	ENSECAG00000000518,ENSECAG00000007797,ENSECAG00000007760,ENSECAG00000007703,ENSECAG00000000555
GO:0051491	positive regulation of filopodium assembly	biological_process	0.0016684	0.041608	5	1313	5	4714	ENSECAG00000008056,ENSECAG00000006495,ENSECAG00000004536,ENSECAG00000004757,ENSECAG00000008034
GO:0002011	morphogenesis of an epithelial sheet	biological_process	0.0016685	0.041608	5	1313	5	4714	ENSECAG00000002569,ENSECAG00000007129,ENSECAG00000002833,ENSECAG00000000356,ENSECAG00000005760
GO:0008305	integrin complex	cellular_component	0.0016685	0.041608	5	1313	5	4714	ENSECAG00000007848,ENSECAG00000007589,ENSECAG00000001652,ENSECAG00000008518,ENSECAG00000000897
GO:0030120	vesicle coat	cellular_component	0.0016685	0.041608	5	1313	5	4714	ENSECAG00000007600,ENSECAG00000002321,ENSECAG00000008017,ENSECAG00000000852,ENSECAG00000000124
GO:0098636	protein complex involved in cell adhesion	cellular_component	0.0016685	0.041608	5	1313	5	4714	ENSECAG00000007589,ENSECAG00000001652,ENSECAG00000000897,ENSECAG00000008518,ENSECAG00000007848
GO:0097191	extrinsic apoptotic signaling pathway	biological_process	0.0016704	0.041608	18	1313	34	4714	ENSECAG00000006474,ENSECAG00000007240,ENSECAG00000000626,ENSECAG00000004617,ENSECAG00000000125,ENSECAG00000004757,ENSECAG00000000458,ENSECAG00000006364,ENSECAG00000005210,ENSECAG00000005548,ENSECAG00000001129,ENSECAG00000006592,ENSECAG00000000238,ENSECAG00000008495,ENSECAG00000003772,ENSECAG00000006638,ENSECAG00000001064,ENSECAG00000001652
GO:0005576	extracellular region	cellular_component	0.0016967	0.04217	201	1313	610	4714	ENSECAG00000007337,ENSECAG00000006197,ENSECAG00000000531,ENSECAG00000006474,ENSECAG00000001802,ENSECAG00000006339,ENSECAG00000001999,ENSECAG00000007047,ENSECAG00000002569,ENSECAG00000001141,ENSECAG00000008164,ENSECAG00000000370,ENSECAG00000008527,ENSECAG00000007865,ENSECAG00000007023,ENSECAG00000007277,ENSECAG00000003428,ENSECAG00000008296,ENSECAG00000004871,ENSECAG00000000234,ENSECAG00000008196,…
GO:0031667	response to nutrient levels	biological_process	0.0017425	0.043215	39	1313	92	4714	ENSECAG00000005752,ENSECAG00000007384,ENSECAG00000007707,ENSECAG00000000699,ENSECAG00000000014,ENSECAG00000003791,ENSECAG00000000823,ENSECAG00000000303,ENSECAG00000008249,ENSECAG00000000110,ENSECAG00000003759,ENSECAG00000008017,ENSECAG00000006736,ENSECAG00000005559,ENSECAG00000006429,ENSECAG00000005374,ENSECAG00000003104,ENSECAG00000006659,ENSECAG00000005675,ENSECAG00000007801,ENSECAG00000003473,…
GO:0000323	lytic vacuole	cellular_component	0.0018195	0.044831	24	1313	50	4714	ENSECAG00000007347,ENSECAG00000008167,ENSECAG00000005250,ENSECAG00000008196,ENSECAG00000007880,ENSECAG00000004387,ENSECAG00000008358,ENSECAG00000004287,ENSECAG00000004152,ENSECAG00000007384,ENSECAG00000003056,ENSECAG00000000435,ENSECAG00000004288,ENSECAG00000007518,ENSECAG00000003104,ENSECAG00000002745,ENSECAG00000000229,ENSECAG00000006943,ENSECAG00000005393,ENSECAG00000004256,ENSECAG00000006995,…
GO:0005764	lysosome	cellular_component	0.0018195	0.044831	24	1313	50	4714	ENSECAG00000004288,ENSECAG00000000435,ENSECAG00000004152,ENSECAG00000008358,ENSECAG00000004387,ENSECAG00000004287,ENSECAG00000003056,ENSECAG00000007384,ENSECAG00000005250,ENSECAG00000008196,ENSECAG00000007880,ENSECAG00000007347,ENSECAG00000008167,ENSECAG00000004911,ENSECAG00000006485,ENSECAG00000000855,ENSECAG00000006995,ENSECAG00000000229,ENSECAG00000006943,ENSECAG00000002745,ENSECAG00000004256,…
GO:0043161	proteasome-mediated ubiquitin-dependent protein catabolic process	biological_process	0.0018195	0.044831	24	1313	50	4714	ENSECAG00000007007,ENSECAG00000003883,ENSECAG00000003931,ENSECAG00000004617,ENSECAG00000007993,ENSECAG00000001926,ENSECAG00000000423,ENSECAG00000006481,ENSECAG00000005675,ENSECAG00000003601,ENSECAG00000005374,ENSECAG00000006611,ENSECAG00000006067,ENSECAG00000005549,ENSECAG00000005529,ENSECAG00000000751,ENSECAG00000004387,ENSECAG00000004152,ENSECAG00000008249,ENSECAG00000006675,ENSECAG00000007760,…
GO:0045944	positive regulation of transcription from RNA polymerase II promoter	biological_process	0.0019019	0.04676	60	1313	155	4714	ENSECAG00000007477,ENSECAG00000001853,ENSECAG00000006481,ENSECAG00000004755,ENSECAG00000007797,ENSECAG00000000752,ENSECAG00000003027,ENSECAG00000000437,ENSECAG00000008134,ENSECAG00000002400,ENSECAG00000008629,ENSECAG00000007441,ENSECAG00000005797,ENSECAG00000006331,ENSECAG00000000621,ENSECAG00000000116,ENSECAG00000008531,ENSECAG00000007129,ENSECAG00000005719,ENSECAG00000000307,ENSECAG00000006280,…
GO:0030117	membrane coat	cellular_component	0.0019505	0.047749	10	1313	15	4714	ENSECAG00000008017,ENSECAG00000000852,ENSECAG00000006808,ENSECAG00000004287,ENSECAG00000002281,ENSECAG00000000124,ENSECAG00000002321,ENSECAG00000004024,ENSECAG00000007600,ENSECAG00000006943
GO:0048475	coated membrane	cellular_component	0.0019505	0.047749	10	1313	15	4714	ENSECAG00000002281,ENSECAG00000006808,ENSECAG00000004287,ENSECAG00000008017,ENSECAG00000000852,ENSECAG00000007600,ENSECAG00000006943,ENSECAG00000004024,ENSECAG00000002321,ENSECAG00000000124
GO:0030055	cell-substrate junction	cellular_component	0.0019629	0.04795	29	1313	64	4714	ENSECAG00000001963,ENSECAG00000008164,ENSECAG00000000370,ENSECAG00000006442,ENSECAG00000006290,ENSECAG00000002569,ENSECAG00000007963,ENSECAG00000006949,ENSECAG00000002920,ENSECAG00000003760,ENSECAG00000007909,ENSECAG00000000136,ENSECAG00000006429,ENSECAG00000008201,ENSECAG00000007139,ENSECAG00000003271,ENSECAG00000004691,ENSECAG00000001652,ENSECAG00000002142,ENSECAG00000000734,ENSECAG00000007189,…
GO:0009628	response to abiotic stimulus	biological_process	0.00197	0.048021	49	1313	122	4714	ENSECAG00000002746,ENSECAG00000007396,ENSECAG00000007246,ENSECAG00000005949,ENSECAG00000000307,ENSECAG00000007807,ENSECAG00000006331,ENSECAG00000001129,ENSECAG00000000621,ENSECAG00000000203,ENSECAG00000000458,ENSECAG00000008227,ENSECAG00000003761,ENSECAG00000004617,ENSECAG00000002491,ENSECAG00000006213,ENSECAG00000004843,ENSECAG00000008480,ENSECAG00000000953,ENSECAG00000004845,ENSECAG00000000073,…
GO:1901981	phosphatidylinositol phosphate binding	molecular_function	0.0020242	0.049236	13	1313	22	4714	ENSECAG00000000614,ENSECAG00000006803,ENSECAG00000007403,ENSECAG00000006114,ENSECAG00000000153,ENSECAG00000007520,ENSECAG00000002380,ENSECAG00000003104,ENSECAG00000008117,ENSECAG00000000059,ENSECAG00000006321,ENSECAG00000007559,ENSECAG00000003473
GO:0006816	calcium ion transport	biological_process	0.0020839	0.050581	22	1313	45	4714	ENSECAG00000006949,ENSECAG00000007214,ENSECAG00000003955,ENSECAG00000004617,ENSECAG00000000626,ENSECAG00000006181,ENSECAG00000000231,ENSECAG00000001156,ENSECAG00000008392,ENSECAG00000006474,ENSECAG00000007671,ENSECAG00000007659,ENSECAG00000005796,ENSECAG00000004387,ENSECAG00000008639,ENSECAG00000005719,ENSECAG00000000291,ENSECAG00000000014,ENSECAG00000007692,ENSECAG00000002919,ENSECAG00000000203,…
GO:0006357	regulation of transcription from RNA polymerase II promoter	biological_process	0.0020895	0.050609	101	1313	284	4714	ENSECAG00000000752,ENSECAG00000000861,ENSECAG00000004755,ENSECAG00000007411,ENSECAG00000006481,ENSECAG00000004843,ENSECAG00000007477,ENSECAG00000008629,ENSECAG00000002400,ENSECAG00000007993,ENSECAG00000000116,ENSECAG00000008531,ENSECAG00000000453,ENSECAG00000001129,ENSECAG00000000621,ENSECAG00000006963,ENSECAG00000000392,ENSECAG00000007441,ENSECAG00000008421,ENSECAG00000008556,ENSECAG00000000608,…
GO:0006839	mitochondrial transport	biological_process	0.0021143	0.051102	17	1313	32	4714	ENSECAG00000008541,ENSECAG00000007392,ENSECAG00000002866,ENSECAG00000006181,ENSECAG00000002378,ENSECAG00000004389,ENSECAG00000000471,ENSECAG00000001854,ENSECAG00000007807,ENSECAG00000007822,ENSECAG00000007495,ENSECAG00000002087,ENSECAG00000000545,ENSECAG00000006729,ENSECAG00000004387,ENSECAG00000000047,ENSECAG00000006592
GO:0016485	protein processing	biological_process	0.0021655	0.052229	26	1313	56	4714	ENSECAG00000001073,ENSECAG00000001360,ENSECAG00000004288,ENSECAG00000000238,ENSECAG00000001688,ENSECAG00000004387,ENSECAG00000001064,ENSECAG00000006638,ENSECAG00000008296,ENSECAG00000005210,ENSECAG00000007376,ENSECAG00000001142,ENSECAG00000007179,ENSECAG00000006592,ENSECAG00000000823,ENSECAG00000005111,ENSECAG00000004617,ENSECAG00000003503,ENSECAG00000001141,ENSECAG00000007963,ENSECAG00000006995,…
GO:0009895	negative regulation of catabolic process	biological_process	0.0021764	0.05238	15	1313	27	4714	ENSECAG00000002919,ENSECAG00000000420,ENSECAG00000004843,ENSECAG00000005087,ENSECAG00000007806,ENSECAG00000007760,ENSECAG00000005374,ENSECAG00000006835,ENSECAG00000006558,ENSECAG00000002972,ENSECAG00000007439,ENSECAG00000003759,ENSECAG00000004387,ENSECAG00000004617,ENSECAG00000006980
GO:0048513	organ development	biological_process	0.0021963	0.052749	165	1313	493	4714	ENSECAG00000006176,ENSECAG00000003503,ENSECAG00000005067,ENSECAG00000002833,ENSECAG00000005210,ENSECAG00000008249,ENSECAG00000000138,ENSECAG00000002918,ENSECAG00000001570,ENSECAG00000005856,ENSECAG00000007609,ENSECAG00000007875,ENSECAG00000000332,ENSECAG00000006637,ENSECAG00000005393,ENSECAG00000001802,ENSECAG00000000530,ENSECAG00000008454,ENSECAG00000007022,ENSECAG00000001197,ENSECAG00000002892,…
GO:0030512	negative regulation of transforming growth factor beta receptor signaling pathway	biological_process	0.0022208	0.053114	9	1313	13	4714	ENSECAG00000005495,ENSECAG00000005760,ENSECAG00000002266,ENSECAG00000000091,ENSECAG00000000727,ENSECAG00000003789,ENSECAG00000001963,ENSECAG00000000626,ENSECAG00000007047
GO:1903845	negative regulation of cellular response to transforming growth factor beta stimulus	biological_process	0.0022208	0.053114	9	1313	13	4714	ENSECAG00000007047,ENSECAG00000000626,ENSECAG00000001963,ENSECAG00000002266,ENSECAG00000000091,ENSECAG00000000727,ENSECAG00000003789,ENSECAG00000005495,ENSECAG00000005760
GO:0009108	coenzyme biosynthetic process	biological_process	0.0022395	0.053447	9	1313	13	4714	ENSECAG00000006213,ENSECAG00000008003,ENSECAG00000005244,ENSECAG00000003882,ENSECAG00000008468,ENSECAG00000007391,ENSECAG00000005795,ENSECAG00000000350,ENSECAG00000000047
GO:0006468	protein phosphorylation	biological_process	0.0022508	0.053606	103	1313	291	4714	ENSECAG00000007080,ENSECAG00000007549,ENSECAG00000008518,ENSECAG00000003503,ENSECAG00000000477,ENSECAG00000000791,ENSECAG00000003632,ENSECAG00000006991,ENSECAG00000000352,ENSECAG00000007963,ENSECAG00000002833,ENSECAG00000000174,ENSECAG00000006915,ENSECAG00000007795,ENSECAG00000006839,ENSECAG00000000138,ENSECAG00000007431,ENSECAG00000004362,ENSECAG00000006890,ENSECAG00000000012,ENSECAG00000002918,…
GO:0007270	neuron-neuron synaptic transmission	biological_process	0.0022572	0.053645	9	1313	13	4714	ENSECAG00000000231,ENSECAG00000000473,ENSECAG00000001834,ENSECAG00000007439,ENSECAG00000002359,ENSECAG00000007246,ENSECAG00000004387,ENSECAG00000007274,ENSECAG00000006959
GO:0043065	positive regulation of apoptotic process	biological_process	0.0022993	0.054534	32	1313	73	4714	ENSECAG00000008495,ENSECAG00000007807,ENSECAG00000001360,ENSECAG00000004387,ENSECAG00000003772,ENSECAG00000005927,ENSECAG00000003428,ENSECAG00000007349,ENSECAG00000006592,ENSECAG00000006963,ENSECAG00000004617,ENSECAG00000007240,ENSECAG00000004338,ENSECAG00000004389,ENSECAG00000006290,ENSECAG00000004757,ENSECAG00000000458,ENSECAG00000006983,ENSECAG00000000238,ENSECAG00000001652,ENSECAG00000001064,…
GO:0055114	oxidation-reduction process	biological_process	0.0023054	0.054563	57	1313	147	4714	ENSECAG00000002611,ENSECAG00000007597,ENSECAG00000008185,ENSECAG00000008289,ENSECAG00000008003,ENSECAG00000008398,ENSECAG00000008508,ENSECAG00000005244,ENSECAG00000000373,ENSECAG00000005517,ENSECAG00000005110,ENSECAG00000000795,ENSECAG00000000223,ENSECAG00000000306,ENSECAG00000000080,ENSECAG00000008173,ENSECAG00000007486,ENSECAG00000006376,ENSECAG00000008452,ENSECAG00000006789,ENSECAG00000004666,…
GO:0006260	DNA replication	biological_process	0.0023598	0.055735	27	1313	59	4714	ENSECAG00000000110,ENSECAG00000007431,ENSECAG00000007751,ENSECAG00000000383,ENSECAG00000006839,ENSECAG00000008043,ENSECAG00000007138,ENSECAG00000000035,ENSECAG00000006166,ENSECAG00000007536,ENSECAG00000007116,ENSECAG00000008240,ENSECAG00000007802,ENSECAG00000006877,ENSECAG00000004845,ENSECAG00000001653,ENSECAG00000005608,ENSECAG00000008164,ENSECAG00000006077,ENSECAG00000000367,ENSECAG00000003503,…
GO:0098655	cation transmembrane transport	biological_process	0.0023652	0.055742	44	1313	108	4714	ENSECAG00000000231,ENSECAG00000003311,ENSECAG00000008392,ENSECAG00000007539,ENSECAG00000002236,ENSECAG00000000595,ENSECAG00000007214,ENSECAG00000000317,ENSECAG00000000431,ENSECAG00000003955,ENSECAG00000006450,ENSECAG00000004260,ENSECAG00000007806,ENSECAG00000002919,ENSECAG00000007194,ENSECAG00000005968,ENSECAG00000000043,ENSECAG00000006518,ENSECAG00000007659,ENSECAG00000002376,ENSECAG00000007786,…
GO:0071495	cellular response to endogenous stimulus	biological_process	0.0023698	0.055742	54	1313	138	4714	ENSECAG00000006983,ENSECAG00000005549,ENSECAG00000008185,ENSECAG00000006839,ENSECAG00000005760,ENSECAG00000000138,ENSECAG00000002919,ENSECAG00000003791,ENSECAG00000002266,ENSECAG00000001965,ENSECAG00000007432,ENSECAG00000007589,ENSECAG00000003789,ENSECAG00000000645,ENSECAG00000002918,ENSECAG00000007760,ENSECAG00000006495,ENSECAG00000001963,ENSECAG00000000626,ENSECAG00000000791,ENSECAG00000000546,…
GO:0032266	phosphatidylinositol-3-phosphate binding	molecular_function	0.0024437	0.057105	6	1313	7	4714	ENSECAG00000007520,ENSECAG00000003473,ENSECAG00000007403,ENSECAG00000007559,ENSECAG00000000614,ENSECAG00000003104
GO:0001725	stress fiber	cellular_component	0.0024498	0.057105	6	1313	7	4714	ENSECAG00000007690,ENSECAG00000007545,ENSECAG00000005768,ENSECAG00000008056,ENSECAG00000007265,ENSECAG00000006756
GO:0042641	actomyosin	cellular_component	0.0024498	0.057105	6	1313	7	4714	ENSECAG00000007690,ENSECAG00000007545,ENSECAG00000005768,ENSECAG00000008056,ENSECAG00000006756,ENSECAG00000007265
GO:0005778	peroxisomal membrane	cellular_component	0.0024625	0.057105	6	1313	7	4714	ENSECAG00000006885,ENSECAG00000006769,ENSECAG00000006506,ENSECAG00000008398,ENSECAG00000005906,ENSECAG00000000473
GO:0031903	microbody membrane	cellular_component	0.0024625	0.057105	6	1313	7	4714	ENSECAG00000005906,ENSECAG00000000473,ENSECAG00000006506,ENSECAG00000008398,ENSECAG00000006885,ENSECAG00000006769
GO:0035306	positive regulation of dephosphorylation	biological_process	0.0024628	0.057105	6	1313	7	4714	ENSECAG00000007377,ENSECAG00000008518,ENSECAG00000007349,ENSECAG00000008396,ENSECAG00000007665,ENSECAG00000006518
GO:0035307	positive regulation of protein dephosphorylation	biological_process	0.0024628	0.057105	6	1313	7	4714	ENSECAG00000006518,ENSECAG00000007349,ENSECAG00000008396,ENSECAG00000007665,ENSECAG00000008518,ENSECAG00000007377
GO:0034704	calcium channel complex	cellular_component	0.0025132	0.057915	8	1313	11	4714	ENSECAG00000001156,ENSECAG00000000231,ENSECAG00000007349,ENSECAG00000008396,ENSECAG00000007214,ENSECAG00000006181,ENSECAG00000008228,ENSECAG00000006002
GO:1901136	carbohydrate derivative catabolic process	biological_process	0.0025201	0.057915	8	1313	11	4714	ENSECAG00000006197,ENSECAG00000000580,ENSECAG00000007726,ENSECAG00000008543,ENSECAG00000008358,ENSECAG00000007007,ENSECAG00000001568,ENSECAG00000005769
GO:0009063	cellular amino acid catabolic process	biological_process	0.0025272	0.057915	8	1313	11	4714	ENSECAG00000007083,ENSECAG00000000095,ENSECAG00000002389,ENSECAG00000002919,ENSECAG00000008398,ENSECAG00000005769,ENSECAG00000000939,ENSECAG00000008161
GO:0046847	filopodium assembly	biological_process	0.0025296	0.057915	8	1313	11	4714	ENSECAG00000001652,ENSECAG00000008056,ENSECAG00000000791,ENSECAG00000004757,ENSECAG00000004536,ENSECAG00000006495,ENSECAG00000000025,ENSECAG00000008034
GO:0051017	actin filament bundle assembly	biological_process	0.0025296	0.057915	8	1313	11	4714	ENSECAG00000002746,ENSECAG00000008056,ENSECAG00000000791,ENSECAG00000007763,ENSECAG00000007189,ENSECAG00000008191,ENSECAG00000002920,ENSECAG00000007589
GO:0036464	cytoplasmic ribonucleoprotein granule	cellular_component	0.0025331	0.057915	12	1313	20	4714	ENSECAG00000006331,ENSECAG00000005486,ENSECAG00000007147,ENSECAG00000000539,ENSECAG00000003368,ENSECAG00000007726,ENSECAG00000007486,ENSECAG00000000311,ENSECAG00000000383,ENSECAG00000000556,ENSECAG00000001205,ENSECAG00000002491
GO:1903828	negative regulation of cellular protein localization	biological_process	0.0025333	0.057915	12	1313	20	4714	ENSECAG00000000091,ENSECAG00000006495,ENSECAG00000006835,ENSECAG00000000791,ENSECAG00000000751,ENSECAG00000002142,ENSECAG00000006995,ENSECAG00000001128,ENSECAG00000007240,ENSECAG00000008495,ENSECAG00000000014,ENSECAG00000007665
GO:0043130	ubiquitin binding	molecular_function	0.002555	0.058294	12	1313	20	4714	ENSECAG00000007003,ENSECAG00000008495,ENSECAG00000008453,ENSECAG00000007747,ENSECAG00000000423,ENSECAG00000004152,ENSECAG00000004463,ENSECAG00000000352,ENSECAG00000000406,ENSECAG00000004362,ENSECAG00000006950,ENSECAG00000007549
GO:0051049	regulation of transport	biological_process	0.0026042	0.059298	86	1313	238	4714	ENSECAG00000006998,ENSECAG00000005626,ENSECAG00000006802,ENSECAG00000008284,ENSECAG00000004258,ENSECAG00000008495,ENSECAG00000007807,ENSECAG00000006289,ENSECAG00000007822,ENSECAG00000000852,ENSECAG00000002746,ENSECAG00000001205,ENSECAG00000007727,ENSECAG00000006525,ENSECAG00000006481,ENSECAG00000000940,ENSECAG00000002972,ENSECAG00000000813,ENSECAG00000006233,ENSECAG00000000091,ENSECAG00000006442,…
GO:0006892	post-Golgi vesicle-mediated transport	biological_process	0.0026309	0.059788	7	1313	9	4714	ENSECAG00000006886,ENSECAG00000007559,ENSECAG00000007747,ENSECAG00000000300,ENSECAG00000007108,ENSECAG00000006321,ENSECAG00000003473
GO:0016197	endosomal transport	biological_process	0.0026507	0.060117	21	1313	43	4714	ENSECAG00000006943,ENSECAG00000003473,ENSECAG00000006525,ENSECAG00000000565,ENSECAG00000006981,ENSECAG00000006558,ENSECAG00000000596,ENSECAG00000004911,ENSECAG00000002267,ENSECAG00000006437,ENSECAG00000003759,ENSECAG00000002920,ENSECAG00000008017,ENSECAG00000007559,ENSECAG00000000665,ENSECAG00000002380,ENSECAG00000004287,ENSECAG00000000614,ENSECAG00000007426,ENSECAG00000007763,ENSECAG00000007384
GO:0009064	glutamine family amino acid metabolic process	biological_process	0.0026568	0.060137	7	1313	9	4714	ENSECAG00000002919,ENSECAG00000001058,ENSECAG00000006717,ENSECAG00000008161,ENSECAG00000000095,ENSECAG00000000939,ENSECAG00000008398
GO:0009719	response to endogenous stimulus	biological_process	0.0026856	0.060668	60	1313	157	4714	ENSECAG00000001129,ENSECAG00000005495,ENSECAG00000007559,ENSECAG00000005797,ENSECAG00000000417,ENSECAG00000000727,ENSECAG00000000105,ENSECAG00000001568,ENSECAG00000008055,ENSECAG00000007138,ENSECAG00000007994,ENSECAG00000007847,ENSECAG00000007584,ENSECAG00000007400,ENSECAG00000000077,ENSECAG00000000940,ENSECAG00000004755,ENSECAG00000001989,ENSECAG00000007363,ENSECAG00000000091,ENSECAG00000000095,…
GO:0007155	cell adhesion	biological_process	0.0027676	0.062396	77	1313	210	4714	ENSECAG00000008457,ENSECAG00000007023,ENSECAG00000006717,ENSECAG00000008179,ENSECAG00000008107,ENSECAG00000007246,ENSECAG00000008015,ENSECAG00000000073,ENSECAG00000005203,ENSECAG00000006474,ENSECAG00000007761,ENSECAG00000002569,ENSECAG00000007493,ENSECAG00000002920,ENSECAG00000008227,ENSECAG00000007949,ENSECAG00000008164,ENSECAG00000000012,ENSECAG00000002918,ENSECAG00000007589,ENSECAG00000000709,…
GO:0043235	receptor complex	cellular_component	0.002773	0.062396	25	1313	54	4714	ENSECAG00000000435,ENSECAG00000007848,ENSECAG00000000608,ENSECAG00000005769,ENSECAG00000000897,ENSECAG00000005081,ENSECAG00000002142,ENSECAG00000007129,ENSECAG00000001652,ENSECAG00000001064,ENSECAG00000006506,ENSECAG00000000138,ENSECAG00000007589,ENSECAG00000001965,ENSECAG00000006176,ENSECAG00000005704,ENSECAG00000007214,ENSECAG00000004757,ENSECAG00000007388,ENSECAG00000007439,ENSECAG00000008200,…
GO:0016311	dephosphorylation	biological_process	0.0028948	0.065007	31	1313	71	4714	ENSECAG00000006518,ENSECAG00000008051,ENSECAG00000007349,ENSECAG00000008396,ENSECAG00000006787,ENSECAG00000000759,ENSECAG00000007806,ENSECAG00000008376,ENSECAG00000002782,ENSECAG00000003029,ENSECAG00000007192,ENSECAG00000006803,ENSECAG00000007449,ENSECAG00000007665,ENSECAG00000006280,ENSECAG00000008191,ENSECAG00000007411,ENSECAG00000007687,ENSECAG00000004592,ENSECAG00000004854,ENSECAG00000008518,…
GO:0006812	cation transport	biological_process	0.0029117	0.065259	66	1313	176	4714	ENSECAG00000006626,ENSECAG00000004372,ENSECAG00000006474,ENSECAG00000001156,ENSECAG00000000767,ENSECAG00000008639,ENSECAG00000005719,ENSECAG00000007335,ENSECAG00000007584,ENSECAG00000007671,ENSECAG00000005796,ENSECAG00000000203,ENSECAG00000000632,ENSECAG00000008396,ENSECAG00000007214,ENSECAG00000000595,ENSECAG00000002236,ENSECAG00000003311,ENSECAG00000006749,ENSECAG00000007539,ENSECAG00000000231,…
GO:0031175	neuron projection development	biological_process	0.0029337	0.065623	45	1313	112	4714	ENSECAG00000008070,ENSECAG00000006827,ENSECAG00000004854,ENSECAG00000008712,ENSECAG00000008484,ENSECAG00000005608,ENSECAG00000003955,ENSECAG00000000529,ENSECAG00000007300,ENSECAG00000007147,ENSECAG00000005708,ENSECAG00000002918,ENSECAG00000004286,ENSECAG00000006983,ENSECAG00000005549,ENSECAG00000001064,ENSECAG00000000751,ENSECAG00000001262,ENSECAG00000007373,ENSECAG00000000530,ENSECAG00000006877,…
GO:0043068	positive regulation of programmed cell death	biological_process	0.0029922	0.0668	32	1313	74	4714	ENSECAG00000006949,ENSECAG00000003503,ENSECAG00000000477,ENSECAG00000000520,ENSECAG00000001064,ENSECAG00000001652,ENSECAG00000006638,ENSECAG00000006983,ENSECAG00000000238,ENSECAG00000002782,ENSECAG00000002918,ENSECAG00000006839,ENSECAG00000006915,ENSECAG00000005210,ENSECAG00000007376,ENSECAG00000004389,ENSECAG00000006290,ENSECAG00000000458,ENSECAG00000004757,ENSECAG00000004617,ENSECAG00000007240,…
GO:0071822	protein complex subunit organization	biological_process	0.0030538	0.068043	96	1313	271	4714	ENSECAG00000007486,ENSECAG00000005768,ENSECAG00000002266,ENSECAG00000007760,ENSECAG00000004593,ENSECAG00000000314,ENSECAG00000001039,ENSECAG00000008029,ENSECAG00000008144,ENSECAG00000003601,ENSECAG00000007483,ENSECAG00000006944,ENSECAG00000000951,ENSECAG00000003331,ENSECAG00000000423,ENSECAG00000006526,ENSECAG00000006949,ENSECAG00000003551,ENSECAG00000001129,ENSECAG00000008225,ENSECAG00000008051,…
GO:1903050	regulation of proteolysis involved in cellular protein catabolic process	biological_process	0.0032939	0.07325	17	1313	33	4714	ENSECAG00000003883,ENSECAG00000004617,ENSECAG00000007993,ENSECAG00000000423,ENSECAG00000004792,ENSECAG00000003601,ENSECAG00000005374,ENSECAG00000006611,ENSECAG00000006067,ENSECAG00000005549,ENSECAG00000001262,ENSECAG00000004152,ENSECAG00000004387,ENSECAG00000003428,ENSECAG00000007269,ENSECAG00000007760,ENSECAG00000005087
GO:0022838	substrate-specific channel activity	molecular_function	0.0033367	0.074056	36	1313	86	4714	ENSECAG00000000438,ENSECAG00000000924,ENSECAG00000000203,ENSECAG00000000632,ENSECAG00000006802,ENSECAG00000005100,ENSECAG00000004387,ENSECAG00000007584,ENSECAG00000007335,ENSECAG00000008500,ENSECAG00000001156,ENSECAG00000000407,ENSECAG00000000813,ENSECAG00000002359,ENSECAG00000003602,ENSECAG00000006181,ENSECAG00000007194,ENSECAG00000005968,ENSECAG00000000043,ENSECAG00000007786,ENSECAG00000002376,…
GO:0044432	endoplasmic reticulum part	cellular_component	0.0034711	0.075878	29	1313	66	4714	ENSECAG00000008070,ENSECAG00000007727,ENSECAG00000007800,ENSECAG00000007377,ENSECAG00000005707,ENSECAG00000000651,ENSECAG00000004617,ENSECAG00000003030,ENSECAG00000008453,ENSECAG00000008164,ENSECAG00000002890,ENSECAG00000007963,ENSECAG00000000728,ENSECAG00000000029,ENSECAG00000007179,ENSECAG00000003079,ENSECAG00000006787,ENSECAG00000007962,ENSECAG00000006835,ENSECAG00000008167,ENSECAG00000008495,…
GO:0060271	cilium morphogenesis	biological_process	0.0034793	0.075878	15	1313	28	4714	ENSECAG00000003551,ENSECAG00000007763,ENSECAG00000004536,ENSECAG00000001262,ENSECAG00000007113,ENSECAG00000007520,ENSECAG00000007240,ENSECAG00000000696,ENSECAG00000005111,ENSECAG00000000438,ENSECAG00000000475,ENSECAG00000007977,ENSECAG00000000300,ENSECAG00000002307,ENSECAG00000000158
GO:0006470	protein dephosphorylation	biological_process	0.003486	0.075878	29	1313	66	4714	ENSECAG00000008051,ENSECAG00000006518,ENSECAG00000008396,ENSECAG00000007349,ENSECAG00000006787,ENSECAG00000002782,ENSECAG00000008376,ENSECAG00000000759,ENSECAG00000007806,ENSECAG00000003029,ENSECAG00000007192,ENSECAG00000007665,ENSECAG00000007449,ENSECAG00000006803,ENSECAG00000008191,ENSECAG00000006280,ENSECAG00000007687,ENSECAG00000007411,ENSECAG00000004854,ENSECAG00000004592,ENSECAG00000000407,…
GO:0043292	contractile fiber	cellular_component	0.0034863	0.075878	15	1313	28	4714	ENSECAG00000007665,ENSECAG00000005145,ENSECAG00000007545,ENSECAG00000007718,ENSECAG00000006949,ENSECAG00000007560,ENSECAG00000006991,ENSECAG00000004387,ENSECAG00000002596,ENSECAG00000000306,ENSECAG00000008396,ENSECAG00000002919,ENSECAG00000007265,ENSECAG00000008518,ENSECAG00000000953
GO:0005765	lysosomal membrane	cellular_component	0.0034945	0.075878	15	1313	28	4714	ENSECAG00000003056,ENSECAG00000000855,ENSECAG00000004287,ENSECAG00000004387,ENSECAG00000000435,ENSECAG00000004911,ENSECAG00000003104,ENSECAG00000008167,ENSECAG00000007347,ENSECAG00000005393,ENSECAG00000004256,ENSECAG00000008196,ENSECAG00000005250,ENSECAG00000000229,ENSECAG00000006943
GO:0035770	ribonucleoprotein granule	cellular_component	0.0034961	0.075878	13	1313	23	4714	ENSECAG00000002491,ENSECAG00000007560,ENSECAG00000001205,ENSECAG00000000556,ENSECAG00000000539,ENSECAG00000007147,ENSECAG00000003368,ENSECAG00000007726,ENSECAG00000007486,ENSECAG00000000311,ENSECAG00000000383,ENSECAG00000006331,ENSECAG00000005486
GO:0098562	cytoplasmic side of membrane	cellular_component	0.0034976	0.075878	13	1313	23	4714	ENSECAG00000005708,ENSECAG00000002266,ENSECAG00000007800,ENSECAG00000007806,ENSECAG00000007377,ENSECAG00000008167,ENSECAG00000006802,ENSECAG00000000229,ENSECAG00000005203,ENSECAG00000005343,ENSECAG00000005796,ENSECAG00000007240,ENSECAG00000006929
GO:0016614	oxidoreductase activity, acting on CH-OH group of donors	molecular_function	0.0035024	0.075878	13	1313	23	4714	ENSECAG00000007798,ENSECAG00000000223,ENSECAG00000006885,ENSECAG00000001612,ENSECAG00000000795,ENSECAG00000007105,ENSECAG00000001722,ENSECAG00000005517,ENSECAG00000001568,ENSECAG00000004666,ENSECAG00000005884,ENSECAG00000007419,ENSECAG00000008177
GO:0000280	nuclear division	biological_process	0.0035076	0.075878	24	1313	52	4714	ENSECAG00000008011,ENSECAG00000000306,ENSECAG00000000621,ENSECAG00000002918,ENSECAG00000006869,ENSECAG00000006038,ENSECAG00000002266,ENSECAG00000005087,ENSECAG00000000235,ENSECAG00000005529,ENSECAG00000001359,ENSECAG00000005949,ENSECAG00000005925,ENSECAG00000003367,ENSECAG00000007470,ENSECAG00000001005,ENSECAG00000004845,ENSECAG00000005608,ENSECAG00000008164,ENSECAG00000003883,ENSECAG00000006607,…
GO:0008514	organic anion transmembrane transporter activity	molecular_function	0.0035083	0.075878	13	1313	23	4714	ENSECAG00000001058,ENSECAG00000005163,ENSECAG00000008363,ENSECAG00000000767,ENSECAG00000000699,ENSECAG00000003602,ENSECAG00000006314,ENSECAG00000004220,ENSECAG00000000047,ENSECAG00000008427,ENSECAG00000007253,ENSECAG00000000493,ENSECAG00000000527
GO:0017016	Ras GTPase binding	molecular_function	0.0035093	0.075878	15	1313	28	4714	ENSECAG00000002833,ENSECAG00000000381,ENSECAG00000006364,ENSECAG00000006803,ENSECAG00000007747,ENSECAG00000000507,ENSECAG00000006558,ENSECAG00000008168,ENSECAG00000007139,ENSECAG00000004286,ENSECAG00000005794,ENSECAG00000008643,ENSECAG00000001834,ENSECAG00000007559,ENSECAG00000007611
GO:0016054	organic acid catabolic process	biological_process	0.0035176	0.075878	13	1313	23	4714	ENSECAG00000007083,ENSECAG00000000095,ENSECAG00000000223,ENSECAG00000002919,ENSECAG00000002389,ENSECAG00000001989,ENSECAG00000008161,ENSECAG00000006280,ENSECAG00000002611,ENSECAG00000000939,ENSECAG00000008227,ENSECAG00000005769,ENSECAG00000008398
GO:0046395	carboxylic acid catabolic process	biological_process	0.0035176	0.075878	13	1313	23	4714	ENSECAG00000000223,ENSECAG00000007083,ENSECAG00000000095,ENSECAG00000002389,ENSECAG00000002919,ENSECAG00000001989,ENSECAG00000008161,ENSECAG00000006280,ENSECAG00000002611,ENSECAG00000005769,ENSECAG00000008227,ENSECAG00000000939,ENSECAG00000008398
GO:0016323	basolateral plasma membrane	cellular_component	0.0035224	0.075878	13	1313	23	4714	ENSECAG00000002823,ENSECAG00000006986,ENSECAG00000003271,ENSECAG00000000303,ENSECAG00000000527,ENSECAG00000007400,ENSECAG00000001652,ENSECAG00000006789,ENSECAG00000006949,ENSECAG00000007692,ENSECAG00000003602,ENSECAG00000006784,ENSECAG00000007848
GO:0032182	ubiquitin-like protein binding	molecular_function	0.0035232	0.075878	13	1313	23	4714	ENSECAG00000007549,ENSECAG00000006950,ENSECAG00000004362,ENSECAG00000000406,ENSECAG00000004463,ENSECAG00000004152,ENSECAG00000000423,ENSECAG00000000352,ENSECAG00000008495,ENSECAG00000007003,ENSECAG00000004617,ENSECAG00000007747,ENSECAG00000008453
GO:1901700	response to oxygen-containing compound	biological_process	0.0035252	0.075878	50	1313	128	4714	ENSECAG00000000626,ENSECAG00000000791,ENSECAG00000006949,ENSECAG00000000546,ENSECAG00000008310,ENSECAG00000005675,ENSECAG00000005833,ENSECAG00000000130,ENSECAG00000006983,ENSECAG00000000014,ENSECAG00000000291,ENSECAG00000001064,ENSECAG00000008185,ENSECAG00000007149,ENSECAG00000006177,ENSECAG00000005760,ENSECAG00000002919,ENSECAG00000002266,ENSECAG00000000047,ENSECAG00000005708,ENSECAG00000007432,…
GO:0009888	tissue development	biological_process	0.0036213	0.077751	99	1313	282	4714	ENSECAG00000007265,ENSECAG00000007709,ENSECAG00000008390,ENSECAG00000007559,ENSECAG00000004387,ENSECAG00000007763,ENSECAG00000000105,ENSECAG00000007994,ENSECAG00000007847,ENSECAG00000008556,ENSECAG00000000953,ENSECAG00000000091,ENSECAG00000001722,ENSECAG00000007640,ENSECAG00000000752,ENSECAG00000006338,ENSECAG00000006290,ENSECAG00000008330,ENSECAG00000004617,ENSECAG00000000651,ENSECAG00000006442,…
GO:0065003	macromolecular complex assembly	biological_process	0.0036258	0.077751	94	1313	266	4714	ENSECAG00000006998,ENSECAG00000000453,ENSECAG00000008051,ENSECAG00000008225,ENSECAG00000001129,ENSECAG00000008284,ENSECAG00000006090,ENSECAG00000007962,ENSECAG00000006963,ENSECAG00000000417,ENSECAG00000006592,ENSECAG00000008058,ENSECAG00000008495,ENSECAG00000006289,ENSECAG00000005925,ENSECAG00000005538,ENSECAG00000007824,ENSECAG00000000377,ENSECAG00000000734,ENSECAG00000001205,ENSECAG00000007787,…
GO:0022610	biological adhesion	biological_process	0.0036929	0.07904	77	1313	212	4714	ENSECAG00000007847,ENSECAG00000007848,ENSECAG00000000105,ENSECAG00000008495,ENSECAG00000008622,ENSECAG00000004387,ENSECAG00000008248,ENSECAG00000002746,ENSECAG00000008531,ENSECAG00000005570,ENSECAG00000001988,ENSECAG00000000417,ENSECAG00000006442,ENSECAG00000007240,ENSECAG00000007574,ENSECAG00000007511,ENSECAG00000004617,ENSECAG00000006771,ENSECAG00000000651,ENSECAG00000005704,ENSECAG00000001700,…
GO:0006887	exocytosis	biological_process	0.0037596	0.080286	21	1313	44	4714	ENSECAG00000000626,ENSECAG00000006485,ENSECAG00000006959,ENSECAG00000006886,ENSECAG00000000791,ENSECAG00000002972,ENSECAG00000007108,ENSECAG00000002823,ENSECAG00000004691,ENSECAG00000002522,ENSECAG00000006803,ENSECAG00000002746,ENSECAG00000004387,ENSECAG00000006808,ENSECAG00000008441,ENSECAG00000004651,ENSECAG00000007384,ENSECAG00000004362,ENSECAG00000005570,ENSECAG00000008643,ENSECAG00000008168
GO:0048468	cell development	biological_process	0.0037691	0.080286	102	1313	292	4714	ENSECAG00000000791,ENSECAG00000000231,ENSECAG00000007080,ENSECAG00000004854,ENSECAG00000002401,ENSECAG00000001262,ENSECAG00000000751,ENSECAG00000000332,ENSECAG00000006929,ENSECAG00000005549,ENSECAG00000006983,ENSECAG00000002918,ENSECAG00000000351,ENSECAG00000007493,ENSECAG00000002920,ENSECAG00000004757,ENSECAG00000007731,ENSECAG00000002569,ENSECAG00000007949,ENSECAG00000008164,ENSECAG00000001156,…
GO:0046700	heterocycle catabolic process	biological_process	0.0037722	0.080286	21	1313	44	4714	ENSECAG00000000122,ENSECAG00000008161,ENSECAG00000006519,ENSECAG00000008301,ENSECAG00000007334,ENSECAG00000008513,ENSECAG00000006079,ENSECAG00000008130,ENSECAG00000000077,ENSECAG00000000556,ENSECAG00000008358,ENSECAG00000008398,ENSECAG00000006289,ENSECAG00000001568,ENSECAG00000001360,ENSECAG00000007897,ENSECAG00000005486,ENSECAG00000001582,ENSECAG00000001129,ENSECAG00000006839,ENSECAG00000007726
GO:0005774	vacuolar membrane	cellular_component	0.0038257	0.081274	18	1313	36	4714	ENSECAG00000004256,ENSECAG00000005393,ENSECAG00000003473,ENSECAG00000000229,ENSECAG00000006943,ENSECAG00000003104,ENSECAG00000004911,ENSECAG00000006959,ENSECAG00000000855,ENSECAG00000005250,ENSECAG00000008196,ENSECAG00000008167,ENSECAG00000007083,ENSECAG00000007347,ENSECAG00000000435,ENSECAG00000003056,ENSECAG00000004287,ENSECAG00000004387
GO:0010942	positive regulation of cell death	biological_process	0.0038556	0.081756	32	1313	75	4714	ENSECAG00000000458,ENSECAG00000004757,ENSECAG00000004389,ENSECAG00000006290,ENSECAG00000004338,ENSECAG00000007240,ENSECAG00000004617,ENSECAG00000006963,ENSECAG00000006592,ENSECAG00000007349,ENSECAG00000003428,ENSECAG00000005927,ENSECAG00000003772,ENSECAG00000004387,ENSECAG00000001360,ENSECAG00000008495,ENSECAG00000007807,ENSECAG00000000520,ENSECAG00000006949,ENSECAG00000000477,ENSECAG00000003503,…
GO:0018210	peptidyl-threonine modification	biological_process	0.0039085	0.08259	10	1313	16	4714	ENSECAG00000000791,ENSECAG00000004757,ENSECAG00000000626,ENSECAG00000006771,ENSECAG00000000392,ENSECAG00000008480,ENSECAG00000007974,ENSECAG00000002918,ENSECAG00000005881,ENSECAG00000007431
GO:0006997	nucleus organization	biological_process	0.0039094	0.08259	10	1313	16	4714	ENSECAG00000005661,ENSECAG00000000872,ENSECAG00000006239,ENSECAG00000002155,ENSECAG00000004617,ENSECAG00000007483,ENSECAG00000006787,ENSECAG00000002578,ENSECAG00000000797,ENSECAG00000007773
GO:0005216	ion channel activity	molecular_function	0.0041417	0.087335	35	1313	84	4714	ENSECAG00000000231,ENSECAG00000003311,ENSECAG00000007539,ENSECAG00000002236,ENSECAG00000007439,ENSECAG00000000493,ENSECAG00000000317,ENSECAG00000007214,ENSECAG00000000431,ENSECAG00000005559,ENSECAG00000003955,ENSECAG00000007194,ENSECAG00000005968,ENSECAG00000000043,ENSECAG00000007659,ENSECAG00000002376,ENSECAG00000007786,ENSECAG00000000014,ENSECAG00000000130,ENSECAG00000007692,ENSECAG00000001156,…
GO:0022618	ribonucleoprotein complex assembly	biological_process	0.0041921	0.088236	16	1313	31	4714	ENSECAG00000001582,ENSECAG00000000974,ENSECAG00000000453,ENSECAG00000007486,ENSECAG00000007657,ENSECAG00000006090,ENSECAG00000006649,ENSECAG00000000314,ENSECAG00000007824,ENSECAG00000000556,ENSECAG00000000377,ENSECAG00000000539,ENSECAG00000006339,ENSECAG00000000127,ENSECAG00000006079,ENSECAG00000007191
GO:0031647	regulation of protein stability	biological_process	0.0042016	0.088272	16	1313	31	4714	ENSECAG00000001700,ENSECAG00000003080,ENSECAG00000003503,ENSECAG00000004911,ENSECAG00000004617,ENSECAG00000008164,ENSECAG00000004843,ENSECAG00000006233,ENSECAG00000004845,ENSECAG00000001802,ENSECAG00000004152,ENSECAG00000000035,ENSECAG00000007822,ENSECAG00000008406,ENSECAG00000008043,ENSECAG00000000269
GO:0060589	nucleoside-triphosphatase regulator activity	molecular_function	0.0042269	0.088626	16	1313	31	4714	ENSECAG00000001834,ENSECAG00000006245,ENSECAG00000008162,ENSECAG00000005107,ENSECAG00000008040,ENSECAG00000004465,ENSECAG00000007228,ENSECAG00000006983,ENSECAG00000007189,ENSECAG00000000199,ENSECAG00000005829,ENSECAG00000005203,ENSECAG00000007139,ENSECAG00000003503,ENSECAG00000006710,ENSECAG00000000872
GO:1903047	mitotic cell cycle process	biological_process	0.004234	0.088626	37	1313	90	4714	ENSECAG00000000317,ENSECAG00000007125,ENSECAG00000000423,ENSECAG00000001041,ENSECAG00000007563,ENSECAG00000008337,ENSECAG00000005608,ENSECAG00000003775,ENSECAG00000006859,ENSECAG00000005529,ENSECAG00000001359,ENSECAG00000002918,ENSECAG00000005087,ENSECAG00000002266,ENSECAG00000000306,ENSECAG00000005760,ENSECAG00000002920,ENSECAG00000006765,ENSECAG00000006607,ENSECAG00000001926,ENSECAG00000003883,…
GO:0030334	regulation of cell migration	biological_process	0.0042595	0.088997	37	1313	90	4714	ENSECAG00000000012,ENSECAG00000000797,ENSECAG00000005760,ENSECAG00000001064,ENSECAG00000008358,ENSECAG00000006177,ENSECAG00000007373,ENSECAG00000000014,ENSECAG00000005833,ENSECAG00000006827,ENSECAG00000000791,ENSECAG00000006991,ENSECAG00000007963,ENSECAG00000005067,ENSECAG00000000626,ENSECAG00000008457,ENSECAG00000008296,ENSECAG00000002142,ENSECAG00000005719,ENSECAG00000004998,ENSECAG00000002746,…
GO:0008233	peptidase activity	molecular_function	0.0042746	0.08915	49	1313	126	4714	ENSECAG00000007377,ENSECAG00000006788,ENSECAG00000005781,ENSECAG00000006659,ENSECAG00000008322,ENSECAG00000007963,ENSECAG00000007908,ENSECAG00000004119,ENSECAG00000000423,ENSECAG00000007392,ENSECAG00000005827,ENSECAG00000000823,ENSECAG00000008167,ENSECAG00000005760,ENSECAG00000005210,ENSECAG00000005330,ENSECAG00000000579,ENSECAG00000004152,ENSECAG00000006067,ENSECAG00000005549,ENSECAG00000004288,…
GO:0050662	coenzyme binding	molecular_function	0.0043474	0.090502	19	1313	39	4714	ENSECAG00000007962,ENSECAG00000005517,ENSECAG00000006802,ENSECAG00000007798,ENSECAG00000002611,ENSECAG00000008398,ENSECAG00000005884,ENSECAG00000001568,ENSECAG00000001360,ENSECAG00000005530,ENSECAG00000001722,ENSECAG00000007105,ENSECAG00000003757,ENSECAG00000000940,ENSECAG00000001999,ENSECAG00000008452,ENSECAG00000004338,ENSECAG00000000331,ENSECAG00000007419
GO:0051248	negative regulation of protein metabolic process	biological_process	0.0044162	0.09175	60	1313	160	4714	ENSECAG00000004591,ENSECAG00000007439,ENSECAG00000000420,ENSECAG00000005374,ENSECAG00000006558,ENSECAG00000008688,ENSECAG00000003503,ENSECAG00000000626,ENSECAG00000003260,ENSECAG00000000551,ENSECAG00000003632,ENSECAG00000000791,ENSECAG00000006949,ENSECAG00000000974,ENSECAG00000007385,ENSECAG00000001582,ENSECAG00000005087,ENSECAG00000002782,ENSECAG00000002918,ENSECAG00000007806,ENSECAG00000007760,…
GO:2001236	regulation of extrinsic apoptotic signaling pathway	biological_process	0.0044234	0.09175	12	1313	21	4714	ENSECAG00000006592,ENSECAG00000001129,ENSECAG00000006474,ENSECAG00000003772,ENSECAG00000001064,ENSECAG00000001652,ENSECAG00000004757,ENSECAG00000000458,ENSECAG00000000125,ENSECAG00000007240,ENSECAG00000008495,ENSECAG00000004617
GO:0016616	oxidoreductase activity, acting on the CH-OH group of donors, NAD or NADP as acceptor	molecular_function	0.0044383	0.091892	12	1313	21	4714	ENSECAG00000007419,ENSECAG00000005884,ENSECAG00000004666,ENSECAG00000001568,ENSECAG00000008177,ENSECAG00000007798,ENSECAG00000007105,ENSECAG00000001612,ENSECAG00000000223,ENSECAG00000006885,ENSECAG00000001722,ENSECAG00000005517
GO:0048037	cofactor binding	molecular_function	0.0044655	0.092192	23	1313	50	4714	ENSECAG00000002611,ENSECAG00000001568,ENSECAG00000001360,ENSECAG00000008058,ENSECAG00000005884,ENSECAG00000000006,ENSECAG00000008398,ENSECAG00000007962,ENSECAG00000005517,ENSECAG00000006802,ENSECAG00000007798,ENSECAG00000008452,ENSECAG00000006878,ENSECAG00000007419,ENSECAG00000000331,ENSECAG00000004338,ENSECAG00000000095,ENSECAG00000007105,ENSECAG00000001722,ENSECAG00000005530,ENSECAG00000001999,…
GO:0010506	regulation of autophagy	biological_process	0.004469	0.092192	14	1313	26	4714	ENSECAG00000005374,ENSECAG00000000531,ENSECAG00000005570,ENSECAG00000002972,ENSECAG00000006659,ENSECAG00000007384,ENSECAG00000008017,ENSECAG00000006995,ENSECAG00000000545,ENSECAG00000001205,ENSECAG00000004152,ENSECAG00000003759,ENSECAG00000006980,ENSECAG00000007707
GO:0030695	GTPase regulator activity	molecular_function	0.0044851	0.092358	14	1313	26	4714	ENSECAG00000006245,ENSECAG00000001834,ENSECAG00000005203,ENSECAG00000008162,ENSECAG00000007139,ENSECAG00000007228,ENSECAG00000008040,ENSECAG00000004465,ENSECAG00000006983,ENSECAG00000003503,ENSECAG00000007189,ENSECAG00000006710,ENSECAG00000000199,ENSECAG00000005829
GO:0051169	nuclear transport	biological_process	0.0046628	0.095844	30	1313	70	4714	ENSECAG00000002522,ENSECAG00000000014,ENSECAG00000008495,ENSECAG00000000507,ENSECAG00000002380,ENSECAG00000004651,ENSECAG00000002142,ENSECAG00000000556,ENSECAG00000000110,ENSECAG00000000974,ENSECAG00000000708,ENSECAG00000001426,ENSECAG00000004549,ENSECAG00000000554,ENSECAG00000008164,ENSECAG00000004617,ENSECAG00000007240,ENSECAG00000005207,ENSECAG00000004757,ENSECAG00000002155,ENSECAG00000006239,…
GO:0051188	cofactor biosynthetic process	biological_process	0.0047328	0.097107	9	1313	14	4714	ENSECAG00000008468,ENSECAG00000007391,ENSECAG00000005795,ENSECAG00000000047,ENSECAG00000000350,ENSECAG00000006213,ENSECAG00000008003,ENSECAG00000003882,ENSECAG00000005244
GO:0005776	autophagosome	cellular_component	0.0047575	0.097163	9	1313	14	4714	ENSECAG00000003104,ENSECAG00000006950,ENSECAG00000000406,ENSECAG00000007801,ENSECAG00000003473,ENSECAG00000008017,ENSECAG00000007384,ENSECAG00000003759,ENSECAG00000007707
GO:0005262	calcium channel activity	molecular_function	0.0047599	0.097163	9	1313	14	4714	ENSECAG00000004387,ENSECAG00000007214,ENSECAG00000007659,ENSECAG00000006181,ENSECAG00000000014,ENSECAG00000003955,ENSECAG00000001156,ENSECAG00000000231,ENSECAG00000000203
GO:0098661	inorganic anion transmembrane transport	biological_process	0.004761	0.097163	9	1313	14	4714	ENSECAG00000000493,ENSECAG00000000527,ENSECAG00000000632,ENSECAG00000006892,ENSECAG00000006986,ENSECAG00000007692,ENSECAG00000003602,ENSECAG00000006338,ENSECAG00000005100
GO:0006950	response to stress	biological_process	0.0047743	0.09726	167	1313	508	4714	ENSECAG00000007671,ENSECAG00000007246,ENSECAG00000008107,ENSECAG00000000545,ENSECAG00000006166,ENSECAG00000001360,ENSECAG00000006980,ENSECAG00000000308,ENSECAG00000000473,ENSECAG00000005881,ENSECAG00000000203,ENSECAG00000007247,ENSECAG00000000017,ENSECAG00000004372,ENSECAG00000001926,ENSECAG00000002155,ENSECAG00000000437,ENSECAG00000008227,ENSECAG00000008164,ENSECAG00000002892,ENSECAG00000008331,…
GO:0060070	canonical Wnt signaling pathway	biological_process	0.0048003	0.097614	20	1313	42	4714	ENSECAG00000008454,ENSECAG00000007640,ENSECAG00000007977,ENSECAG00000003388,ENSECAG00000006765,ENSECAG00000002833,ENSECAG00000006949,ENSECAG00000007240,ENSECAG00000004911,ENSECAG00000006787,ENSECAG00000008249,ENSECAG00000007431,ENSECAG00000003368,ENSECAG00000002308,ENSECAG00000004387,ENSECAG00000007129,ENSECAG00000001262,ENSECAG00000000435,ENSECAG00000007994,ENSECAG00000000608
GO:0016829	lyase activity	molecular_function	0.0048545	0.098541	17	1313	34	4714	ENSECAG00000001999,ENSECAG00000000940,ENSECAG00000000095,ENSECAG00000000195,ENSECAG00000003345,ENSECAG00000006878,ENSECAG00000002049,ENSECAG00000002916,ENSECAG00000008161,ENSECAG00000008612,ENSECAG00000002389,ENSECAG00000008058,ENSECAG00000000006,ENSECAG00000000650,ENSECAG00000007149,ENSECAG00000000734,ENSECAG00000000478
GO:0046903	secretion	biological_process	0.0048782	0.098846	53	1313	139	4714	ENSECAG00000000231,ENSECAG00000000034,ENSECAG00000006788,ENSECAG00000007108,ENSECAG00000000791,ENSECAG00000005759,ENSECAG00000000626,ENSECAG00000004911,ENSECAG00000001372,ENSECAG00000007629,ENSECAG00000000047,ENSECAG00000006321,ENSECAG00000001834,ENSECAG00000004362,ENSECAG00000000271,ENSECAG00000002117,ENSECAG00000007384,ENSECAG00000004651,ENSECAG00000008358,ENSECAG00000001445,ENSECAG00000008441,…
GO:1903320	regulation of protein modification by small protein conjugation or removal	biological_process	0.004916	0.099436	17	1313	34	4714	ENSECAG00000004387,ENSECAG00000001262,ENSECAG00000000035,ENSECAG00000000314,ENSECAG00000005087,ENSECAG00000003235,ENSECAG00000007269,ENSECAG00000003428,ENSECAG00000006801,ENSECAG00000007993,ENSECAG00000004757,ENSECAG00000006949,ENSECAG00000001700,ENSECAG00000004617,ENSECAG00000003503,ENSECAG00000004792,ENSECAG00000000162
GO:0019901	protein kinase binding	molecular_function	0.0051717	0.10442	35	1313	85	4714	ENSECAG00000006890,ENSECAG00000002266,ENSECAG00000001372,ENSECAG00000005633,ENSECAG00000007619,ENSECAG00000000014,ENSECAG00000005833,ENSECAG00000007687,ENSECAG00000003759,ENSECAG00000006526,ENSECAG00000006949,ENSECAG00000007963,ENSECAG00000002833,ENSECAG00000008082,ENSECAG00000003503,ENSECAG00000005608,ENSECAG00000008574,ENSECAG00000000308,ENSECAG00000008396,ENSECAG00000005881,ENSECAG00000001205,…
GO:0070011	peptidase activity, acting on L-amino acid peptides	molecular_function	0.0052186	0.10518	47	1313	121	4714	ENSECAG00000006659,ENSECAG00000008322,ENSECAG00000005781,ENSECAG00000006788,ENSECAG00000007377,ENSECAG00000007392,ENSECAG00000005827,ENSECAG00000000423,ENSECAG00000004119,ENSECAG00000007908,ENSECAG00000007963,ENSECAG00000005760,ENSECAG00000005210,ENSECAG00000008167,ENSECAG00000000823,ENSECAG00000001073,ENSECAG00000004288,ENSECAG00000005549,ENSECAG00000006067,ENSECAG00000004152,ENSECAG00000000579,…
GO:0010498	proteasomal protein catabolic process	biological_process	0.0052559	0.10575	26	1313	59	4714	ENSECAG00000005529,ENSECAG00000006067,ENSECAG00000005549,ENSECAG00000004152,ENSECAG00000004387,ENSECAG00000000751,ENSECAG00000006675,ENSECAG00000003428,ENSECAG00000008249,ENSECAG00000005087,ENSECAG00000006331,ENSECAG00000006835,ENSECAG00000007760,ENSECAG00000004617,ENSECAG00000003931,ENSECAG00000003883,ENSECAG00000007007,ENSECAG00000006364,ENSECAG00000000423,ENSECAG00000001926,ENSECAG00000007993,…
GO:0001667	ameboidal-type cell migration	biological_process	0.005273	0.10591	21	1313	45	4714	ENSECAG00000000136,ENSECAG00000000011,ENSECAG00000008201,ENSECAG00000000091,ENSECAG00000006442,ENSECAG00000005067,ENSECAG00000004617,ENSECAG00000008227,ENSECAG00000000626,ENSECAG00000006771,ENSECAG00000004757,ENSECAG00000000791,ENSECAG00000008296,ENSECAG00000000012,ENSECAG00000007709,ENSECAG00000007994,ENSECAG00000008055,ENSECAG00000008622,ENSECAG00000001064,ENSECAG00000005719,ENSECAG00000002746
GO:0042578	phosphoric ester hydrolase activity	molecular_function	0.0052833	0.10593	26	1313	59	4714	ENSECAG00000004445,ENSECAG00000007806,ENSECAG00000008376,ENSECAG00000006787,ENSECAG00000008191,ENSECAG00000006280,ENSECAG00000007248,ENSECAG00000007396,ENSECAG00000007274,ENSECAG00000007449,ENSECAG00000000291,ENSECAG00000003029,ENSECAG00000007192,ENSECAG00000000640,ENSECAG00000007551,ENSECAG00000000039,ENSECAG00000007337,ENSECAG00000005833,ENSECAG00000000407,ENSECAG00000004592,ENSECAG00000004854,…
GO:0005924	cell-substrate adherens junction	cellular_component	0.0054511	0.10891	27	1313	62	4714	ENSECAG00000000413,ENSECAG00000007189,ENSECAG00000002142,ENSECAG00000001652,ENSECAG00000000734,ENSECAG00000004691,ENSECAG00000007589,ENSECAG00000001130,ENSECAG00000002266,ENSECAG00000004925,ENSECAG00000005760,ENSECAG00000003368,ENSECAG00000008531,ENSECAG00000007963,ENSECAG00000006949,ENSECAG00000002920,ENSECAG00000002569,ENSECAG00000006290,ENSECAG00000008164,ENSECAG00000000370,ENSECAG00000006442,…
GO:0005925	focal adhesion	cellular_component	0.0054511	0.10891	27	1313	62	4714	ENSECAG00000007189,ENSECAG00000000413,ENSECAG00000000734,ENSECAG00000001652,ENSECAG00000002142,ENSECAG00000004691,ENSECAG00000001130,ENSECAG00000007589,ENSECAG00000002266,ENSECAG00000004925,ENSECAG00000008531,ENSECAG00000003368,ENSECAG00000005760,ENSECAG00000002920,ENSECAG00000006949,ENSECAG00000007963,ENSECAG00000006290,ENSECAG00000002569,ENSECAG00000006442,ENSECAG00000008164,ENSECAG00000000370,…
GO:0044437	vacuolar part	cellular_component	0.005545	0.11059	18	1313	37	4714	ENSECAG00000005393,ENSECAG00000004256,ENSECAG00000003473,ENSECAG00000000229,ENSECAG00000006943,ENSECAG00000003104,ENSECAG00000006959,ENSECAG00000004911,ENSECAG00000000855,ENSECAG00000005250,ENSECAG00000008196,ENSECAG00000008167,ENSECAG00000007347,ENSECAG00000007083,ENSECAG00000000435,ENSECAG00000003056,ENSECAG00000004387,ENSECAG00000004287
GO:0006520	cellular amino acid metabolic process	biological_process	0.0055738	0.11097	18	1313	37	4714	ENSECAG00000000095,ENSECAG00000001058,ENSECAG00000008161,ENSECAG00000000279,ENSECAG00000006376,ENSECAG00000000939,ENSECAG00000006878,ENSECAG00000002389,ENSECAG00000002919,ENSECAG00000007083,ENSECAG00000004931,ENSECAG00000000809,ENSECAG00000006717,ENSECAG00000000700,ENSECAG00000008058,ENSECAG00000005769,ENSECAG00000007847,ENSECAG00000008398
GO:0006338	chromatin remodeling	biological_process	0.0055853	0.11101	11	1313	19	4714	ENSECAG00000000518,ENSECAG00000000916,ENSECAG00000000734,ENSECAG00000006949,ENSECAG00000000383,ENSECAG00000003655,ENSECAG00000006400,ENSECAG00000007797,ENSECAG00000002676,ENSECAG00000002889,ENSECAG00000007760
GO:0030017	sarcomere	cellular_component	0.00561	0.1113	11	1313	19	4714	ENSECAG00000006949,ENSECAG00000007718,ENSECAG00000004387,ENSECAG00000007665,ENSECAG00000007545,ENSECAG00000000953,ENSECAG00000002919,ENSECAG00000007265,ENSECAG00000008396,ENSECAG00000000306,ENSECAG00000002596
GO:0005178	integrin binding	molecular_function	0.0056454	0.11174	11	1313	19	4714	ENSECAG00000007376,ENSECAG00000005760,ENSECAG00000003271,ENSECAG00000007104,ENSECAG00000008518,ENSECAG00000008457,ENSECAG00000006442,ENSECAG00000008164,ENSECAG00000008107,ENSECAG00000000396,ENSECAG00000001652
GO:1901361	organic cyclic compound catabolic process	biological_process	0.0056517	0.11174	22	1313	48	4714	ENSECAG00000008173,ENSECAG00000001582,ENSECAG00000001129,ENSECAG00000006839,ENSECAG00000007726,ENSECAG00000007897,ENSECAG00000005486,ENSECAG00000008398,ENSECAG00000006289,ENSECAG00000001568,ENSECAG00000001360,ENSECAG00000000077,ENSECAG00000000556,ENSECAG00000008358,ENSECAG00000008130,ENSECAG00000008513,ENSECAG00000007334,ENSECAG00000006079,ENSECAG00000006519,ENSECAG00000008301,ENSECAG00000000122,…
GO:0044433	cytoplasmic vesicle part	cellular_component	0.0056934	0.11237	13	1313	24	4714	ENSECAG00000007600,ENSECAG00000008447,ENSECAG00000000924,ENSECAG00000002321,ENSECAG00000002266,ENSECAG00000000124,ENSECAG00000008167,ENSECAG00000007377,ENSECAG00000001372,ENSECAG00000006437,ENSECAG00000006626,ENSECAG00000008017,ENSECAG00000000852
GO:0030018	Z disc	cellular_component	0.005704	0.11239	8	1313	12	4714	ENSECAG00000004387,ENSECAG00000006949,ENSECAG00000007545,ENSECAG00000007665,ENSECAG00000007265,ENSECAG00000002919,ENSECAG00000000306,ENSECAG00000002596
GO:0006913	nucleocytoplasmic transport	biological_process	0.0058241	0.11387	29	1313	68	4714	ENSECAG00000007377,ENSECAG00000000188,ENSECAG00000007483,ENSECAG00000000091,ENSECAG00000000042,ENSECAG00000007363,ENSECAG00000007687,ENSECAG00000000940,ENSECAG00000002155,ENSECAG00000004757,ENSECAG00000006239,ENSECAG00000006886,ENSECAG00000008164,ENSECAG00000004617,ENSECAG00000005207,ENSECAG00000007240,ENSECAG00000001426,ENSECAG00000004549,ENSECAG00000000554,ENSECAG00000000974,ENSECAG00000000708,…
GO:0007169	transmembrane receptor protein tyrosine kinase signaling pathway	biological_process	0.0058687	0.11387	29	1313	68	4714	ENSECAG00000000281,ENSECAG00000000530,ENSECAG00000007556,ENSECAG00000000011,ENSECAG00000007080,ENSECAG00000002569,ENSECAG00000006949,ENSECAG00000007703,ENSECAG00000000626,ENSECAG00000002266,ENSECAG00000000417,ENSECAG00000005708,ENSECAG00000002171,ENSECAG00000007760,ENSECAG00000006495,ENSECAG00000008296,ENSECAG00000003448,ENSECAG00000008277,ENSECAG00000005760,ENSECAG00000007559,ENSECAG00000001757,…
GO:0016569	covalent chromatin modification	biological_process	0.0058894	0.11387	29	1313	68	4714	ENSECAG00000007003,ENSECAG00000004617,ENSECAG00000006771,ENSECAG00000000331,ENSECAG00000007605,ENSECAG00000002905,ENSECAG00000006540,ENSECAG00000000551,ENSECAG00000000423,ENSECAG00000007640,ENSECAG00000000162,ENSECAG00000007797,ENSECAG00000006549,ENSECAG00000002889,ENSECAG00000004224,ENSECAG00000008480,ENSECAG00000005374,ENSECAG00000000314,ENSECAG00000008366,ENSECAG00000000266,ENSECAG00000005719,…
GO:0016570	histone modification	biological_process	0.0058894	0.11387	29	1313	68	4714	ENSECAG00000008480,ENSECAG00000005374,ENSECAG00000007640,ENSECAG00000002889,ENSECAG00000007797,ENSECAG00000006549,ENSECAG00000000162,ENSECAG00000004224,ENSECAG00000006540,ENSECAG00000000551,ENSECAG00000000423,ENSECAG00000007003,ENSECAG00000006771,ENSECAG00000004617,ENSECAG00000000331,ENSECAG00000007605,ENSECAG00000002905,ENSECAG00000005797,ENSECAG00000000392,ENSECAG00000002716,ENSECAG00000006963,…
GO:0005639	integral component of nuclear inner membrane	cellular_component	0.0059225	0.11387	4	1313	4	4714	ENSECAG00000005661,ENSECAG00000000797,ENSECAG00000005495,ENSECAG00000000130
GO:0031229	intrinsic component of nuclear inner membrane	cellular_component	0.0059225	0.11387	4	1313	4	4714	ENSECAG00000000130,ENSECAG00000005495,ENSECAG00000000797,ENSECAG00000005661
GO:0010922	positive regulation of phosphatase activity	biological_process	0.0059738	0.11387	4	1313	4	4714	ENSECAG00000007349,ENSECAG00000008396,ENSECAG00000006518,ENSECAG00000008518
GO:0060119	inner ear receptor cell development	biological_process	0.0059791	0.11387	4	1313	4	4714	ENSECAG00000007763,ENSECAG00000000748,ENSECAG00000005559,ENSECAG00000000767
GO:0010558	negative regulation of macromolecule biosynthetic process	biological_process	0.0059819	0.11387	74	1313	206	4714	ENSECAG00000005320,ENSECAG00000008366,ENSECAG00000000077,ENSECAG00000000311,ENSECAG00000006773,ENSECAG00000005797,ENSECAG00000004925,ENSECAG00000006331,ENSECAG00000008227,ENSECAG00000002491,ENSECAG00000002892,ENSECAG00000008164,ENSECAG00000007748,ENSECAG00000006540,ENSECAG00000000916,ENSECAG00000008134,ENSECAG00000007717,ENSECAG00000008215,ENSECAG00000002745,ENSECAG00000004224,ENSECAG00000007702,…
GO:0016877	ligase activity, forming carbon-sulfur bonds	molecular_function	0.0059852	0.11387	4	1313	4	4714	ENSECAG00000006848,ENSECAG00000006669,ENSECAG00000002087,ENSECAG00000000048
GO:0009065	glutamine family amino acid catabolic process	biological_process	0.0059918	0.11387	4	1313	4	4714	ENSECAG00000008398,ENSECAG00000000939,ENSECAG00000000095,ENSECAG00000002919
GO:0001741	XY body	cellular_component	0.0059981	0.11387	4	1313	4	4714	ENSECAG00000008366,ENSECAG00000007760,ENSECAG00000007797,ENSECAG00000008187
GO:0006525	arginine metabolic process	biological_process	0.0060006	0.11387	4	1313	4	4714	ENSECAG00000000939,ENSECAG00000006717,ENSECAG00000001058,ENSECAG00000002919
GO:0051546	keratinocyte migration	biological_process	0.0060021	0.11387	4	1313	4	4714	ENSECAG00000005067,ENSECAG00000008227,ENSECAG00000006442,ENSECAG00000000136
GO:0048384	retinoic acid receptor signaling pathway	biological_process	0.0060023	0.11387	4	1313	4	4714	ENSECAG00000005797,ENSECAG00000000645,ENSECAG00000004617,ENSECAG00000008164
GO:0004709	MAP kinase kinase kinase activity	molecular_function	0.0060025	0.11387	4	1313	4	4714	ENSECAG00000006859,ENSECAG00000006890,ENSECAG00000005213,ENSECAG00000000477
GO:0005791	rough endoplasmic reticulum	cellular_component	0.0060025	0.11387	4	1313	4	4714	ENSECAG00000000971,ENSECAG00000003030,ENSECAG00000004387,ENSECAG00000007377
GO:0015106	bicarbonate transmembrane transporter activity	molecular_function	0.0060025	0.11387	4	1313	4	4714	ENSECAG00000003602,ENSECAG00000000527,ENSECAG00000000767,ENSECAG00000008363
GO:0015301	anion:anion antiporter activity	molecular_function	0.0060025	0.11387	4	1313	4	4714	ENSECAG00000000767,ENSECAG00000008363,ENSECAG00000000527,ENSECAG00000006892
GO:0015701	bicarbonate transport	biological_process	0.0060025	0.11387	4	1313	4	4714	ENSECAG00000000527,ENSECAG00000003602,ENSECAG00000008363,ENSECAG00000000767
GO:0015812	gamma-aminobutyric acid transport	biological_process	0.0060025	0.11387	4	1313	4	4714	ENSECAG00000000699,ENSECAG00000000271,ENSECAG00000000231,ENSECAG00000004220
GO:0070536	protein K63-linked deubiquitination	biological_process	0.0060025	0.11387	4	1313	4	4714	ENSECAG00000007240,ENSECAG00000004152,ENSECAG00000006611,ENSECAG00000000423
GO:0044281	small molecule metabolic process	biological_process	0.0060089	0.11387	89	1313	254	4714	ENSECAG00000000809,ENSECAG00000007726,ENSECAG00000000580,ENSECAG00000002919,ENSECAG00000000223,ENSECAG00000000291,ENSECAG00000008177,ENSECAG00000008003,ENSECAG00000008508,ENSECAG00000000435,ENSECAG00000000700,ENSECAG00000007597,ENSECAG00000008358,ENSECAG00000000800,ENSECAG00000006707,ENSECAG00000005906,ENSECAG00000003345,ENSECAG00000006792,ENSECAG00000006949,ENSECAG00000000122,ENSECAG00000006376,…
GO:0034660	ncRNA metabolic process	biological_process	0.006343	0.12	24	1313	54	4714	ENSECAG00000004931,ENSECAG00000000974,ENSECAG00000000809,ENSECAG00000004756,ENSECAG00000007177,ENSECAG00000006090,ENSECAG00000008412,ENSECAG00000007897,ENSECAG00000006248,ENSECAG00000006965,ENSECAG00000002281,ENSECAG00000006636,ENSECAG00000000700,ENSECAG00000007411,ENSECAG00000007797,ENSECAG00000000467,ENSECAG00000006079,ENSECAG00000002578,ENSECAG00000008292,ENSECAG00000008252,ENSECAG00000008301,…
GO:0051270	regulation of cellular component movement	biological_process	0.0065045	0.12285	42	1313	107	4714	ENSECAG00000006474,ENSECAG00000007761,ENSECAG00000000011,ENSECAG00000000357,ENSECAG00000007104,ENSECAG00000000091,ENSECAG00000008164,ENSECAG00000006442,ENSECAG00000006771,ENSECAG00000004757,ENSECAG00000002920,ENSECAG00000001700,ENSECAG00000006239,ENSECAG00000006364,ENSECAG00000008296,ENSECAG00000007709,ENSECAG00000008457,ENSECAG00000008055,ENSECAG00000000105,ENSECAG00000008622,ENSECAG00000008107,…
GO:0005743	mitochondrial inner membrane	cellular_component	0.0065938	0.12429	20	1313	43	4714	ENSECAG00000004666,ENSECAG00000006181,ENSECAG00000008452,ENSECAG00000000017,ENSECAG00000006474,ENSECAG00000000861,ENSECAG00000000584,ENSECAG00000007757,ENSECAG00000001854,ENSECAG00000007105,ENSECAG00000000603,ENSECAG00000002088,ENSECAG00000004387,ENSECAG00000000643,ENSECAG00000008033,ENSECAG00000008225,ENSECAG00000006819,ENSECAG00000000265,ENSECAG00000000350,ENSECAG00000000047
GO:0050793	regulation of developmental process	biological_process	0.0066025	0.12429	114	1313	336	4714	ENSECAG00000007275,ENSECAG00000007129,ENSECAG00000005719,ENSECAG00000008040,ENSECAG00000007471,ENSECAG00000007138,ENSECAG00000008015,ENSECAG00000006331,ENSECAG00000000438,ENSECAG00000008457,ENSECAG00000008296,ENSECAG00000000311,ENSECAG00000004757,ENSECAG00000007047,ENSECAG00000002920,ENSECAG00000007731,ENSECAG00000002569,ENSECAG00000006364,ENSECAG00000008164,ENSECAG00000002491,ENSECAG00000008227,…
GO:0048646	anatomical structure formation involved in morphogenesis	biological_process	0.006619	0.12435	55	1313	147	4714	ENSECAG00000000953,ENSECAG00000007640,ENSECAG00000000011,ENSECAG00000000475,ENSECAG00000004592,ENSECAG00000007731,ENSECAG00000006290,ENSECAG00000004757,ENSECAG00000004536,ENSECAG00000003113,ENSECAG00000004617,ENSECAG00000006771,ENSECAG00000007520,ENSECAG00000007240,ENSECAG00000006442,ENSECAG00000007265,ENSECAG00000008457,ENSECAG00000000438,ENSECAG00000000158,ENSECAG00000008296,ENSECAG00000007559,…
GO:0051094	positive regulation of developmental process	biological_process	0.006651	0.12435	63	1313	172	4714	ENSECAG00000008457,ENSECAG00000008034,ENSECAG00000000621,ENSECAG00000007269,ENSECAG00000008296,ENSECAG00000005949,ENSECAG00000000734,ENSECAG00000001205,ENSECAG00000007129,ENSECAG00000002746,ENSECAG00000005719,ENSECAG00000004387,ENSECAG00000007471,ENSECAG00000008040,ENSECAG00000007847,ENSECAG00000007138,ENSECAG00000000608,ENSECAG00000000105,ENSECAG00000008015,ENSECAG00000001156,ENSECAG00000000232,…
GO:1901657	glycosyl compound metabolic process	biological_process	0.0066532	0.12435	20	1313	43	4714	ENSECAG00000007391,ENSECAG00000003757,ENSECAG00000008468,ENSECAG00000007757,ENSECAG00000006885,ENSECAG00000006197,ENSECAG00000006792,ENSECAG00000003345,ENSECAG00000005917,ENSECAG00000000580,ENSECAG00000007726,ENSECAG00000006495,ENSECAG00000007432,ENSECAG00000006289,ENSECAG00000003847,ENSECAG00000001568,ENSECAG00000000603,ENSECAG00000008003,ENSECAG00000008358,ENSECAG00000008160
GO:0051865	protein autoubiquitination	biological_process	0.0066847	0.12435	7	1313	10	4714	ENSECAG00000006481,ENSECAG00000000029,ENSECAG00000000327,ENSECAG00000004792,ENSECAG00000006364,ENSECAG00000003388,ENSECAG00000008318
GO:2001238	positive regulation of extrinsic apoptotic signaling pathway	biological_process	0.006688	0.12435	7	1313	10	4714	ENSECAG00000000458,ENSECAG00000003772,ENSECAG00000006592,ENSECAG00000001064,ENSECAG00000007240,ENSECAG00000004617,ENSECAG00000008495
GO:0044270	cellular nitrogen compound catabolic process	biological_process	0.0066886	0.12435	20	1313	43	4714	ENSECAG00000006519,ENSECAG00000008301,ENSECAG00000000122,ENSECAG00000008161,ENSECAG00000008130,ENSECAG00000008513,ENSECAG00000007334,ENSECAG00000006079,ENSECAG00000006289,ENSECAG00000001568,ENSECAG00000001360,ENSECAG00000000077,ENSECAG00000008358,ENSECAG00000000556,ENSECAG00000001582,ENSECAG00000006839,ENSECAG00000007726,ENSECAG00000001129,ENSECAG00000007897,ENSECAG00000005486
GO:0030165	PDZ domain binding	molecular_function	0.0067078	0.12435	7	1313	10	4714	ENSECAG00000008058,ENSECAG00000006257,ENSECAG00000006983,ENSECAG00000005760,ENSECAG00000000138,ENSECAG00000004387,ENSECAG00000008484
GO:0008565	protein transporter activity	molecular_function	0.0067092	0.12435	7	1313	10	4714	ENSECAG00000000507,ENSECAG00000004911,ENSECAG00000005207,ENSECAG00000006392,ENSECAG00000003080,ENSECAG00000004549,ENSECAG00000000554
GO:1901606	alpha-amino acid catabolic process	biological_process	0.0067283	0.12435	7	1313	10	4714	ENSECAG00000008398,ENSECAG00000005769,ENSECAG00000000939,ENSECAG00000008161,ENSECAG00000000095,ENSECAG00000002919,ENSECAG00000002389
GO:0000118	histone deacetylase complex	cellular_component	0.0067295	0.12435	7	1313	10	4714	ENSECAG00000006773,ENSECAG00000006289,ENSECAG00000002905,ENSECAG00000008249,ENSECAG00000008101,ENSECAG00000008366,ENSECAG00000006963
GO:0030863	cortical cytoskeleton	cellular_component	0.0067301	0.12435	7	1313	10	4714	ENSECAG00000006844,ENSECAG00000003331,ENSECAG00000000527,ENSECAG00000000303,ENSECAG00000002920,ENSECAG00000007718,ENSECAG00000000791
GO:1901343	negative regulation of vasculature development	biological_process	0.0067364	0.12435	7	1313	10	4714	ENSECAG00000008040,ENSECAG00000007376,ENSECAG00000004617,ENSECAG00000006177,ENSECAG00000002918,ENSECAG00000008622,ENSECAG00000007183
GO:0098802	plasma membrane receptor complex	cellular_component	0.0069392	0.12789	14	1313	27	4714	ENSECAG00000007848,ENSECAG00000006176,ENSECAG00000005769,ENSECAG00000005704,ENSECAG00000007214,ENSECAG00000005081,ENSECAG00000000897,ENSECAG00000002142,ENSECAG00000001652,ENSECAG00000007439,ENSECAG00000002359,ENSECAG00000007589,ENSECAG00000008518,ENSECAG00000001965
GO:0030659	cytoplasmic vesicle membrane	cellular_component	0.0070631	0.12996	10	1313	17	4714	ENSECAG00000008167,ENSECAG00000000124,ENSECAG00000007377,ENSECAG00000002266,ENSECAG00000002321,ENSECAG00000008447,ENSECAG00000007600,ENSECAG00000000852,ENSECAG00000008017,ENSECAG00000006626
GO:0090092	regulation of transmembrane receptor protein serine/threonine kinase signaling pathway	biological_process	0.0070757	0.12998	17	1313	35	4714	ENSECAG00000004757,ENSECAG00000007047,ENSECAG00000001963,ENSECAG00000000626,ENSECAG00000000091,ENSECAG00000008518,ENSECAG00000008055,ENSECAG00000007138,ENSECAG00000002266,ENSECAG00000005797,ENSECAG00000001965,ENSECAG00000000727,ENSECAG00000003789,ENSECAG00000002918,ENSECAG00000005495,ENSECAG00000005760,ENSECAG00000000138
GO:0043492	ATPase activity, coupled to movement of substances	molecular_function	0.0071282	0.13074	10	1313	17	4714	ENSECAG00000005796,ENSECAG00000007671,ENSECAG00000000643,ENSECAG00000006784,ENSECAG00000000669,ENSECAG00000000323,ENSECAG00000002919,ENSECAG00000007880,ENSECAG00000005393,ENSECAG00000007288
GO:0030001	metal ion transport	biological_process	0.0071645	0.13113	50	1313	132	4714	ENSECAG00000004387,ENSECAG00000008639,ENSECAG00000007584,ENSECAG00000005719,ENSECAG00000007671,ENSECAG00000005796,ENSECAG00000000320,ENSECAG00000008363,ENSECAG00000000767,ENSECAG00000008284,ENSECAG00000006802,ENSECAG00000000203,ENSECAG00000008396,ENSECAG00000001700,ENSECAG00000004617,ENSECAG00000006181,ENSECAG00000006626,ENSECAG00000000407,ENSECAG00000001156,ENSECAG00000000813,ENSECAG00000006481,…
GO:1902531	regulation of intracellular signal transduction	biological_process	0.0071728	0.13113	87	1313	249	4714	ENSECAG00000002266,ENSECAG00000002919,ENSECAG00000006321,ENSECAG00000001834,ENSECAG00000008144,ENSECAG00000004651,ENSECAG00000008358,ENSECAG00000001064,ENSECAG00000006859,ENSECAG00000004792,ENSECAG00000006949,ENSECAG00000007125,ENSECAG00000007165,ENSECAG00000000626,ENSECAG00000008082,ENSECAG00000006963,ENSECAG00000000374,ENSECAG00000007269,ENSECAG00000001129,ENSECAG00000004998,ENSECAG00000002746,…
GO:0016810	hydrolase activity, acting on carbon-nitrogen (but not peptide) bonds	molecular_function	0.0073158	0.13353	12	1313	22	4714	ENSECAG00000008358,ENSECAG00000008366,ENSECAG00000000122,ENSECAG00000006259,ENSECAG00000000449,ENSECAG00000007480,ENSECAG00000002905,ENSECAG00000006071,ENSECAG00000006963,ENSECAG00000007726,ENSECAG00000000974,ENSECAG00000008308
GO:0007051	spindle organization	biological_process	0.007355	0.13378	12	1313	22	4714	ENSECAG00000004593,ENSECAG00000006289,ENSECAG00000005925,ENSECAG00000007562,ENSECAG00000006607,ENSECAG00000007431,ENSECAG00000007349,ENSECAG00000005865,ENSECAG00000008051,ENSECAG00000003775,ENSECAG00000004845,ENSECAG00000006869
GO:2000113	negative regulation of cellular macromolecule biosynthetic process	biological_process	0.0073635	0.13378	71	1313	198	4714	ENSECAG00000005833,ENSECAG00000006949,ENSECAG00000007563,ENSECAG00000000551,ENSECAG00000007003,ENSECAG00000008702,ENSECAG00000000700,ENSECAG00000000266,ENSECAG00000008240,ENSECAG00000007200,ENSECAG00000008029,ENSECAG00000007560,ENSECAG00000006453,ENSECAG00000000373,ENSECAG00000000035,ENSECAG00000003271,ENSECAG00000004845,ENSECAG00000004843,ENSECAG00000000861,ENSECAG00000000940,ENSECAG00000006481,…
GO:0004386	helicase activity	molecular_function	0.0073642	0.13378	12	1313	22	4714	ENSECAG00000000545,ENSECAG00000007770,ENSECAG00000007563,ENSECAG00000007404,ENSECAG00000005146,ENSECAG00000007536,ENSECAG00000006958,ENSECAG00000000110,ENSECAG00000000473,ENSECAG00000000539,ENSECAG00000003601,ENSECAG00000006839
GO:0031327	negative regulation of cellular biosynthetic process	biological_process	0.0074302	0.13476	76	1313	214	4714	ENSECAG00000002919,ENSECAG00000008702,ENSECAG00000008240,ENSECAG00000006707,ENSECAG00000000266,ENSECAG00000007200,ENSECAG00000008029,ENSECAG00000007560,ENSECAG00000000700,ENSECAG00000000373,ENSECAG00000000035,ENSECAG00000006453,ENSECAG00000005833,ENSECAG00000007563,ENSECAG00000000551,ENSECAG00000006949,ENSECAG00000007003,ENSECAG00000000392,ENSECAG00000006963,ENSECAG00000000621,ENSECAG00000000453,…
GO:0010648	negative regulation of cell communication	biological_process	0.0074791	0.13529	64	1313	176	4714	ENSECAG00000008164,ENSECAG00000002491,ENSECAG00000004757,ENSECAG00000007047,ENSECAG00000007717,ENSECAG00000005203,ENSECAG00000006474,ENSECAG00000004592,ENSECAG00000007551,ENSECAG00000008454,ENSECAG00000008055,ENSECAG00000006166,ENSECAG00000006980,ENSECAG00000007138,ENSECAG00000002142,ENSECAG00000005495,ENSECAG00000003448,ENSECAG00000000473,ENSECAG00000005881,ENSECAG00000006331,ENSECAG00000000727,…
GO:0005637	nuclear inner membrane	cellular_component	0.0074831	0.13529	6	1313	8	4714	ENSECAG00000000212,ENSECAG00000007942,ENSECAG00000000797,ENSECAG00000005495,ENSECAG00000000130,ENSECAG00000005661
GO:0005905	coated pit	cellular_component	0.0075035	0.13544	6	1313	8	4714	ENSECAG00000008017,ENSECAG00000000852,ENSECAG00000004484,ENSECAG00000006998,ENSECAG00000000435,ENSECAG00000002380
GO:0051489	regulation of filopodium assembly	biological_process	0.0075481	0.13587	6	1313	8	4714	ENSECAG00000008034,ENSECAG00000006495,ENSECAG00000004757,ENSECAG00000004536,ENSECAG00000000791,ENSECAG00000008056
GO:0043124	negative regulation of I-kappaB kinase/NF-kappaB signaling	biological_process	0.0075509	0.13587	6	1313	8	4714	ENSECAG00000002142,ENSECAG00000005210,ENSECAG00000007747,ENSECAG00000008495,ENSECAG00000003503,ENSECAG00000007240
GO:0036503	ERAD pathway	biological_process	0.0075838	0.13604	5	1313	6	4714	ENSECAG00000006835,ENSECAG00000004152,ENSECAG00000007007,ENSECAG00000007727,ENSECAG00000003601
GO:0043687	post-translational protein modification	biological_process	0.0076288	0.13604	5	1313	6	4714	ENSECAG00000007303,ENSECAG00000007727,ENSECAG00000006659,ENSECAG00000007007,ENSECAG00000000823
GO:0006308	DNA catabolic process	biological_process	0.0076639	0.13604	5	1313	6	4714	ENSECAG00000001360,ENSECAG00000006839,ENSECAG00000008130,ENSECAG00000006079,ENSECAG00000008513
GO:0008105	asymmetric protein localization	biological_process	0.0076697	0.13604	5	1313	6	4714	ENSECAG00000006959,ENSECAG00000000356,ENSECAG00000007584,ENSECAG00000002823,ENSECAG00000002920
GO:0017112	Rab guanyl-nucleotide exchange factor activity	molecular_function	0.0076886	0.13604	5	1313	6	4714	ENSECAG00000006558,ENSECAG00000006755,ENSECAG00000002508,ENSECAG00000007422,ENSECAG00000000298
GO:0007131	reciprocal meiotic recombination	biological_process	0.0076901	0.13604	5	1313	6	4714	ENSECAG00000003367,ENSECAG00000008011,ENSECAG00000005608,ENSECAG00000001005,ENSECAG00000005949
GO:0035825	reciprocal DNA recombination	biological_process	0.0076901	0.13604	5	1313	6	4714	ENSECAG00000003367,ENSECAG00000005608,ENSECAG00000008011,ENSECAG00000005949,ENSECAG00000001005
GO:0050681	androgen receptor binding	molecular_function	0.0076922	0.13604	5	1313	6	4714	ENSECAG00000001963,ENSECAG00000003473,ENSECAG00000003091,ENSECAG00000008164,ENSECAG00000008318
GO:0030660	Golgi-associated vesicle membrane	cellular_component	0.0076932	0.13604	5	1313	6	4714	ENSECAG00000000124,ENSECAG00000008167,ENSECAG00000007377,ENSECAG00000007600,ENSECAG00000006626
GO:0030662	coated vesicle membrane	cellular_component	0.0076932	0.13604	5	1313	6	4714	ENSECAG00000002321,ENSECAG00000000852,ENSECAG00000008017,ENSECAG00000000124,ENSECAG00000007600
GO:2000058	regulation of protein ubiquitination involved in ubiquitin-dependent protein catabolic process	biological_process	0.0076932	0.13604	5	1313	6	4714	ENSECAG00000001262,ENSECAG00000004387,ENSECAG00000004792,ENSECAG00000007269,ENSECAG00000004617
GO:0006281	DNA repair	biological_process	0.0077037	0.13604	31	1313	75	4714	ENSECAG00000006077,ENSECAG00000008337,ENSECAG00000007003,ENSECAG00000004617,ENSECAG00000006736,ENSECAG00000007563,ENSECAG00000000171,ENSECAG00000007797,ENSECAG00000002889,ENSECAG00000000162,ENSECAG00000003367,ENSECAG00000000940,ENSECAG00000003601,ENSECAG00000007802,ENSECAG00000001005,ENSECAG00000004845,ENSECAG00000001653,ENSECAG00000006166,ENSECAG00000005949,ENSECAG00000000545,ENSECAG00000000307,…
GO:0051960	regulation of nervous system development	biological_process	0.0077629	0.13688	43	1313	111	4714	ENSECAG00000003955,ENSECAG00000005759,ENSECAG00000002833,ENSECAG00000006949,ENSECAG00000006827,ENSECAG00000008484,ENSECAG00000006421,ENSECAG00000008712,ENSECAG00000000034,ENSECAG00000006983,ENSECAG00000007373,ENSECAG00000001262,ENSECAG00000000751,ENSECAG00000001445,ENSECAG00000001064,ENSECAG00000002117,ENSECAG00000007147,ENSECAG00000002918,ENSECAG00000005111,ENSECAG00000005708,ENSECAG00000001965,…
GO:0005578	proteinaceous extracellular matrix	cellular_component	0.0078612	0.1384	18	1313	38	4714	ENSECAG00000000353,ENSECAG00000008518,ENSECAG00000000296,ENSECAG00000008509,ENSECAG00000007511,ENSECAG00000007493,ENSECAG00000007047,ENSECAG00000003318,ENSECAG00000007376,ENSECAG00000007173,ENSECAG00000000234,ENSECAG00000008296,ENSECAG00000007861,ENSECAG00000000417,ENSECAG00000007044,ENSECAG00000000579,ENSECAG00000003966,ENSECAG00000001652
GO:0030029	actin filament-based process	biological_process	0.0080064	0.14057	37	1313	93	4714	ENSECAG00000006756,ENSECAG00000007183,ENSECAG00000007139,ENSECAG00000000025,ENSECAG00000007611,ENSECAG00000002596,ENSECAG00000000791,ENSECAG00000000174,ENSECAG00000006944,ENSECAG00000003331,ENSECAG00000007589,ENSECAG00000006495,ENSECAG00000000753,ENSECAG00000000797,ENSECAG00000008144,ENSECAG00000004288,ENSECAG00000008201,ENSECAG00000000530,ENSECAG00000007104,ENSECAG00000006877,ENSECAG00000007734,…
GO:0050801	ion homeostasis	biological_process	0.0080091	0.14057	37	1313	93	4714	ENSECAG00000000095,ENSECAG00000006290,ENSECAG00000006181,ENSECAG00000004617,ENSECAG00000006892,ENSECAG00000008457,ENSECAG00000001129,ENSECAG00000008396,ENSECAG00000008639,ENSECAG00000005719,ENSECAG00000004387,ENSECAG00000007671,ENSECAG00000008363,ENSECAG00000000767,ENSECAG00000008392,ENSECAG00000007377,ENSECAG00000000231,ENSECAG00000008683,ENSECAG00000008174,ENSECAG00000006789,ENSECAG00000000626,…
GO:0009314	response to radiation	biological_process	0.0080463	0.141	23	1313	52	4714	ENSECAG00000004617,ENSECAG00000007003,ENSECAG00000006077,ENSECAG00000008337,ENSECAG00000000477,ENSECAG00000008480,ENSECAG00000005833,ENSECAG00000007539,ENSECAG00000004845,ENSECAG00000000231,ENSECAG00000004755,ENSECAG00000007976,ENSECAG00000007727,ENSECAG00000000073,ENSECAG00000000940,ENSECAG00000007396,ENSECAG00000002746,ENSECAG00000005949,ENSECAG00000007807,ENSECAG00000007692,ENSECAG00000006929,…
GO:0007059	chromosome segregation	biological_process	0.0080771	0.14132	15	1313	30	4714	ENSECAG00000005938,ENSECAG00000006949,ENSECAG00000001041,ENSECAG00000007563,ENSECAG00000006607,ENSECAG00000003883,ENSECAG00000005608,ENSECAG00000001359,ENSECAG00000001005,ENSECAG00000005087,ENSECAG00000006038,ENSECAG00000003367,ENSECAG00000008011,ENSECAG00000007470,ENSECAG00000000383
GO:0090130	tissue migration	biological_process	0.0081009	0.14152	15	1313	30	4714	ENSECAG00000008296,ENSECAG00000000011,ENSECAG00000000136,ENSECAG00000000091,ENSECAG00000000012,ENSECAG00000006771,ENSECAG00000008227,ENSECAG00000008055,ENSECAG00000000626,ENSECAG00000005067,ENSECAG00000006442,ENSECAG00000007994,ENSECAG00000005719,ENSECAG00000008622,ENSECAG00000004757
GO:0045862	positive regulation of proteolysis	biological_process	0.0084969	0.14822	19	1313	41	4714	ENSECAG00000003601,ENSECAG00000007727,ENSECAG00000004617,ENSECAG00000003503,ENSECAG00000007993,ENSECAG00000007376,ENSECAG00000007542,ENSECAG00000005210,ENSECAG00000008296,ENSECAG00000007269,ENSECAG00000006592,ENSECAG00000000314,ENSECAG00000000238,ENSECAG00000007807,ENSECAG00000001360,ENSECAG00000001262,ENSECAG00000004387,ENSECAG00000001064,ENSECAG00000006638
GO:0006898	receptor-mediated endocytosis	biological_process	0.0085155	0.14831	19	1313	41	4714	ENSECAG00000000291,ENSECAG00000000435,ENSECAG00000000373,ENSECAG00000003570,ENSECAG00000000852,ENSECAG00000007129,ENSECAG00000000473,ENSECAG00000006998,ENSECAG00000003448,ENSECAG00000002266,ENSECAG00000003079,ENSECAG00000007338,ENSECAG00000004536,ENSECAG00000008017,ENSECAG00000006886,ENSECAG00000005573,ENSECAG00000007244,ENSECAG00000006233,ENSECAG00000005221
GO:0004842	ubiquitin-protein transferase activity	molecular_function	0.0086641	0.15067	25	1313	58	4714	ENSECAG00000000751,ENSECAG00000000544,ENSECAG00000008318,ENSECAG00000003448,ENSECAG00000000029,ENSECAG00000000327,ENSECAG00000006675,ENSECAG00000000855,ENSECAG00000001141,ENSECAG00000003388,ENSECAG00000006364,ENSECAG00000000627,ENSECAG00000008082,ENSECAG00000007165,ENSECAG00000007003,ENSECAG00000007124,ENSECAG00000007549,ENSECAG00000008712,ENSECAG00000000162,ENSECAG00000004792,ENSECAG00000007222,…
GO:0032940	secretion by cell	biological_process	0.0088045	0.15288	47	1313	124	4714	ENSECAG00000006803,ENSECAG00000000870,ENSECAG00000004691,ENSECAG00000000014,ENSECAG00000008441,ENSECAG00000001445,ENSECAG00000007384,ENSECAG00000004651,ENSECAG00000002117,ENSECAG00000004362,ENSECAG00000006321,ENSECAG00000001834,ENSECAG00000000271,ENSECAG00000000047,ENSECAG00000001372,ENSECAG00000007629,ENSECAG00000004911,ENSECAG00000000626,ENSECAG00000005759,ENSECAG00000000791,ENSECAG00000007108,…
GO:0030016	myofibril	cellular_component	0.0088961	0.15317	13	1313	25	4714	ENSECAG00000004387,ENSECAG00000007560,ENSECAG00000006949,ENSECAG00000007718,ENSECAG00000007545,ENSECAG00000005145,ENSECAG00000007665,ENSECAG00000000953,ENSECAG00000007265,ENSECAG00000002919,ENSECAG00000008396,ENSECAG00000000306,ENSECAG00000002596
GO:0051168	nuclear export	biological_process	0.00892	0.15317	13	1313	25	4714	ENSECAG00000000556,ENSECAG00000002155,ENSECAG00000006239,ENSECAG00000000507,ENSECAG00000000014,ENSECAG00000008164,ENSECAG00000007483,ENSECAG00000001426,ENSECAG00000000188,ENSECAG00000007687,ENSECAG00000000974,ENSECAG00000000708,ENSECAG00000000042
GO:0019787	ubiquitin-like protein transferase activity	molecular_function	0.0089211	0.15317	26	1313	61	4714	ENSECAG00000000627,ENSECAG00000007165,ENSECAG00000007003,ENSECAG00000008082,ENSECAG00000000855,ENSECAG00000007993,ENSECAG00000003388,ENSECAG00000006364,ENSECAG00000001141,ENSECAG00000007222,ENSECAG00000004792,ENSECAG00000000162,ENSECAG00000003091,ENSECAG00000002490,ENSECAG00000002745,ENSECAG00000006481,ENSECAG00000007124,ENSECAG00000008712,ENSECAG00000007549,ENSECAG00000000751,ENSECAG00000000327,…
GO:0044420	extracellular matrix component	cellular_component	0.0089666	0.15317	9	1313	15	4714	ENSECAG00000000296,ENSECAG00000000417,ENSECAG00000008509,ENSECAG00000008518,ENSECAG00000007376,ENSECAG00000007173,ENSECAG00000007493,ENSECAG00000001652,ENSECAG00000007044
GO:0005938	cell cortex	cellular_component	0.0089667	0.15317	13	1313	25	4714	ENSECAG00000004387,ENSECAG00000005719,ENSECAG00000000791,ENSECAG00000007718,ENSECAG00000006949,ENSECAG00000002920,ENSECAG00000000651,ENSECAG00000006844,ENSECAG00000003331,ENSECAG00000005794,ENSECAG00000000303,ENSECAG00000007173,ENSECAG00000000527
GO:0015399	primary active transmembrane transporter activity	molecular_function	0.0089868	0.15317	9	1313	15	4714	ENSECAG00000002919,ENSECAG00000000323,ENSECAG00000007880,ENSECAG00000007288,ENSECAG00000007671,ENSECAG00000005796,ENSECAG00000000643,ENSECAG00000006784,ENSECAG00000000669
GO:0015405	P-P-bond-hydrolysis-driven transmembrane transporter activity	molecular_function	0.0089868	0.15317	9	1313	15	4714	ENSECAG00000007288,ENSECAG00000007880,ENSECAG00000002919,ENSECAG00000000323,ENSECAG00000006784,ENSECAG00000000669,ENSECAG00000007671,ENSECAG00000005796,ENSECAG00000000643
GO:0016820	hydrolase activity, acting on acid anhydrides, catalyzing transmembrane movement of substances	molecular_function	0.0089868	0.15317	9	1313	15	4714	ENSECAG00000002919,ENSECAG00000000323,ENSECAG00000007880,ENSECAG00000007288,ENSECAG00000000643,ENSECAG00000007671,ENSECAG00000005796,ENSECAG00000000669,ENSECAG00000006784
GO:0042626	ATPase activity, coupled to transmembrane movement of substances	molecular_function	0.0089868	0.15317	9	1313	15	4714	ENSECAG00000007671,ENSECAG00000005796,ENSECAG00000000643,ENSECAG00000006784,ENSECAG00000000669,ENSECAG00000002919,ENSECAG00000000323,ENSECAG00000007288,ENSECAG00000007880
GO:0051225	spindle assembly	biological_process	0.0090045	0.15317	9	1313	15	4714	ENSECAG00000005925,ENSECAG00000006607,ENSECAG00000004593,ENSECAG00000006289,ENSECAG00000004845,ENSECAG00000006869,ENSECAG00000007431,ENSECAG00000005865,ENSECAG00000008051
GO:0050852	T cell receptor signaling pathway	biological_process	0.0090048	0.15317	9	1313	15	4714	ENSECAG00000004387,ENSECAG00000008358,ENSECAG00000008015,ENSECAG00000007192,ENSECAG00000000291,ENSECAG00000007377,ENSECAG00000000984,ENSECAG00000000231,ENSECAG00000008596
GO:0050770	regulation of axonogenesis	biological_process	0.009005	0.15317	9	1313	15	4714	ENSECAG00000003955,ENSECAG00000004387,ENSECAG00000001064,ENSECAG00000002746,ENSECAG00000001205,ENSECAG00000007275,ENSECAG00000008277,ENSECAG00000008034,ENSECAG00000007709
GO:0018107	peptidyl-threonine phosphorylation	biological_process	0.0090076	0.15317	9	1313	15	4714	ENSECAG00000007431,ENSECAG00000005881,ENSECAG00000008480,ENSECAG00000000392,ENSECAG00000002918,ENSECAG00000006771,ENSECAG00000000626,ENSECAG00000000791,ENSECAG00000004757
GO:0030307	positive regulation of cell growth	biological_process	0.0090091	0.15317	9	1313	15	4714	ENSECAG00000008310,ENSECAG00000007963,ENSECAG00000004757,ENSECAG00000000751,ENSECAG00000001205,ENSECAG00000003955,ENSECAG00000007471,ENSECAG00000007897,ENSECAG00000005760
GO:0022836	gated channel activity	molecular_function	0.0091438	0.15501	27	1313	64	4714	ENSECAG00000000407,ENSECAG00000003311,ENSECAG00000001156,ENSECAG00000000231,ENSECAG00000000813,ENSECAG00000002359,ENSECAG00000007439,ENSECAG00000002236,ENSECAG00000007214,ENSECAG00000000317,ENSECAG00000000431,ENSECAG00000005559,ENSECAG00000007194,ENSECAG00000000438,ENSECAG00000006802,ENSECAG00000000924,ENSECAG00000005968,ENSECAG00000000632,ENSECAG00000000043,ENSECAG00000000203,ENSECAG00000007584,…
GO:0043122	regulation of I-kappaB kinase/NF-kappaB signaling	biological_process	0.0091445	0.15501	20	1313	44	4714	ENSECAG00000007240,ENSECAG00000003503,ENSECAG00000000626,ENSECAG00000007165,ENSECAG00000001197,ENSECAG00000007747,ENSECAG00000006626,ENSECAG00000007125,ENSECAG00000008659,ENSECAG00000000352,ENSECAG00000005704,ENSECAG00000006949,ENSECAG00000000458,ENSECAG00000007976,ENSECAG00000008495,ENSECAG00000002142,ENSECAG00000005719,ENSECAG00000000501,ENSECAG00000001129,ENSECAG00000005210
GO:0009890	negative regulation of biosynthetic process	biological_process	0.0093316	0.15794	77	1313	219	4714	ENSECAG00000008702,ENSECAG00000002919,ENSECAG00000000373,ENSECAG00000000035,ENSECAG00000006453,ENSECAG00000007200,ENSECAG00000008029,ENSECAG00000007560,ENSECAG00000006707,ENSECAG00000008240,ENSECAG00000000266,ENSECAG00000000700,ENSECAG00000005833,ENSECAG00000007003,ENSECAG00000000551,ENSECAG00000007563,ENSECAG00000006949,ENSECAG00000000453,ENSECAG00000000621,ENSECAG00000008531,ENSECAG00000000392,…
GO:0007269	neurotransmitter secretion	biological_process	0.0094184	0.15901	11	1313	20	4714	ENSECAG00000002746,ENSECAG00000004387,ENSECAG00000007671,ENSECAG00000004651,ENSECAG00000006959,ENSECAG00000005759,ENSECAG00000006803,ENSECAG00000002823,ENSECAG00000001372,ENSECAG00000001834,ENSECAG00000002117
GO:0044089	positive regulation of cellular component biogenesis	biological_process	0.0094235	0.15901	29	1313	70	4714	ENSECAG00000003601,ENSECAG00000000034,ENSECAG00000006421,ENSECAG00000007139,ENSECAG00000006944,ENSECAG00000005759,ENSECAG00000002569,ENSECAG00000008056,ENSECAG00000004757,ENSECAG00000006949,ENSECAG00000004536,ENSECAG00000008034,ENSECAG00000001582,ENSECAG00000004362,ENSECAG00000002117,ENSECAG00000006592,ENSECAG00000000308,ENSECAG00000006495,ENSECAG00000002918,ENSECAG00000008495,ENSECAG00000008187,…
GO:0005770	late endosome	cellular_component	0.0094361	0.15901	11	1313	20	4714	ENSECAG00000008167,ENSECAG00000006950,ENSECAG00000007880,ENSECAG00000004362,ENSECAG00000006943,ENSECAG00000007801,ENSECAG00000006995,ENSECAG00000004287,ENSECAG00000006772,ENSECAG00000006983,ENSECAG00000004911
GO:0098662	inorganic cation transmembrane transport	biological_process	0.0097447	0.16396	37	1313	94	4714	ENSECAG00000002236,ENSECAG00000008392,ENSECAG00000003311,ENSECAG00000000231,ENSECAG00000004260,ENSECAG00000006450,ENSECAG00000003955,ENSECAG00000000317,ENSECAG00000007214,ENSECAG00000000431,ENSECAG00000006518,ENSECAG00000005968,ENSECAG00000002919,ENSECAG00000007806,ENSECAG00000000014,ENSECAG00000000291,ENSECAG00000000751,ENSECAG00000007786,ENSECAG00000007659,ENSECAG00000000813,ENSECAG00000006481,…
GO:0015267	channel activity	molecular_function	0.0097824	0.16411	36	1313	91	4714	ENSECAG00000000493,ENSECAG00000007439,ENSECAG00000002236,ENSECAG00000007539,ENSECAG00000003311,ENSECAG00000000231,ENSECAG00000003955,ENSECAG00000005559,ENSECAG00000000317,ENSECAG00000007214,ENSECAG00000000431,ENSECAG00000005968,ENSECAG00000000043,ENSECAG00000007194,ENSECAG00000007692,ENSECAG00000000130,ENSECAG00000000014,ENSECAG00000007786,ENSECAG00000002376,ENSECAG00000007659,ENSECAG00000000813,…
GO:0022803	passive transmembrane transporter activity	molecular_function	0.0097824	0.16411	36	1313	91	4714	ENSECAG00000003602,ENSECAG00000006181,ENSECAG00000000813,ENSECAG00000002359,ENSECAG00000001156,ENSECAG00000000407,ENSECAG00000008500,ENSECAG00000005100,ENSECAG00000004387,ENSECAG00000007335,ENSECAG00000007584,ENSECAG00000000924,ENSECAG00000000632,ENSECAG00000000203,ENSECAG00000006802,ENSECAG00000000438,ENSECAG00000003955,ENSECAG00000005559,ENSECAG00000007214,ENSECAG00000000317,ENSECAG00000000431,…
GO:0050767	regulation of neurogenesis	biological_process	0.0097982	0.16414	35	1313	88	4714	ENSECAG00000002918,ENSECAG00000005708,ENSECAG00000001965,ENSECAG00000007147,ENSECAG00000001262,ENSECAG00000007373,ENSECAG00000001445,ENSECAG00000001064,ENSECAG00000000751,ENSECAG00000006983,ENSECAG00000008484,ENSECAG00000008712,ENSECAG00000006827,ENSECAG00000006949,ENSECAG00000003955,ENSECAG00000007709,ENSECAG00000008034,ENSECAG00000008277,ENSECAG00000007269,ENSECAG00000000311,ENSECAG00000007275,…
GO:0051186	cofactor metabolic process	biological_process	0.009997	0.16722	17	1313	36	4714	ENSECAG00000005917,ENSECAG00000006213,ENSECAG00000003345,ENSECAG00000007391,ENSECAG00000008468,ENSECAG00000003757,ENSECAG00000007200,ENSECAG00000006289,ENSECAG00000005244,ENSECAG00000001568,ENSECAG00000003882,ENSECAG00000008003,ENSECAG00000005795,ENSECAG00000000047,ENSECAG00000000350,ENSECAG00000005517,ENSECAG00000001129
GO:1901565	organonitrogen compound catabolic process	biological_process	0.010401	0.17348	14	1313	28	4714	ENSECAG00000007726,ENSECAG00000008543,ENSECAG00000001129,ENSECAG00000000580,ENSECAG00000002919,ENSECAG00000002389,ENSECAG00000007083,ENSECAG00000000095,ENSECAG00000000939,ENSECAG00000005769,ENSECAG00000008398,ENSECAG00000008358,ENSECAG00000008161,ENSECAG00000000122
GO:0010631	epithelial cell migration	biological_process	0.010417	0.17348	14	1313	28	4714	ENSECAG00000005719,ENSECAG00000008622,ENSECAG00000004757,ENSECAG00000005067,ENSECAG00000008227,ENSECAG00000008055,ENSECAG00000006771,ENSECAG00000000626,ENSECAG00000006442,ENSECAG00000000091,ENSECAG00000000012,ENSECAG00000000011,ENSECAG00000008296,ENSECAG00000000136
GO:0090132	epithelium migration	biological_process	0.010417	0.17348	14	1313	28	4714	ENSECAG00000000012,ENSECAG00000000091,ENSECAG00000000136,ENSECAG00000008296,ENSECAG00000000011,ENSECAG00000008622,ENSECAG00000004757,ENSECAG00000005719,ENSECAG00000006442,ENSECAG00000006771,ENSECAG00000008227,ENSECAG00000008055,ENSECAG00000000626,ENSECAG00000005067
GO:0051640	organelle localization	biological_process	0.010518	0.17491	23	1313	53	4714	ENSECAG00000003473,ENSECAG00000006827,ENSECAG00000002823,ENSECAG00000003775,ENSECAG00000000188,ENSECAG00000000626,ENSECAG00000006959,ENSECAG00000006485,ENSECAG00000007374,ENSECAG00000006949,ENSECAG00000004536,ENSECAG00000000797,ENSECAG00000007805,ENSECAG00000000709,ENSECAG00000003428,ENSECAG00000003079,ENSECAG00000004615,ENSECAG00000006803,ENSECAG00000004387,ENSECAG00000002746,ENSECAG00000001205,…
GO:0051247	positive regulation of protein metabolic process	biological_process	0.010538	0.17499	77	1313	220	4714	ENSECAG00000002266,ENSECAG00000003235,ENSECAG00000002919,ENSECAG00000007385,ENSECAG00000007376,ENSECAG00000005760,ENSECAG00000001064,ENSECAG00000004152,ENSECAG00000006859,ENSECAG00000006638,ENSECAG00000000556,ENSECAG00000004651,ENSECAG00000000314,ENSECAG00000000238,ENSECAG00000003601,ENSECAG00000004792,ENSECAG00000000423,ENSECAG00000006949,ENSECAG00000000626,ENSECAG00000006592,ENSECAG00000007962,…
GO:0090287	regulation of cellular response to growth factor stimulus	biological_process	0.010818	0.17938	18	1313	39	4714	ENSECAG00000000626,ENSECAG00000001963,ENSECAG00000007047,ENSECAG00000006949,ENSECAG00000000011,ENSECAG00000000091,ENSECAG00000008518,ENSECAG00000008055,ENSECAG00000007400,ENSECAG00000000138,ENSECAG00000005760,ENSECAG00000005495,ENSECAG00000008296,ENSECAG00000000727,ENSECAG00000003789,ENSECAG00000005797,ENSECAG00000001965,ENSECAG00000002266
GO:0005789	endoplasmic reticulum membrane	cellular_component	0.011093	0.18366	25	1313	59	4714	ENSECAG00000000651,ENSECAG00000004617,ENSECAG00000003030,ENSECAG00000008453,ENSECAG00000002890,ENSECAG00000008164,ENSECAG00000000728,ENSECAG00000007727,ENSECAG00000007800,ENSECAG00000005707,ENSECAG00000007377,ENSECAG00000008495,ENSECAG00000000577,ENSECAG00000000320,ENSECAG00000006707,ENSECAG00000000404,ENSECAG00000006280,ENSECAG00000007671,ENSECAG00000000029,ENSECAG00000007179,ENSECAG00000003079,…
GO:0022406	membrane docking	biological_process	0.011155	0.18437	8	1313	13	4714	ENSECAG00000002972,ENSECAG00000006506,ENSECAG00000002266,ENSECAG00000008168,ENSECAG00000006803,ENSECAG00000002522,ENSECAG00000006808,ENSECAG00000007384
GO:2000106	regulation of leukocyte apoptotic process	biological_process	0.011224	0.18437	8	1313	13	4714	ENSECAG00000008358,ENSECAG00000005081,ENSECAG00000006983,ENSECAG00000000014,ENSECAG00000007807,ENSECAG00000006474,ENSECAG00000006518,ENSECAG00000008215
GO:0031674	I band	cellular_component	0.011245	0.18437	8	1313	13	4714	ENSECAG00000007665,ENSECAG00000007545,ENSECAG00000006949,ENSECAG00000004387,ENSECAG00000002596,ENSECAG00000000306,ENSECAG00000002919,ENSECAG00000007265
GO:0006821	chloride transport	biological_process	0.011282	0.18437	8	1313	13	4714	ENSECAG00000005100,ENSECAG00000005559,ENSECAG00000003602,ENSECAG00000007692,ENSECAG00000000632,ENSECAG00000000527,ENSECAG00000000924,ENSECAG00000000493
GO:0005871	kinesin complex	cellular_component	0.011291	0.18437	8	1313	13	4714	ENSECAG00000002798,ENSECAG00000007559,ENSECAG00000000596,ENSECAG00000008028,ENSECAG00000006607,ENSECAG00000006304,ENSECAG00000007299,ENSECAG00000000746
GO:0044448	cell cortex part	cellular_component	0.011304	0.18437	8	1313	13	4714	ENSECAG00000000527,ENSECAG00000000303,ENSECAG00000005794,ENSECAG00000003331,ENSECAG00000006844,ENSECAG00000002920,ENSECAG00000007718,ENSECAG00000000791
GO:0061572	actin filament bundle organization	biological_process	0.01131	0.18437	8	1313	13	4714	ENSECAG00000008056,ENSECAG00000002746,ENSECAG00000000791,ENSECAG00000007763,ENSECAG00000007189,ENSECAG00000002920,ENSECAG00000008191,ENSECAG00000007589
GO:0048259	regulation of receptor-mediated endocytosis	biological_process	0.011312	0.18437	8	1313	13	4714	ENSECAG00000000291,ENSECAG00000003570,ENSECAG00000000852,ENSECAG00000008017,ENSECAG00000000473,ENSECAG00000006998,ENSECAG00000003448,ENSECAG00000006233
GO:0035258	steroid hormone receptor binding	molecular_function	0.011312	0.18437	8	1313	13	4714	ENSECAG00000006949,ENSECAG00000000546,ENSECAG00000001963,ENSECAG00000007847,ENSECAG00000008164,ENSECAG00000008318,ENSECAG00000003473,ENSECAG00000003091
GO:0017137	Rab GTPase binding	molecular_function	0.011313	0.18437	8	1313	13	4714	ENSECAG00000007559,ENSECAG00000008643,ENSECAG00000005794,ENSECAG00000004286,ENSECAG00000006558,ENSECAG00000007747,ENSECAG00000006803,ENSECAG00000000381
GO:0005604	basement membrane	cellular_component	0.011313	0.18437	8	1313	13	4714	ENSECAG00000007173,ENSECAG00000007376,ENSECAG00000000417,ENSECAG00000000296,ENSECAG00000008518,ENSECAG00000007044,ENSECAG00000001652,ENSECAG00000007493
GO:0042175	nuclear outer membrane-endoplasmic reticulum membrane network	cellular_component	0.011332	0.18442	26	1313	62	4714	ENSECAG00000007727,ENSECAG00000005707,ENSECAG00000007377,ENSECAG00000007800,ENSECAG00000002890,ENSECAG00000008164,ENSECAG00000008453,ENSECAG00000003030,ENSECAG00000004617,ENSECAG00000000651,ENSECAG00000000728,ENSECAG00000007179,ENSECAG00000000029,ENSECAG00000006835,ENSECAG00000008167,ENSECAG00000007962,ENSECAG00000006787,ENSECAG00000003079,ENSECAG00000000320,ENSECAG00000000577,ENSECAG00000008495,…
GO:0005096	GTPase activator activity	molecular_function	0.011529	0.18736	12	1313	23	4714	ENSECAG00000005829,ENSECAG00000007189,ENSECAG00000000199,ENSECAG00000006710,ENSECAG00000006983,ENSECAG00000008040,ENSECAG00000007228,ENSECAG00000004465,ENSECAG00000007139,ENSECAG00000008162,ENSECAG00000005203,ENSECAG00000006245
GO:0007160	cell-matrix adhesion	biological_process	0.011553	0.18748	12	1313	23	4714	ENSECAG00000006442,ENSECAG00000000791,ENSECAG00000001652,ENSECAG00000006949,ENSECAG00000005203,ENSECAG00000008518,ENSECAG00000008201,ENSECAG00000008457,ENSECAG00000005833,ENSECAG00000007183,ENSECAG00000000417,ENSECAG00000007589
GO:0003779	actin binding	molecular_function	0.011589	0.1878	19	1313	42	4714	ENSECAG00000007023,ENSECAG00000007265,ENSECAG00000003124,ENSECAG00000007690,ENSECAG00000008248,ENSECAG00000007718,ENSECAG00000003122,ENSECAG00000007611,ENSECAG00000002596,ENSECAG00000006756,ENSECAG00000005794,ENSECAG00000006877,ENSECAG00000006944,ENSECAG00000003331,ENSECAG00000006844,ENSECAG00000008056,ENSECAG00000000529,ENSECAG00000000791,ENSECAG00000002920
GO:1901701	cellular response to oxygen-containing compound	biological_process	0.011843	0.19163	36	1313	92	4714	ENSECAG00000000417,ENSECAG00000005797,ENSECAG00000000077,ENSECAG00000007584,ENSECAG00000007129,ENSECAG00000007847,ENSECAG00000001568,ENSECAG00000000530,ENSECAG00000000095,ENSECAG00000008480,ENSECAG00000000953,ENSECAG00000007797,ENSECAG00000004755,ENSECAG00000006886,ENSECAG00000006442,ENSECAG00000000298,ENSECAG00000006771,ENSECAG00000007432,ENSECAG00000006495,ENSECAG00000007760,ENSECAG00000000047,…
GO:0023057	negative regulation of signaling	biological_process	0.011893	0.19217	62	1313	173	4714	ENSECAG00000007269,ENSECAG00000003448,ENSECAG00000001129,ENSECAG00000005495,ENSECAG00000005881,ENSECAG00000000473,ENSECAG00000000727,ENSECAG00000006331,ENSECAG00000006289,ENSECAG00000008495,ENSECAG00000008055,ENSECAG00000006166,ENSECAG00000007138,ENSECAG00000002746,ENSECAG00000002142,ENSECAG00000004387,ENSECAG00000000940,ENSECAG00000000011,ENSECAG00000005203,ENSECAG00000006474,ENSECAG00000004592,…
GO:0007346	regulation of mitotic cell cycle	biological_process	0.011938	0.1926	31	1313	77	4714	ENSECAG00000003367,ENSECAG00000004845,ENSECAG00000005608,ENSECAG00000001164,ENSECAG00000008337,ENSECAG00000007374,ENSECAG00000003883,ENSECAG00000007240,ENSECAG00000004617,ENSECAG00000006771,ENSECAG00000002920,ENSECAG00000006949,ENSECAG00000000317,ENSECAG00000001926,ENSECAG00000006607,ENSECAG00000007125,ENSECAG00000008531,ENSECAG00000002918,ENSECAG00000007806,ENSECAG00000006963,ENSECAG00000006592,…
GO:0008289	lipid binding	molecular_function	0.011953	0.1926	34	1313	86	4714	ENSECAG00000007104,ENSECAG00000006877,ENSECAG00000000565,ENSECAG00000007363,ENSECAG00000007520,ENSECAG00000006114,ENSECAG00000008227,ENSECAG00000007403,ENSECAG00000006772,ENSECAG00000000059,ENSECAG00000007962,ENSECAG00000007559,ENSECAG00000006998,ENSECAG00000000614,ENSECAG00000000852,ENSECAG00000007426,ENSECAG00000002380,ENSECAG00000007262,ENSECAG00000006981,ENSECAG00000006429,ENSECAG00000007800,…
GO:0022411	cellular component disassembly	biological_process	0.011985	0.19267	31	1313	77	4714	ENSECAG00000003473,ENSECAG00000007801,ENSECAG00000006659,ENSECAG00000007797,ENSECAG00000006429,ENSECAG00000006079,ENSECAG00000000127,ENSECAG00000006959,ENSECAG00000003331,ENSECAG00000005559,ENSECAG00000006213,ENSECAG00000008056,ENSECAG00000004372,ENSECAG00000000529,ENSECAG00000002155,ENSECAG00000006736,ENSECAG00000008017,ENSECAG00000000453,ENSECAG00000007486,ENSECAG00000000087,ENSECAG00000007247,…
GO:0048812	neuron projection morphogenesis	biological_process	0.011991	0.19267	31	1313	77	4714	ENSECAG00000008622,ENSECAG00000007373,ENSECAG00000007275,ENSECAG00000002746,ENSECAG00000004387,ENSECAG00000001064,ENSECAG00000000751,ENSECAG00000001205,ENSECAG00000000608,ENSECAG00000006983,ENSECAG00000005549,ENSECAG00000008040,ENSECAG00000007471,ENSECAG00000007709,ENSECAG00000002918,ENSECAG00000004615,ENSECAG00000007300,ENSECAG00000008034,ENSECAG00000007147,ENSECAG00000003428,ENSECAG00000008277,…
GO:0008026	ATP-dependent helicase activity	molecular_function	0.012117	0.19414	10	1313	18	4714	ENSECAG00000007536,ENSECAG00000005146,ENSECAG00000007404,ENSECAG00000007563,ENSECAG00000007770,ENSECAG00000000545,ENSECAG00000006839,ENSECAG00000000539,ENSECAG00000000110,ENSECAG00000006958
GO:0070035	purine NTP-dependent helicase activity	molecular_function	0.012117	0.19414	10	1313	18	4714	ENSECAG00000000110,ENSECAG00000000539,ENSECAG00000006839,ENSECAG00000006958,ENSECAG00000005146,ENSECAG00000007404,ENSECAG00000007536,ENSECAG00000000545,ENSECAG00000007770,ENSECAG00000007563
GO:0019439	aromatic compound catabolic process	biological_process	0.012213	0.19541	20	1313	45	4714	ENSECAG00000000122,ENSECAG00000008161,ENSECAG00000006519,ENSECAG00000008301,ENSECAG00000007334,ENSECAG00000008513,ENSECAG00000006079,ENSECAG00000008130,ENSECAG00000000077,ENSECAG00000000556,ENSECAG00000008358,ENSECAG00000006289,ENSECAG00000001568,ENSECAG00000001360,ENSECAG00000007897,ENSECAG00000005486,ENSECAG00000001582,ENSECAG00000001129,ENSECAG00000006839,ENSECAG00000007726
GO:1901699	cellular response to nitrogen compound	biological_process	0.012745	0.20364	21	1313	48	4714	ENSECAG00000000626,ENSECAG00000000298,ENSECAG00000006886,ENSECAG00000000791,ENSECAG00000006949,ENSECAG00000004755,ENSECAG00000000095,ENSECAG00000000953,ENSECAG00000006079,ENSECAG00000001568,ENSECAG00000007847,ENSECAG00000006983,ENSECAG00000008185,ENSECAG00000007584,ENSECAG00000000077,ENSECAG00000000974,ENSECAG00000002266,ENSECAG00000002919,ENSECAG00000000417,ENSECAG00000007760,ENSECAG00000006495
GO:0071826	ribonucleoprotein complex subunit organization	biological_process	0.01279	0.20407	16	1313	34	4714	ENSECAG00000007191,ENSECAG00000006079,ENSECAG00000000127,ENSECAG00000006339,ENSECAG00000000539,ENSECAG00000000556,ENSECAG00000000377,ENSECAG00000007824,ENSECAG00000000314,ENSECAG00000006649,ENSECAG00000006090,ENSECAG00000007486,ENSECAG00000007657,ENSECAG00000000974,ENSECAG00000000453,ENSECAG00000001582
GO:0007067	mitotic nuclear division	biological_process	0.012818	0.20423	16	1313	34	4714	ENSECAG00000005529,ENSECAG00000001359,ENSECAG00000005925,ENSECAG00000000306,ENSECAG00000002918,ENSECAG00000006869,ENSECAG00000002266,ENSECAG00000005087,ENSECAG00000000235,ENSECAG00000003883,ENSECAG00000006607,ENSECAG00000007563,ENSECAG00000001041,ENSECAG00000000423,ENSECAG00000007470,ENSECAG00000004845
GO:0010639	negative regulation of organelle organization	biological_process	0.012862	0.2046	16	1313	34	4714	ENSECAG00000005087,ENSECAG00000000235,ENSECAG00000002918,ENSECAG00000007431,ENSECAG00000007718,ENSECAG00000000035,ENSECAG00000007690,ENSECAG00000006980,ENSECAG00000002972,ENSECAG00000000162,ENSECAG00000007797,ENSECAG00000000551,ENSECAG00000004617,ENSECAG00000006519,ENSECAG00000006944,ENSECAG00000003331
GO:0034248	regulation of cellular amide metabolic process	biological_process	0.012877	0.2046	16	1313	34	4714	ENSECAG00000004617,ENSECAG00000000423,ENSECAG00000000539,ENSECAG00000005675,ENSECAG00000005707,ENSECAG00000000077,ENSECAG00000000700,ENSECAG00000000556,ENSECAG00000007200,ENSECAG00000007560,ENSECAG00000000332,ENSECAG00000001582,ENSECAG00000007486,ENSECAG00000000311,ENSECAG00000007385,ENSECAG00000007629
GO:0070585	protein localization to mitochondrion	biological_process	0.013239	0.21006	13	1313	26	4714	ENSECAG00000000029,ENSECAG00000006592,ENSECAG00000008541,ENSECAG00000007822,ENSECAG00000002378,ENSECAG00000007807,ENSECAG00000007392,ENSECAG00000002866,ENSECAG00000007495,ENSECAG00000000545,ENSECAG00000002087,ENSECAG00000004389,ENSECAG00000006729
GO:0000904	cell morphogenesis involved in differentiation	biological_process	0.013492	0.21378	41	1313	108	4714	ENSECAG00000008277,ENSECAG00000008034,ENSECAG00000007023,ENSECAG00000007709,ENSECAG00000004615,ENSECAG00000000105,ENSECAG00000000608,ENSECAG00000008040,ENSECAG00000007129,ENSECAG00000002746,ENSECAG00000004387,ENSECAG00000001205,ENSECAG00000008622,ENSECAG00000007275,ENSECAG00000008107,ENSECAG00000000296,ENSECAG00000000091,ENSECAG00000000530,ENSECAG00000008164,ENSECAG00000007949,ENSECAG00000002569,…
GO:1902533	positive regulation of intracellular signal transduction	biological_process	0.013545	0.21431	50	1313	136	4714	ENSECAG00000007080,ENSECAG00000004792,ENSECAG00000007976,ENSECAG00000007377,ENSECAG00000008518,ENSECAG00000000477,ENSECAG00000007165,ENSECAG00000006949,ENSECAG00000002833,ENSECAG00000000352,ENSECAG00000008659,ENSECAG00000006991,ENSECAG00000007125,ENSECAG00000006321,ENSECAG00000001834,ENSECAG00000005210,ENSECAG00000006839,ENSECAG00000006890,ENSECAG00000002266,ENSECAG00000008293,ENSECAG00000006983,…
GO:0016055	Wnt signaling pathway	biological_process	0.013571	0.21442	23	1313	54	4714	ENSECAG00000007977,ENSECAG00000006597,ENSECAG00000007640,ENSECAG00000008454,ENSECAG00000007240,ENSECAG00000004911,ENSECAG00000002833,ENSECAG00000006949,ENSECAG00000006765,ENSECAG00000003388,ENSECAG00000008249,ENSECAG00000003368,ENSECAG00000007431,ENSECAG00000002308,ENSECAG00000008652,ENSECAG00000006787,ENSECAG00000007994,ENSECAG00000000435,ENSECAG00000000608,ENSECAG00000007620,ENSECAG00000001262,…
GO:0042803	protein homodimerization activity	molecular_function	0.013603	0.21464	40	1313	105	4714	ENSECAG00000007441,ENSECAG00000006963,ENSECAG00000001129,ENSECAG00000007349,ENSECAG00000007129,ENSECAG00000007426,ENSECAG00000001568,ENSECAG00000008058,ENSECAG00000007262,ENSECAG00000005884,ENSECAG00000000040,ENSECAG00000004845,ENSECAG00000006877,ENSECAG00000004755,ENSECAG00000002569,ENSECAG00000004389,ENSECAG00000003027,ENSECAG00000002920,ENSECAG00000004617,ENSECAG00000002892,ENSECAG00000008629,…
GO:0051052	regulation of DNA metabolic process	biological_process	0.01366	0.21523	23	1313	54	4714	ENSECAG00000000689,ENSECAG00000008240,ENSECAG00000005949,ENSECAG00000007116,ENSECAG00000000035,ENSECAG00000001360,ENSECAG00000007138,ENSECAG00000008043,ENSECAG00000007726,ENSECAG00000006839,ENSECAG00000007431,ENSECAG00000000171,ENSECAG00000007125,ENSECAG00000006949,ENSECAG00000001700,ENSECAG00000004617,ENSECAG00000007003,ENSECAG00000006519,ENSECAG00000008164,ENSECAG00000000331,ENSECAG00000006877,…
GO:0045666	positive regulation of neuron differentiation	biological_process	0.013923	0.21909	17	1313	37	4714	ENSECAG00000008712,ENSECAG00000003955,ENSECAG00000008034,ENSECAG00000007147,ENSECAG00000007269,ENSECAG00000002918,ENSECAG00000005708,ENSECAG00000001965,ENSECAG00000007471,ENSECAG00000007138,ENSECAG00000000608,ENSECAG00000000751,ENSECAG00000001205,ENSECAG00000004387,ENSECAG00000005719,ENSECAG00000001064,ENSECAG00000002746
GO:0000932	cytoplasmic mRNA processing body	cellular_component	0.013962	0.21939	7	1313	11	4714	ENSECAG00000007726,ENSECAG00000000311,ENSECAG00000000383,ENSECAG00000000539,ENSECAG00000002491,ENSECAG00000005486,ENSECAG00000000556
GO:0005876	spindle microtubule	cellular_component	0.014006	0.21977	7	1313	11	4714	ENSECAG00000006289,ENSECAG00000002798,ENSECAG00000008396,ENSECAG00000008249,ENSECAG00000000300,ENSECAG00000006869,ENSECAG00000006607
GO:0043021	ribonucleoprotein complex binding	molecular_function	0.014091	0.22059	7	1313	11	4714	ENSECAG00000006519,ENSECAG00000008105,ENSECAG00000000308,ENSECAG00000006737,ENSECAG00000000188,ENSECAG00000002578,ENSECAG00000006920
GO:0033627	cell adhesion mediated by integrin	biological_process	0.014096	0.22059	7	1313	11	4714	ENSECAG00000008107,ENSECAG00000001064,ENSECAG00000008358,ENSECAG00000001652,ENSECAG00000008518,ENSECAG00000005760,ENSECAG00000006442
GO:0097285	cell-type specific apoptotic process	biological_process	0.014278	0.22312	26	1313	63	4714	ENSECAG00000008358,ENSECAG00000004387,ENSECAG00000007129,ENSECAG00000002746,ENSECAG00000005081,ENSECAG00000007807,ENSECAG00000001360,ENSECAG00000000014,ENSECAG00000006983,ENSECAG00000000238,ENSECAG00000006592,ENSECAG00000002918,ENSECAG00000006518,ENSECAG00000006915,ENSECAG00000007376,ENSECAG00000006949,ENSECAG00000006771,ENSECAG00000003503,ENSECAG00000000626,ENSECAG00000006176,ENSECAG00000005559,…
GO:0010720	positive regulation of cell development	biological_process	0.014426	0.22514	26	1313	63	4714	ENSECAG00000008712,ENSECAG00000006827,ENSECAG00000000791,ENSECAG00000006949,ENSECAG00000004617,ENSECAG00000001963,ENSECAG00000008164,ENSECAG00000003955,ENSECAG00000001965,ENSECAG00000005708,ENSECAG00000002918,ENSECAG00000007269,ENSECAG00000007147,ENSECAG00000008034,ENSECAG00000002746,ENSECAG00000005719,ENSECAG00000004387,ENSECAG00000001064,ENSECAG00000001205,ENSECAG00000000751,ENSECAG00000001262,…
GO:0030036	actin cytoskeleton organization	biological_process	0.014617	0.22781	33	1313	84	4714	ENSECAG00000007139,ENSECAG00000007183,ENSECAG00000006756,ENSECAG00000002596,ENSECAG00000007611,ENSECAG00000000025,ENSECAG00000000174,ENSECAG00000000791,ENSECAG00000003331,ENSECAG00000006944,ENSECAG00000006495,ENSECAG00000007589,ENSECAG00000000753,ENSECAG00000008144,ENSECAG00000004288,ENSECAG00000006877,ENSECAG00000007104,ENSECAG00000007734,ENSECAG00000000530,ENSECAG00000008201,ENSECAG00000005203,…
GO:0005819	spindle	cellular_component	0.014708	0.22872	18	1313	40	4714	ENSECAG00000007240,ENSECAG00000008655,ENSECAG00000007490,ENSECAG00000006607,ENSECAG00000002798,ENSECAG00000000300,ENSECAG00000000578,ENSECAG00000000531,ENSECAG00000003775,ENSECAG00000006289,ENSECAG00000000455,ENSECAG00000007562,ENSECAG00000005538,ENSECAG00000008396,ENSECAG00000008249,ENSECAG00000006869,ENSECAG00000008434,ENSECAG00000000909
GO:0032269	negative regulation of cellular protein metabolic process	biological_process	0.014716	0.22872	53	1313	146	4714	ENSECAG00000001926,ENSECAG00000001141,ENSECAG00000007717,ENSECAG00000001700,ENSECAG00000006995,ENSECAG00000006737,ENSECAG00000000651,ENSECAG00000004617,ENSECAG00000007511,ENSECAG00000000091,ENSECAG00000004618,ENSECAG00000007551,ENSECAG00000007797,ENSECAG00000000162,ENSECAG00000004592,ENSECAG00000004387,ENSECAG00000007129,ENSECAG00000000077,ENSECAG00000008191,ENSECAG00000008015,ENSECAG00000006289,…
GO:0090101	negative regulation of transmembrane receptor protein serine/threonine kinase signaling pathway	biological_process	0.014744	0.22884	11	1313	21	4714	ENSECAG00000008055,ENSECAG00000001963,ENSECAG00000000626,ENSECAG00000007047,ENSECAG00000005495,ENSECAG00000005760,ENSECAG00000000091,ENSECAG00000001965,ENSECAG00000002266,ENSECAG00000003789,ENSECAG00000000727
GO:0009898	cytoplasmic side of plasma membrane	cellular_component	0.014819	0.2297	11	1313	21	4714	ENSECAG00000005796,ENSECAG00000006929,ENSECAG00000007240,ENSECAG00000007806,ENSECAG00000007800,ENSECAG00000002266,ENSECAG00000005708,ENSECAG00000005343,ENSECAG00000005203,ENSECAG00000000229,ENSECAG00000006802
GO:0005802	trans-Golgi network	cellular_component	0.014852	0.22989	11	1313	21	4714	ENSECAG00000007801,ENSECAG00000007723,ENSECAG00000003473,ENSECAG00000000351,ENSECAG00000006321,ENSECAG00000000059,ENSECAG00000004024,ENSECAG00000006114,ENSECAG00000007747,ENSECAG00000005719,ENSECAG00000006886
GO:0010770	positive regulation of cell morphogenesis involved in differentiation	biological_process	0.014908	0.2299	11	1313	21	4714	ENSECAG00000000105,ENSECAG00000001963,ENSECAG00000003955,ENSECAG00000008164,ENSECAG00000000608,ENSECAG00000001205,ENSECAG00000000791,ENSECAG00000002746,ENSECAG00000006949,ENSECAG00000007147,ENSECAG00000008712
GO:0031330	negative regulation of cellular catabolic process	biological_process	0.01491	0.2299	11	1313	21	4714	ENSECAG00000006980,ENSECAG00000004617,ENSECAG00000004387,ENSECAG00000003759,ENSECAG00000002972,ENSECAG00000006558,ENSECAG00000005374,ENSECAG00000007806,ENSECAG00000007760,ENSECAG00000005087,ENSECAG00000002919
GO:0060548	negative regulation of cell death	biological_process	0.014913	0.2299	45	1313	121	4714	ENSECAG00000004387,ENSECAG00000007129,ENSECAG00000002746,ENSECAG00000005719,ENSECAG00000007763,ENSECAG00000008354,ENSECAG00000000577,ENSECAG00000006166,ENSECAG00000007847,ENSECAG00000007455,ENSECAG00000003448,ENSECAG00000001129,ENSECAG00000008531,ENSECAG00000001141,ENSECAG00000004757,ENSECAG00000000125,ENSECAG00000007717,ENSECAG00000006771,ENSECAG00000004843,ENSECAG00000008480,ENSECAG00000002798,…
GO:0006417	regulation of translation	biological_process	0.015063	0.23189	14	1313	29	4714	ENSECAG00000007629,ENSECAG00000001582,ENSECAG00000000539,ENSECAG00000000311,ENSECAG00000007486,ENSECAG00000007385,ENSECAG00000000077,ENSECAG00000000700,ENSECAG00000000423,ENSECAG00000007560,ENSECAG00000007200,ENSECAG00000000332,ENSECAG00000000556,ENSECAG00000004617
GO:0030529	ribonucleoprotein complex	cellular_component	0.015229	0.23414	51	1313	140	4714	ENSECAG00000006737,ENSECAG00000006876,ENSECAG00000008260,ENSECAG00000006984,ENSECAG00000002491,ENSECAG00000000370,ENSECAG00000008164,ENSECAG00000003113,ENSECAG00000006519,ENSECAG00000000127,ENSECAG00000008548,ENSECAG00000002578,ENSECAG00000000539,ENSECAG00000007824,ENSECAG00000001205,ENSECAG00000000834,ENSECAG00000006090,ENSECAG00000006331,ENSECAG00000005797,ENSECAG00000006920,ENSECAG00000006080,…
GO:0009968	negative regulation of signal transduction	biological_process	0.015351	0.23462	57	1313	159	4714	ENSECAG00000006474,ENSECAG00000004592,ENSECAG00000005203,ENSECAG00000000940,ENSECAG00000000011,ENSECAG00000007551,ENSECAG00000008454,ENSECAG00000003271,ENSECAG00000000091,ENSECAG00000008164,ENSECAG00000007747,ENSECAG00000002491,ENSECAG00000007355,ENSECAG00000007240,ENSECAG00000000125,ENSECAG00000004757,ENSECAG00000007717,ENSECAG00000007047,ENSECAG00000005881,ENSECAG00000005495,ENSECAG00000007269,…
GO:0019867	outer membrane	cellular_component	0.015383	0.23462	9	1313	16	4714	ENSECAG00000000238,ENSECAG00000008541,ENSECAG00000004338,ENSECAG00000008398,ENSECAG00000004387,ENSECAG00000004389,ENSECAG00000007495,ENSECAG00000000029,ENSECAG00000000438
GO:0031968	organelle outer membrane	cellular_component	0.015383	0.23462	9	1313	16	4714	ENSECAG00000007495,ENSECAG00000004387,ENSECAG00000004389,ENSECAG00000008398,ENSECAG00000004338,ENSECAG00000008541,ENSECAG00000000238,ENSECAG00000000438,ENSECAG00000000029
GO:0072332	intrinsic apoptotic signaling pathway by p53 class mediator	biological_process	0.01539	0.23462	9	1313	16	4714	ENSECAG00000006166,ENSECAG00000007807,ENSECAG00000004617,ENSECAG00000000238,ENSECAG00000000538,ENSECAG00000005927,ENSECAG00000008659,ENSECAG00000003428,ENSECAG00000005797
GO:0006919	activation of cysteine-type endopeptidase activity involved in apoptotic process	biological_process	0.015413	0.23462	9	1313	16	4714	ENSECAG00000006592,ENSECAG00000007376,ENSECAG00000005210,ENSECAG00000006638,ENSECAG00000001064,ENSECAG00000001360,ENSECAG00000003503,ENSECAG00000004617,ENSECAG00000000238
GO:0097202	activation of cysteine-type endopeptidase activity	biological_process	0.015413	0.23462	9	1313	16	4714	ENSECAG00000006592,ENSECAG00000005210,ENSECAG00000007376,ENSECAG00000006638,ENSECAG00000001064,ENSECAG00000000238,ENSECAG00000001360,ENSECAG00000004617,ENSECAG00000003503
GO:0061695	transferase complex, transferring phosphorus-containing groups	cellular_component	0.015446	0.23462	19	1313	43	4714	ENSECAG00000007563,ENSECAG00000006765,ENSECAG00000007717,ENSECAG00000008017,ENSECAG00000006365,ENSECAG00000003503,ENSECAG00000006077,ENSECAG00000001653,ENSECAG00000001853,ENSECAG00000000039,ENSECAG00000004618,ENSECAG00000005828,ENSECAG00000007411,ENSECAG00000000556,ENSECAG00000007536,ENSECAG00000002281,ENSECAG00000005797,ENSECAG00000000759,ENSECAG00000003236
GO:0071417	cellular response to organonitrogen compound	biological_process	0.01545	0.23462	19	1313	43	4714	ENSECAG00000002919,ENSECAG00000000417,ENSECAG00000002266,ENSECAG00000006495,ENSECAG00000007760,ENSECAG00000008185,ENSECAG00000007584,ENSECAG00000000077,ENSECAG00000001568,ENSECAG00000007847,ENSECAG00000006983,ENSECAG00000000953,ENSECAG00000000095,ENSECAG00000004755,ENSECAG00000000791,ENSECAG00000006886,ENSECAG00000006949,ENSECAG00000000626,ENSECAG00000000298
GO:0051172	negative regulation of nitrogen compound metabolic process	biological_process	0.01546	0.23462	76	1313	220	4714	ENSECAG00000003503,ENSECAG00000001911,ENSECAG00000008488,ENSECAG00000007757,ENSECAG00000000014,ENSECAG00000006839,ENSECAG00000004362,ENSECAG00000001582,ENSECAG00000002386,ENSECAG00000008249,ENSECAG00000007431,ENSECAG00000008101,ENSECAG00000000645,ENSECAG00000000178,ENSECAG00000002918,ENSECAG00000008227,ENSECAG00000008164,ENSECAG00000002491,ENSECAG00000002892,ENSECAG00000000916,ENSECAG00000006540,…
GO:0071887	leukocyte apoptotic process	biological_process	0.015466	0.23462	9	1313	16	4714	ENSECAG00000008358,ENSECAG00000005081,ENSECAG00000000014,ENSECAG00000006983,ENSECAG00000007807,ENSECAG00000003503,ENSECAG00000006474,ENSECAG00000006518,ENSECAG00000008215
GO:0000086	G2/M transition of mitotic cell cycle	biological_process	0.015523	0.23486	9	1313	16	4714	ENSECAG00000005529,ENSECAG00000003029,ENSECAG00000000307,ENSECAG00000000317,ENSECAG00000006859,ENSECAG00000006765,ENSECAG00000008396,ENSECAG00000003367,ENSECAG00000004845
GO:0044839	cell cycle G2/M phase transition	biological_process	0.015523	0.23486	9	1313	16	4714	ENSECAG00000005529,ENSECAG00000003029,ENSECAG00000000307,ENSECAG00000000317,ENSECAG00000006859,ENSECAG00000006765,ENSECAG00000008396,ENSECAG00000003367,ENSECAG00000004845
GO:0071478	cellular response to radiation	biological_process	0.015547	0.23491	9	1313	16	4714	ENSECAG00000005833,ENSECAG00000007539,ENSECAG00000006331,ENSECAG00000007727,ENSECAG00000007976,ENSECAG00000000110,ENSECAG00000007807,ENSECAG00000006077,ENSECAG00000008337
GO:0032270	positive regulation of cellular protein metabolic process	biological_process	0.015733	0.23742	71	1313	204	4714	ENSECAG00000008296,ENSECAG00000003428,ENSECAG00000008396,ENSECAG00000005797,ENSECAG00000000308,ENSECAG00000008055,ENSECAG00000001360,ENSECAG00000007138,ENSECAG00000005719,ENSECAG00000007400,ENSECAG00000000501,ENSECAG00000007797,ENSECAG00000007374,ENSECAG00000004757,ENSECAG00000002920,ENSECAG00000006839,ENSECAG00000006518,ENSECAG00000005210,ENSECAG00000007542,ENSECAG00000000138,ENSECAG00000006890,…
GO:0004175	endopeptidase activity	molecular_function	0.016226	0.24453	40	1313	106	4714	ENSECAG00000001688,ENSECAG00000004387,ENSECAG00000004998,ENSECAG00000001142,ENSECAG00000007861,ENSECAG00000000727,ENSECAG00000006442,ENSECAG00000005125,ENSECAG00000007637,ENSECAG00000005377,ENSECAG00000006995,ENSECAG00000000437,ENSECAG00000000762,ENSECAG00000000156,ENSECAG00000007773,ENSECAG00000007727,ENSECAG00000000073,ENSECAG00000002251,ENSECAG00000000953,ENSECAG00000006611,ENSECAG00000005221,…
GO:0006732	coenzyme metabolic process	biological_process	0.016409	0.24696	15	1313	32	4714	ENSECAG00000005917,ENSECAG00000006289,ENSECAG00000005244,ENSECAG00000001568,ENSECAG00000003882,ENSECAG00000003345,ENSECAG00000006213,ENSECAG00000008003,ENSECAG00000005795,ENSECAG00000000350,ENSECAG00000000047,ENSECAG00000005517,ENSECAG00000007391,ENSECAG00000008468,ENSECAG00000003757
GO:0044772	mitotic cell cycle phase transition	biological_process	0.016579	0.24919	21	1313	49	4714	ENSECAG00000006963,ENSECAG00000006592,ENSECAG00000005087,ENSECAG00000000235,ENSECAG00000008396,ENSECAG00000005760,ENSECAG00000000307,ENSECAG00000006859,ENSECAG00000005529,ENSECAG00000003029,ENSECAG00000004845,ENSECAG00000001653,ENSECAG00000007797,ENSECAG00000003367,ENSECAG00000002920,ENSECAG00000000317,ENSECAG00000001926,ENSECAG00000007125,ENSECAG00000006765,ENSECAG00000003883,ENSECAG00000004617
GO:0034702	ion channel complex	cellular_component	0.016618	0.24944	21	1313	49	4714	ENSECAG00000000813,ENSECAG00000002359,ENSECAG00000007439,ENSECAG00000002236,ENSECAG00000003311,ENSECAG00000000231,ENSECAG00000001156,ENSECAG00000006181,ENSECAG00000008228,ENSECAG00000000431,ENSECAG00000000317,ENSECAG00000007214,ENSECAG00000006802,ENSECAG00000007349,ENSECAG00000008396,ENSECAG00000005968,ENSECAG00000001965,ENSECAG00000007692,ENSECAG00000005769,ENSECAG00000006002,ENSECAG00000005100
GO:0055074	calcium ion homeostasis	biological_process	0.016658	0.24972	21	1313	49	4714	ENSECAG00000008174,ENSECAG00000008392,ENSECAG00000007377,ENSECAG00000000231,ENSECAG00000000626,ENSECAG00000004617,ENSECAG00000006181,ENSECAG00000006290,ENSECAG00000008396,ENSECAG00000002919,ENSECAG00000006892,ENSECAG00000005708,ENSECAG00000001570,ENSECAG00000000291,ENSECAG00000004387,ENSECAG00000008639,ENSECAG00000005719,ENSECAG00000008185,ENSECAG00000007671,ENSECAG00000007659,ENSECAG00000001262
GO:0050769	positive regulation of neurogenesis	biological_process	0.016681	0.24974	21	1313	49	4714	ENSECAG00000002918,ENSECAG00000001965,ENSECAG00000005708,ENSECAG00000007147,ENSECAG00000008034,ENSECAG00000007269,ENSECAG00000001262,ENSECAG00000007373,ENSECAG00000000751,ENSECAG00000001205,ENSECAG00000004387,ENSECAG00000005719,ENSECAG00000001064,ENSECAG00000002746,ENSECAG00000007471,ENSECAG00000007138,ENSECAG00000000608,ENSECAG00000008712,ENSECAG00000006827,ENSECAG00000006949,ENSECAG00000003955
GO:2000145	regulation of cell motility	biological_process	0.016958	0.25238	37	1313	97	4714	ENSECAG00000007963,ENSECAG00000006991,ENSECAG00000000791,ENSECAG00000000626,ENSECAG00000005067,ENSECAG00000005833,ENSECAG00000006827,ENSECAG00000007373,ENSECAG00000006177,ENSECAG00000008358,ENSECAG00000001064,ENSECAG00000000014,ENSECAG00000000012,ENSECAG00000005760,ENSECAG00000000797,ENSECAG00000004757,ENSECAG00000002920,ENSECAG00000001700,ENSECAG00000006364,ENSECAG00000008164,ENSECAG00000006442,…
GO:1902495	transmembrane transporter complex	cellular_component	0.017042	0.25238	22	1313	52	4714	ENSECAG00000005968,ENSECAG00000007349,ENSECAG00000008396,ENSECAG00000006802,ENSECAG00000001965,ENSECAG00000006002,ENSECAG00000005769,ENSECAG00000007692,ENSECAG00000007671,ENSECAG00000005100,ENSECAG00000002236,ENSECAG00000007439,ENSECAG00000002359,ENSECAG00000000813,ENSECAG00000000231,ENSECAG00000001156,ENSECAG00000003311,ENSECAG00000008228,ENSECAG00000006181,ENSECAG00000000317,ENSECAG00000007214,…
GO:1990351	transporter complex	cellular_component	0.017042	0.25238	22	1313	52	4714	ENSECAG00000003311,ENSECAG00000000231,ENSECAG00000001156,ENSECAG00000002359,ENSECAG00000000813,ENSECAG00000002236,ENSECAG00000007439,ENSECAG00000000317,ENSECAG00000000431,ENSECAG00000007214,ENSECAG00000006181,ENSECAG00000008228,ENSECAG00000001965,ENSECAG00000006802,ENSECAG00000005968,ENSECAG00000007349,ENSECAG00000008396,ENSECAG00000005100,ENSECAG00000007671,ENSECAG00000005769,ENSECAG00000007692,…
GO:0090288	negative regulation of cellular response to growth factor stimulus	biological_process	0.017178	0.25238	12	1313	24	4714	ENSECAG00000007047,ENSECAG00000008055,ENSECAG00000001963,ENSECAG00000000626,ENSECAG00000000727,ENSECAG00000003789,ENSECAG00000001965,ENSECAG00000000091,ENSECAG00000002266,ENSECAG00000005760,ENSECAG00000000011,ENSECAG00000005495
GO:0016814	hydrolase activity, acting on carbon-nitrogen (but not peptide) bonds, in cyclic amidines	molecular_function	0.017204	0.25238	6	1313	9	4714	ENSECAG00000000974,ENSECAG00000007726,ENSECAG00000007480,ENSECAG00000000122,ENSECAG00000008358,ENSECAG00000006071
GO:0005681	spliceosomal complex	cellular_component	0.01722	0.25238	12	1313	24	4714	ENSECAG00000006984,ENSECAG00000007824,ENSECAG00000006997,ENSECAG00000000738,ENSECAG00000006955,ENSECAG00000005797,ENSECAG00000005374,ENSECAG00000003122,ENSECAG00000000974,ENSECAG00000000453,ENSECAG00000000306,ENSECAG00000006080
GO:0032432	actin filament bundle	cellular_component	0.017221	0.25238	6	1313	9	4714	ENSECAG00000007265,ENSECAG00000008056,ENSECAG00000006756,ENSECAG00000005768,ENSECAG00000007545,ENSECAG00000007690
GO:0002066	columnar/cuboidal epithelial cell development	biological_process	0.017266	0.25238	6	1313	9	4714	ENSECAG00000000767,ENSECAG00000007138,ENSECAG00000000351,ENSECAG00000000626,ENSECAG00000006331,ENSECAG00000000748
GO:1902476	chloride transmembrane transport	biological_process	0.017278	0.25238	6	1313	9	4714	ENSECAG00000000527,ENSECAG00000003602,ENSECAG00000000632,ENSECAG00000000493,ENSECAG00000007692,ENSECAG00000005100
GO:1903363	negative regulation of cellular protein catabolic process	biological_process	0.017324	0.25238	6	1313	9	4714	ENSECAG00000004387,ENSECAG00000005087,ENSECAG00000007760,ENSECAG00000006558,ENSECAG00000005374,ENSECAG00000004617
GO:0007229	integrin-mediated signaling pathway	biological_process	0.017326	0.25238	6	1313	9	4714	ENSECAG00000000791,ENSECAG00000000897,ENSECAG00000001652,ENSECAG00000008107,ENSECAG00000007589,ENSECAG00000007848
GO:0008287	protein serine/threonine phosphatase complex	cellular_component	0.017326	0.25238	6	1313	9	4714	ENSECAG00000007349,ENSECAG00000006400,ENSECAG00000007665,ENSECAG00000006787,ENSECAG00000002830,ENSECAG00000000689
GO:1903293	phosphatase complex	cellular_component	0.017326	0.25238	6	1313	9	4714	ENSECAG00000006787,ENSECAG00000000689,ENSECAG00000002830,ENSECAG00000006400,ENSECAG00000007665,ENSECAG00000007349
GO:0006998	nuclear envelope organization	biological_process	0.017328	0.25238	6	1313	9	4714	ENSECAG00000006787,ENSECAG00000005661,ENSECAG00000000872,ENSECAG00000006239,ENSECAG00000000797,ENSECAG00000007773
GO:0043648	dicarboxylic acid metabolic process	biological_process	0.017328	0.25238	6	1313	9	4714	ENSECAG00000007798,ENSECAG00000007847,ENSECAG00000000095,ENSECAG00000008161,ENSECAG00000006717,ENSECAG00000005517
GO:0048260	positive regulation of receptor-mediated endocytosis	biological_process	0.017329	0.25238	6	1313	9	4714	ENSECAG00000000291,ENSECAG00000000473,ENSECAG00000003448,ENSECAG00000003570,ENSECAG00000000852,ENSECAG00000008017
GO:0032508	DNA duplex unwinding	biological_process	0.017332	0.25238	6	1313	9	4714	ENSECAG00000007563,ENSECAG00000000545,ENSECAG00000006839,ENSECAG00000007536,ENSECAG00000005608,ENSECAG00000000110
GO:0030119	AP-type membrane coat adaptor complex	cellular_component	0.017332	0.25238	6	1313	9	4714	ENSECAG00000006943,ENSECAG00000000852,ENSECAG00000008017,ENSECAG00000006808,ENSECAG00000004024,ENSECAG00000004287
GO:0016525	negative regulation of angiogenesis	biological_process	0.017332	0.25238	6	1313	9	4714	ENSECAG00000004617,ENSECAG00000007376,ENSECAG00000008040,ENSECAG00000007183,ENSECAG00000008622,ENSECAG00000006177
GO:2000181	negative regulation of blood vessel morphogenesis	biological_process	0.017332	0.25238	6	1313	9	4714	ENSECAG00000006177,ENSECAG00000008622,ENSECAG00000007183,ENSECAG00000008040,ENSECAG00000007376,ENSECAG00000004617
GO:0044770	cell cycle phase transition	biological_process	0.017342	0.25238	23	1313	55	4714	ENSECAG00000000307,ENSECAG00000006859,ENSECAG00000005529,ENSECAG00000003029,ENSECAG00000006963,ENSECAG00000006592,ENSECAG00000005087,ENSECAG00000000235,ENSECAG00000002919,ENSECAG00000008396,ENSECAG00000005760,ENSECAG00000002920,ENSECAG00000000317,ENSECAG00000001926,ENSECAG00000007125,ENSECAG00000006765,ENSECAG00000002892,ENSECAG00000003883,ENSECAG00000004617,ENSECAG00000004845,ENSECAG00000001653,…
GO:0030522	intracellular receptor signaling pathway	biological_process	0.017359	0.25238	12	1313	24	4714	ENSECAG00000007125,ENSECAG00000004617,ENSECAG00000008227,ENSECAG00000008164,ENSECAG00000005797,ENSECAG00000000645,ENSECAG00000008318,ENSECAG00000006331,ENSECAG00000003271,ENSECAG00000003091,ENSECAG00000000940,ENSECAG00000004792
GO:0031012	extracellular matrix	cellular_component	0.017367	0.25238	23	1313	55	4714	ENSECAG00000007044,ENSECAG00000001688,ENSECAG00000000579,ENSECAG00000003966,ENSECAG00000001652,ENSECAG00000003318,ENSECAG00000007376,ENSECAG00000007173,ENSECAG00000008296,ENSECAG00000000234,ENSECAG00000007861,ENSECAG00000000417,ENSECAG00000007511,ENSECAG00000001963,ENSECAG00000007047,ENSECAG00000007493,ENSECAG00000000156,ENSECAG00000006474,ENSECAG00000000353,ENSECAG00000000953,ENSECAG00000008518,…
GO:0043005	neuron projection	cellular_component	0.017551	0.25474	34	1313	88	4714	ENSECAG00000008056,ENSECAG00000002569,ENSECAG00000007574,ENSECAG00000005530,ENSECAG00000002359,ENSECAG00000002746,ENSECAG00000007113,ENSECAG00000004387,ENSECAG00000007584,ENSECAG00000001205,ENSECAG00000000077,ENSECAG00000007246,ENSECAG00000007262,ENSECAG00000000006,ENSECAG00000000924,ENSECAG00000003428,ENSECAG00000007097,ENSECAG00000000529,ENSECAG00000005559,ENSECAG00000003955,ENSECAG00000006756,…
GO:0030425	dendrite	cellular_component	0.017769	0.25758	16	1313	35	4714	ENSECAG00000005559,ENSECAG00000000529,ENSECAG00000007439,ENSECAG00000002359,ENSECAG00000008070,ENSECAG00000005530,ENSECAG00000005833,ENSECAG00000007619,ENSECAG00000000153,ENSECAG00000007560,ENSECAG00000008283,ENSECAG00000007584,ENSECAG00000007113,ENSECAG00000004387,ENSECAG00000001205,ENSECAG00000001834
GO:0005261	cation channel activity	molecular_function	0.018	0.26059	26	1313	64	4714	ENSECAG00000006802,ENSECAG00000005968,ENSECAG00000000632,ENSECAG00000000043,ENSECAG00000000203,ENSECAG00000007194,ENSECAG00000000130,ENSECAG00000000014,ENSECAG00000007584,ENSECAG00000004387,ENSECAG00000007659,ENSECAG00000002376,ENSECAG00000007786,ENSECAG00000000813,ENSECAG00000002236,ENSECAG00000007439,ENSECAG00000000407,ENSECAG00000003311,ENSECAG00000007539,ENSECAG00000000231,ENSECAG00000001156,…
GO:0030003	cellular cation homeostasis	biological_process	0.01806	0.26113	29	1313	73	4714	ENSECAG00000000527,ENSECAG00000008396,ENSECAG00000001129,ENSECAG00000006518,ENSECAG00000002919,ENSECAG00000006892,ENSECAG00000005708,ENSECAG00000001570,ENSECAG00000000291,ENSECAG00000000767,ENSECAG00000008363,ENSECAG00000001262,ENSECAG00000007671,ENSECAG00000007659,ENSECAG00000005719,ENSECAG00000008639,ENSECAG00000000643,ENSECAG00000004387,ENSECAG00000008174,ENSECAG00000008683,ENSECAG00000007377,…
GO:0045664	regulation of neuron differentiation	biological_process	0.0181	0.26137	29	1313	73	4714	ENSECAG00000003955,ENSECAG00000008164,ENSECAG00000007511,ENSECAG00000000539,ENSECAG00000008484,ENSECAG00000006877,ENSECAG00000008712,ENSECAG00000008040,ENSECAG00000007471,ENSECAG00000007138,ENSECAG00000006983,ENSECAG00000000608,ENSECAG00000007275,ENSECAG00000001262,ENSECAG00000000751,ENSECAG00000001205,ENSECAG00000005719,ENSECAG00000004387,ENSECAG00000002746,ENSECAG00000001064,ENSECAG00000007147,…
GO:0017038	protein import	biological_process	0.018718	0.26976	17	1313	38	4714	ENSECAG00000006506,ENSECAG00000000974,ENSECAG00000004549,ENSECAG00000000554,ENSECAG00000000014,ENSECAG00000008495,ENSECAG00000002142,ENSECAG00000007363,ENSECAG00000000940,ENSECAG00000007377,ENSECAG00000000091,ENSECAG00000004617,ENSECAG00000002378,ENSECAG00000007240,ENSECAG00000004757,ENSECAG00000002155,ENSECAG00000006239
GO:0034655	nucleobase-containing compound catabolic process	biological_process	0.018728	0.26976	17	1313	38	4714	ENSECAG00000008130,ENSECAG00000007334,ENSECAG00000008513,ENSECAG00000006079,ENSECAG00000008301,ENSECAG00000006519,ENSECAG00000001582,ENSECAG00000006839,ENSECAG00000007726,ENSECAG00000007897,ENSECAG00000005486,ENSECAG00000001568,ENSECAG00000006289,ENSECAG00000001360,ENSECAG00000000077,ENSECAG00000000556,ENSECAG00000008358
GO:0046943	carboxylic acid transmembrane transporter activity	molecular_function	0.019225	0.27653	10	1313	19	4714	ENSECAG00000003602,ENSECAG00000000699,ENSECAG00000005163,ENSECAG00000001058,ENSECAG00000000493,ENSECAG00000007253,ENSECAG00000008427,ENSECAG00000006314,ENSECAG00000004220,ENSECAG00000000047
GO:0060491	regulation of cell projection assembly	biological_process	0.019247	0.27653	10	1313	19	4714	ENSECAG00000007240,ENSECAG00000004757,ENSECAG00000004536,ENSECAG00000002920,ENSECAG00000008056,ENSECAG00000000791,ENSECAG00000008034,ENSECAG00000000438,ENSECAG00000007139,ENSECAG00000006495
GO:0050851	antigen receptor-mediated signaling pathway	biological_process	0.019287	0.27657	10	1313	19	4714	ENSECAG00000008358,ENSECAG00000004387,ENSECAG00000008015,ENSECAG00000007192,ENSECAG00000000291,ENSECAG00000000231,ENSECAG00000000984,ENSECAG00000007377,ENSECAG00000008596,ENSECAG00000006518
GO:0030027	lamellipodium	cellular_component	0.019298	0.27657	10	1313	19	4714	ENSECAG00000002920,ENSECAG00000006949,ENSECAG00000008056,ENSECAG00000007228,ENSECAG00000006772,ENSECAG00000003331,ENSECAG00000006877,ENSECAG00000008201,ENSECAG00000007023,ENSECAG00000000025
GO:0009116	nucleoside metabolic process	biological_process	0.019482	0.27727	18	1313	41	4714	ENSECAG00000003757,ENSECAG00000008468,ENSECAG00000007757,ENSECAG00000007391,ENSECAG00000006885,ENSECAG00000003345,ENSECAG00000006792,ENSECAG00000005917,ENSECAG00000007726,ENSECAG00000006495,ENSECAG00000007432,ENSECAG00000000603,ENSECAG00000008003,ENSECAG00000003847,ENSECAG00000006289,ENSECAG00000001568,ENSECAG00000008160,ENSECAG00000008358
GO:0005741	mitochondrial outer membrane	cellular_component	0.019783	0.27727	8	1313	14	4714	ENSECAG00000000438,ENSECAG00000000029,ENSECAG00000004389,ENSECAG00000007495,ENSECAG00000000238,ENSECAG00000008541,ENSECAG00000008398,ENSECAG00000004338
GO:0031234	extrinsic component of cytoplasmic side of plasma membrane	cellular_component	0.019879	0.27727	8	1313	14	4714	ENSECAG00000007240,ENSECAG00000006929,ENSECAG00000000229,ENSECAG00000006802,ENSECAG00000005343,ENSECAG00000002266,ENSECAG00000005708,ENSECAG00000007800
GO:0045934	negative regulation of nucleobase-containing compound metabolic process	biological_process	0.019896	0.27727	71	1313	206	4714	ENSECAG00000000453,ENSECAG00000000621,ENSECAG00000006963,ENSECAG00000000392,ENSECAG00000007994,ENSECAG00000006289,ENSECAG00000000307,ENSECAG00000005949,ENSECAG00000004387,ENSECAG00000000734,ENSECAG00000000162,ENSECAG00000000861,ENSECAG00000006481,ENSECAG00000000940,ENSECAG00000004845,ENSECAG00000003271,ENSECAG00000004843,ENSECAG00000008629,ENSECAG00000006519,ENSECAG00000004617,ENSECAG00000007240,…
GO:0048813	dendrite morphogenesis	biological_process	0.019983	0.27727	8	1313	14	4714	ENSECAG00000000608,ENSECAG00000006983,ENSECAG00000008040,ENSECAG00000007147,ENSECAG00000007300,ENSECAG00000008484,ENSECAG00000004615,ENSECAG00000008712
GO:2001251	negative regulation of chromosome organization	biological_process	0.020018	0.27727	8	1313	14	4714	ENSECAG00000000551,ENSECAG00000006519,ENSECAG00000004617,ENSECAG00000000035,ENSECAG00000005087,ENSECAG00000007797,ENSECAG00000000162,ENSECAG00000007431
GO:0007015	actin filament organization	biological_process	0.020289	0.27727	19	1313	44	4714	ENSECAG00000008191,ENSECAG00000007763,ENSECAG00000007189,ENSECAG00000007718,ENSECAG00000003570,ENSECAG00000002746,ENSECAG00000000308,ENSECAG00000007589,ENSECAG00000007265,ENSECAG00000000753,ENSECAG00000002920,ENSECAG00000000174,ENSECAG00000000791,ENSECAG00000008056,ENSECAG00000003331,ENSECAG00000006944,ENSECAG00000007139,ENSECAG00000007734,ENSECAG00000005203
GO:0008047	enzyme activator activity	molecular_function	0.020312	0.27727	19	1313	44	4714	ENSECAG00000005203,ENSECAG00000007139,ENSECAG00000000626,ENSECAG00000000872,ENSECAG00000006710,ENSECAG00000008162,ENSECAG00000007349,ENSECAG00000008396,ENSECAG00000006245,ENSECAG00000005107,ENSECAG00000008040,ENSECAG00000004465,ENSECAG00000007228,ENSECAG00000006983,ENSECAG00000000014,ENSECAG00000005829,ENSECAG00000006638,ENSECAG00000000199,ENSECAG00000007189
GO:0006904	vesicle docking involved in exocytosis	biological_process	0.020555	0.27727	5	1313	7	4714	ENSECAG00000006808,ENSECAG00000007384,ENSECAG00000002972,ENSECAG00000002522,ENSECAG00000006803
GO:0060341	regulation of cellular localization	biological_process	0.02057	0.27727	56	1313	158	4714	ENSECAG00000002522,ENSECAG00000007665,ENSECAG00000004258,ENSECAG00000008495,ENSECAG00000007807,ENSECAG00000000161,ENSECAG00000007822,ENSECAG00000007671,ENSECAG00000000545,ENSECAG00000005719,ENSECAG00000002746,ENSECAG00000002142,ENSECAG00000001205,ENSECAG00000008396,ENSECAG00000005626,ENSECAG00000006835,ENSECAG00000006331,ENSECAG00000002321,ENSECAG00000008643,ENSECAG00000006442,ENSECAG00000004617,…
GO:0003341	cilium movement	biological_process	0.020624	0.27727	5	1313	7	4714	ENSECAG00000003551,ENSECAG00000004819,ENSECAG00000000475,ENSECAG00000000696,ENSECAG00000002307
GO:0051304	chromosome separation	biological_process	0.020631	0.27727	5	1313	7	4714	ENSECAG00000005608,ENSECAG00000003883,ENSECAG00000007563,ENSECAG00000005087,ENSECAG00000001005
GO:0031399	regulation of protein modification process	biological_process	0.020637	0.27727	92	1313	275	4714	ENSECAG00000000626,ENSECAG00000006949,ENSECAG00000000551,ENSECAG00000004792,ENSECAG00000000314,ENSECAG00000000035,ENSECAG00000004651,ENSECAG00000006859,ENSECAG00000007200,ENSECAG00000001064,ENSECAG00000005760,ENSECAG00000007385,ENSECAG00000000974,ENSECAG00000002782,ENSECAG00000005087,ENSECAG00000002919,ENSECAG00000003235,ENSECAG00000002266,ENSECAG00000007605,ENSECAG00000006442,ENSECAG00000004617,…
GO:0070231	T cell apoptotic process	biological_process	0.020657	0.27727	5	1313	7	4714	ENSECAG00000008215,ENSECAG00000003503,ENSECAG00000007807,ENSECAG00000006474,ENSECAG00000008358
GO:0060284	regulation of cell development	biological_process	0.020741	0.27727	44	1313	120	4714	ENSECAG00000008484,ENSECAG00000008712,ENSECAG00000006827,ENSECAG00000006949,ENSECAG00000000791,ENSECAG00000003955,ENSECAG00000001963,ENSECAG00000002918,ENSECAG00000005708,ENSECAG00000001965,ENSECAG00000007147,ENSECAG00000001262,ENSECAG00000007373,ENSECAG00000000751,ENSECAG00000001445,ENSECAG00000001064,ENSECAG00000006983,ENSECAG00000006877,ENSECAG00000000091,ENSECAG00000000539,ENSECAG00000000011,…
GO:0030286	dynein complex	cellular_component	0.020745	0.27727	5	1313	7	4714	ENSECAG00000002831,ENSECAG00000004819,ENSECAG00000006457,ENSECAG00000007660,ENSECAG00000000475
GO:0030904	retromer complex	cellular_component	0.020745	0.27727	5	1313	7	4714	ENSECAG00000000614,ENSECAG00000008017,ENSECAG00000007426,ENSECAG00000004911,ENSECAG00000000298
GO:0032231	regulation of actin filament bundle assembly	biological_process	0.020745	0.27727	5	1313	7	4714	ENSECAG00000008191,ENSECAG00000002920,ENSECAG00000007763,ENSECAG00000007189,ENSECAG00000002746
GO:0043149	stress fiber assembly	biological_process	0.020745	0.27727	5	1313	7	4714	ENSECAG00000002746,ENSECAG00000008191,ENSECAG00000007189,ENSECAG00000007763,ENSECAG00000007589
GO:0072661	protein targeting to plasma membrane	biological_process	0.020745	0.27727	5	1313	7	4714	ENSECAG00000005796,ENSECAG00000008201,ENSECAG00000005752,ENSECAG00000004620,ENSECAG00000000014
GO:0007249	I-kappaB kinase/NF-kappaB signaling	biological_process	0.020908	0.27727	20	1313	47	4714	ENSECAG00000007976,ENSECAG00000006626,ENSECAG00000007747,ENSECAG00000001197,ENSECAG00000000626,ENSECAG00000007165,ENSECAG00000003503,ENSECAG00000007240,ENSECAG00000000458,ENSECAG00000006949,ENSECAG00000008659,ENSECAG00000000352,ENSECAG00000005704,ENSECAG00000007125,ENSECAG00000005210,ENSECAG00000001129,ENSECAG00000008495,ENSECAG00000000501,ENSECAG00000005719,ENSECAG00000002142
GO:0006874	cellular calcium ion homeostasis	biological_process	0.020923	0.27727	20	1313	47	4714	ENSECAG00000008396,ENSECAG00000002919,ENSECAG00000005708,ENSECAG00000006892,ENSECAG00000001570,ENSECAG00000000291,ENSECAG00000001262,ENSECAG00000007671,ENSECAG00000007659,ENSECAG00000004387,ENSECAG00000008639,ENSECAG00000005719,ENSECAG00000008174,ENSECAG00000000231,ENSECAG00000007377,ENSECAG00000008392,ENSECAG00000004617,ENSECAG00000000626,ENSECAG00000006181,ENSECAG00000006290
GO:1990542	mitochondrial transmembrane transport	biological_process	0.021012	0.27727	3	1313	3	4714	ENSECAG00000002378,ENSECAG00000006181,ENSECAG00000000047
GO:0000151	ubiquitin ligase complex	cellular_component	0.021087	0.27727	14	1313	30	4714	ENSECAG00000008712,ENSECAG00000007549,ENSECAG00000007723,ENSECAG00000006839,ENSECAG00000006675,ENSECAG00000006043,ENSECAG00000000413,ENSECAG00000006857,ENSECAG00000001926,ENSECAG00000003883,ENSECAG00000005529,ENSECAG00000007003,ENSECAG00000003931,ENSECAG00000002942
GO:0015035	protein disulfide oxidoreductase activity	molecular_function	0.021111	0.27727	3	1313	3	4714	ENSECAG00000008508,ENSECAG00000000306,ENSECAG00000002378
GO:0023014	signal transduction by protein phosphorylation	biological_process	0.021141	0.27727	43	1313	117	4714	ENSECAG00000006442,ENSECAG00000007374,ENSECAG00000004757,ENSECAG00000000458,ENSECAG00000006364,ENSECAG00000004592,ENSECAG00000008331,ENSECAG00000007551,ENSECAG00000008480,ENSECAG00000006950,ENSECAG00000007138,ENSECAG00000006289,ENSECAG00000000105,ENSECAG00000008055,ENSECAG00000000501,ENSECAG00000007400,ENSECAG00000002746,ENSECAG00000004387,ENSECAG00000005881,ENSECAG00000000477,ENSECAG00000002833,…
GO:0031396	regulation of protein ubiquitination	biological_process	0.021163	0.27727	14	1313	30	4714	ENSECAG00000004387,ENSECAG00000006801,ENSECAG00000001700,ENSECAG00000001262,ENSECAG00000004757,ENSECAG00000000035,ENSECAG00000003503,ENSECAG00000004617,ENSECAG00000005087,ENSECAG00000003235,ENSECAG00000007269,ENSECAG00000003428,ENSECAG00000000162,ENSECAG00000004792
GO:0001505	regulation of neurotransmitter levels	biological_process	0.021188	0.27727	14	1313	30	4714	ENSECAG00000001834,ENSECAG00000000924,ENSECAG00000002117,ENSECAG00000001372,ENSECAG00000002823,ENSECAG00000000240,ENSECAG00000005759,ENSECAG00000006803,ENSECAG00000006959,ENSECAG00000007671,ENSECAG00000004651,ENSECAG00000002746,ENSECAG00000004387,ENSECAG00000004372
GO:0006275	regulation of DNA replication	biological_process	0.021225	0.27727	14	1313	30	4714	ENSECAG00000008240,ENSECAG00000007125,ENSECAG00000001700,ENSECAG00000006949,ENSECAG00000000035,ENSECAG00000007116,ENSECAG00000004617,ENSECAG00000007138,ENSECAG00000008164,ENSECAG00000008043,ENSECAG00000006877,ENSECAG00000004845,ENSECAG00000006839,ENSECAG00000007431
GO:0030433	ER-associated ubiquitin-dependent protein catabolic process	biological_process	0.021263	0.27727	3	1313	3	4714	ENSECAG00000006835,ENSECAG00000007007,ENSECAG00000003601
GO:0006890	retrograde vesicle-mediated transport, Golgi to ER	biological_process	0.021299	0.27727	3	1313	3	4714	ENSECAG00000006525,ENSECAG00000007600,ENSECAG00000003080
GO:0016049	cell growth	biological_process	0.021369	0.27727	21	1313	50	4714	ENSECAG00000002569,ENSECAG00000007963,ENSECAG00000004757,ENSECAG00000000125,ENSECAG00000008310,ENSECAG00000007717,ENSECAG00000004617,ENSECAG00000003955,ENSECAG00000001205,ENSECAG00000000751,ENSECAG00000007275,ENSECAG00000000669,ENSECAG00000000608,ENSECAG00000007471,ENSECAG00000005549,ENSECAG00000007709,ENSECAG00000007897,ENSECAG00000000727,ENSECAG00000004362,ENSECAG00000007300,ENSECAG00000005760
GO:0072503	cellular divalent inorganic cation homeostasis	biological_process	0.021375	0.27727	21	1313	50	4714	ENSECAG00000000291,ENSECAG00000007671,ENSECAG00000007659,ENSECAG00000001262,ENSECAG00000005719,ENSECAG00000008639,ENSECAG00000004387,ENSECAG00000008396,ENSECAG00000006518,ENSECAG00000002919,ENSECAG00000001570,ENSECAG00000006892,ENSECAG00000005708,ENSECAG00000000626,ENSECAG00000004617,ENSECAG00000006181,ENSECAG00000006290,ENSECAG00000008174,ENSECAG00000007377,ENSECAG00000000231,ENSECAG00000008392
GO:0010638	positive regulation of organelle organization	biological_process	0.021388	0.27727	32	1313	83	4714	ENSECAG00000000308,ENSECAG00000006592,ENSECAG00000005797,ENSECAG00000007807,ENSECAG00000007822,ENSECAG00000003570,ENSECAG00000000545,ENSECAG00000008191,ENSECAG00000005719,ENSECAG00000002746,ENSECAG00000001205,ENSECAG00000007797,ENSECAG00000002866,ENSECAG00000004617,ENSECAG00000004389,ENSECAG00000008056,ENSECAG00000004362,ENSECAG00000001582,ENSECAG00000007431,ENSECAG00000000029,ENSECAG00000008187,…
GO:0018410	C-terminal protein amino acid modification	biological_process	0.021424	0.27727	3	1313	3	4714	ENSECAG00000000823,ENSECAG00000007303,ENSECAG00000006659
GO:0004576	oligosaccharyl transferase activity	molecular_function	0.021432	0.27727	3	1313	3	4714	ENSECAG00000000577,ENSECAG00000007007,ENSECAG00000003030
GO:0004579	dolichyl-diphosphooligosaccharide-protein glycotransferase activity	molecular_function	0.021432	0.27727	3	1313	3	4714	ENSECAG00000000577,ENSECAG00000007007,ENSECAG00000003030
GO:1902803	regulation of synaptic vesicle transport	biological_process	0.021466	0.27727	3	1313	3	4714	ENSECAG00000002746,ENSECAG00000004651,ENSECAG00000006959
GO:2000300	regulation of synaptic vesicle exocytosis	biological_process	0.021466	0.27727	3	1313	3	4714	ENSECAG00000006959,ENSECAG00000002746,ENSECAG00000004651
GO:0032516	positive regulation of phosphoprotein phosphatase activity	biological_process	0.02148	0.27727	3	1313	3	4714	ENSECAG00000007349,ENSECAG00000008396,ENSECAG00000006518
GO:0001967	suckling behavior	biological_process	0.021491	0.27727	3	1313	3	4714	ENSECAG00000006176,ENSECAG00000008629,ENSECAG00000006675
GO:0032421	stereocilium bundle	cellular_component	0.021499	0.27727	3	1313	3	4714	ENSECAG00000000203,ENSECAG00000002920,ENSECAG00000000748
GO:0016229	steroid dehydrogenase activity	molecular_function	0.0215	0.27727	3	1313	3	4714	ENSECAG00000001612,ENSECAG00000001722,ENSECAG00000008173
GO:0042181	ketone biosynthetic process	biological_process	0.021502	0.27727	3	1313	3	4714	ENSECAG00000000350,ENSECAG00000008003,ENSECAG00000007138
GO:0031293	membrane protein intracellular domain proteolysis	biological_process	0.02151	0.27727	3	1313	3	4714	ENSECAG00000007727,ENSECAG00000008167,ENSECAG00000000437
GO:0038084	vascular endothelial growth factor signaling pathway	biological_process	0.021538	0.27727	3	1313	3	4714	ENSECAG00000005719,ENSECAG00000008296,ENSECAG00000000011
GO:0044346	fibroblast apoptotic process	biological_process	0.021541	0.27727	3	1313	3	4714	ENSECAG00000000520,ENSECAG00000000014,ENSECAG00000006915
GO:2000269	regulation of fibroblast apoptotic process	biological_process	0.021541	0.27727	3	1313	3	4714	ENSECAG00000000520,ENSECAG00000006915,ENSECAG00000000014
GO:0045839	negative regulation of mitotic nuclear division	biological_process	0.021565	0.27727	3	1313	3	4714	ENSECAG00000000235,ENSECAG00000005087,ENSECAG00000002918
GO:0071564	npBAF complex	cellular_component	0.021567	0.27727	3	1313	3	4714	ENSECAG00000007797,ENSECAG00000007703,ENSECAG00000007760
GO:0016514	SWI/SNF complex	cellular_component	0.021567	0.27727	3	1313	3	4714	ENSECAG00000007760,ENSECAG00000007797,ENSECAG00000000518
GO:0071565	nBAF complex	cellular_component	0.021567	0.27727	3	1313	3	4714	ENSECAG00000000518,ENSECAG00000007797,ENSECAG00000007760
GO:0032042	mitochondrial DNA metabolic process	biological_process	0.021573	0.27727	3	1313	3	4714	ENSECAG00000006166,ENSECAG00000003503,ENSECAG00000001989
GO:0061548	ganglion development	biological_process	0.021574	0.27727	3	1313	3	4714	ENSECAG00000007709,ENSECAG00000006949,ENSECAG00000005303
GO:0042670	retinal cone cell differentiation	biological_process	0.021575	0.27727	3	1313	3	4714	ENSECAG00000006929,ENSECAG00000007584,ENSECAG00000007396
GO:0046549	retinal cone cell development	biological_process	0.021575	0.27727	3	1313	3	4714	ENSECAG00000007584,ENSECAG00000007396,ENSECAG00000006929
GO:0060219	camera-type eye photoreceptor cell differentiation	biological_process	0.021575	0.27727	3	1313	3	4714	ENSECAG00000007396,ENSECAG00000007584,ENSECAG00000006929
GO:0051966	regulation of synaptic transmission, glutamatergic	biological_process	0.02158	0.27727	3	1313	3	4714	ENSECAG00000001834,ENSECAG00000000473,ENSECAG00000004387
GO:0070411	I-SMAD binding	molecular_function	0.021581	0.27727	3	1313	3	4714	ENSECAG00000006949,ENSECAG00000004757,ENSECAG00000001963
GO:0048385	regulation of retinoic acid receptor signaling pathway	biological_process	0.021582	0.27727	3	1313	3	4714	ENSECAG00000000645,ENSECAG00000005797,ENSECAG00000008164
GO:0030033	microvillus assembly	biological_process	0.021583	0.27727	3	1313	3	4714	ENSECAG00000006983,ENSECAG00000002920,ENSECAG00000008056
GO:0032528	microvillus organization	biological_process	0.021583	0.27727	3	1313	3	4714	ENSECAG00000008056,ENSECAG00000002920,ENSECAG00000006983
GO:0004143	diacylglycerol kinase activity	molecular_function	0.021583	0.27727	3	1313	3	4714	ENSECAG00000000310,ENSECAG00000000237,ENSECAG00000001834
GO:0000160	phosphorelay signal transduction system	biological_process	0.021583	0.27727	3	1313	3	4714	ENSECAG00000007337,ENSECAG00000000317,ENSECAG00000000431
GO:0051560	mitochondrial calcium ion homeostasis	biological_process	0.021583	0.27727	3	1313	3	4714	ENSECAG00000006181,ENSECAG00000006290,ENSECAG00000001262
GO:0042347	negative regulation of NF-kappaB import into nucleus	biological_process	0.021583	0.27727	3	1313	3	4714	ENSECAG00000008495,ENSECAG00000007240,ENSECAG00000002142
GO:0032878	regulation of establishment or maintenance of cell polarity	biological_process	0.021583	0.27727	3	1313	3	4714	ENSECAG00000006364,ENSECAG00000007373,ENSECAG00000000308
GO:2000114	regulation of establishment of cell polarity	biological_process	0.021583	0.27727	3	1313	3	4714	ENSECAG00000006364,ENSECAG00000007373,ENSECAG00000000308
GO:0000184	nuclear-transcribed mRNA catabolic process, nonsense-mediated decay	biological_process	0.021583	0.27727	3	1313	3	4714	ENSECAG00000006519,ENSECAG00000007334,ENSECAG00000005486
GO:0004114	3',5'-cyclic-nucleotide phosphodiesterase activity	molecular_function	0.021583	0.27727	3	1313	3	4714	ENSECAG00000007337,ENSECAG00000004445,ENSECAG00000007396
GO:0005227	calcium activated cation channel activity	molecular_function	0.021583	0.27727	3	1313	3	4714	ENSECAG00000000632,ENSECAG00000003311,ENSECAG00000000407
GO:0005388	calcium-transporting ATPase activity	molecular_function	0.021583	0.27727	3	1313	3	4714	ENSECAG00000002919,ENSECAG00000007671,ENSECAG00000005796
GO:0005452	inorganic anion exchanger activity	molecular_function	0.021583	0.27727	3	1313	3	4714	ENSECAG00000000767,ENSECAG00000008363,ENSECAG00000000527
GO:0005487	nucleocytoplasmic transporter activity	molecular_function	0.021583	0.27727	3	1313	3	4714	ENSECAG00000001426,ENSECAG00000007483,ENSECAG00000000507
GO:0008271	secondary active sulfate transmembrane transporter activity	molecular_function	0.021583	0.27727	3	1313	3	4714	ENSECAG00000003602,ENSECAG00000000493,ENSECAG00000006986
GO:0008272	sulfate transport	biological_process	0.021583	0.27727	3	1313	3	4714	ENSECAG00000006986,ENSECAG00000000493,ENSECAG00000003602
GO:0009950	dorsal/ventral axis specification	biological_process	0.021583	0.27727	3	1313	3	4714	ENSECAG00000006949,ENSECAG00000007129,ENSECAG00000000435
GO:0015116	sulfate transmembrane transporter activity	molecular_function	0.021583	0.27727	3	1313	3	4714	ENSECAG00000000493,ENSECAG00000003602,ENSECAG00000006986
GO:0015299	solute:proton antiporter activity	molecular_function	0.021583	0.27727	3	1313	3	4714	ENSECAG00000007335,ENSECAG00000004260,ENSECAG00000006450
GO:0030056	hemidesmosome	cellular_component	0.021583	0.27727	3	1313	3	4714	ENSECAG00000007909,ENSECAG00000001652,ENSECAG00000003271
GO:0030123	AP-3 adaptor complex	cellular_component	0.021583	0.27727	3	1313	3	4714	ENSECAG00000006943,ENSECAG00000006808,ENSECAG00000004287
GO:0030137	COPI-coated vesicle	cellular_component	0.021583	0.27727	3	1313	3	4714	ENSECAG00000007600,ENSECAG00000004620,ENSECAG00000000124
GO:0030897	HOPS complex	cellular_component	0.021583	0.27727	3	1313	3	4714	ENSECAG00000006808,ENSECAG00000004287,ENSECAG00000006943
GO:0035173	histone kinase activity	molecular_function	0.021583	0.27727	3	1313	3	4714	ENSECAG00000000392,ENSECAG00000006771,ENSECAG00000002889
GO:0048247	lymphocyte chemotaxis	biological_process	0.021583	0.27727	3	1313	3	4714	ENSECAG00000007963,ENSECAG00000005760,ENSECAG00000000014
GO:0051088	PMA-inducible membrane protein ectodomain proteolysis	biological_process	0.021583	0.27727	3	1313	3	4714	ENSECAG00000005760,ENSECAG00000006442,ENSECAG00000007963
GO:0051642	centrosome localization	biological_process	0.021583	0.27727	3	1313	3	4714	ENSECAG00000006827,ENSECAG00000007805,ENSECAG00000000797
GO:0060074	synapse maturation	biological_process	0.021583	0.27727	3	1313	3	4714	ENSECAG00000005759,ENSECAG00000002117,ENSECAG00000001262
GO:0090128	regulation of synapse maturation	biological_process	0.021583	0.27727	3	1313	3	4714	ENSECAG00000002117,ENSECAG00000005759,ENSECAG00000001262
GO:1902358	sulfate transmembrane transport	biological_process	0.021583	0.27727	3	1313	3	4714	ENSECAG00000006986,ENSECAG00000003602,ENSECAG00000000493
GO:1902774	late endosome to lysosome transport	biological_process	0.021583	0.27727	3	1313	3	4714	ENSECAG00000004287,ENSECAG00000004911,ENSECAG00000006943
GO:2000105	positive regulation of DNA-dependent DNA replication	biological_process	0.021583	0.27727	3	1313	3	4714	ENSECAG00000008043,ENSECAG00000007138,ENSECAG00000007116
GO:0042592	homeostatic process	biological_process	0.021653	0.27787	76	1313	223	4714	ENSECAG00000004260,ENSECAG00000006450,ENSECAG00000000626,ENSECAG00000006949,ENSECAG00000006789,ENSECAG00000008683,ENSECAG00000008174,ENSECAG00000008392,ENSECAG00000008508,ENSECAG00000000291,ENSECAG00000000314,ENSECAG00000000035,ENSECAG00000007659,ENSECAG00000008240,ENSECAG00000007200,ENSECAG00000008358,ENSECAG00000000110,ENSECAG00000000306,ENSECAG00000000527,ENSECAG00000000974,ENSECAG00000007806,…
GO:0030335	positive regulation of cell migration	biological_process	0.021707	0.27811	22	1313	53	4714	ENSECAG00000005719,ENSECAG00000004998,ENSECAG00000001064,ENSECAG00000002142,ENSECAG00000007373,ENSECAG00000008107,ENSECAG00000000105,ENSECAG00000000014,ENSECAG00000008457,ENSECAG00000008296,ENSECAG00000000797,ENSECAG00000005760,ENSECAG00000000791,ENSECAG00000007963,ENSECAG00000004757,ENSECAG00000002920,ENSECAG00000006771,ENSECAG00000008164,ENSECAG00000006442,ENSECAG00000000011,ENSECAG00000006827,…
GO:0072507	divalent inorganic cation homeostasis	biological_process	0.021721	0.27811	22	1313	53	4714	ENSECAG00000000626,ENSECAG00000004617,ENSECAG00000006181,ENSECAG00000006290,ENSECAG00000008174,ENSECAG00000008392,ENSECAG00000007377,ENSECAG00000000231,ENSECAG00000000291,ENSECAG00000005719,ENSECAG00000008639,ENSECAG00000004387,ENSECAG00000008185,ENSECAG00000001262,ENSECAG00000007671,ENSECAG00000007659,ENSECAG00000006518,ENSECAG00000008396,ENSECAG00000002919,ENSECAG00000001570,ENSECAG00000006892,…
GO:0006873	cellular ion homeostasis	biological_process	0.022013	0.28153	29	1313	74	4714	ENSECAG00000002919,ENSECAG00000001570,ENSECAG00000006892,ENSECAG00000005708,ENSECAG00000000527,ENSECAG00000008396,ENSECAG00000006518,ENSECAG00000001129,ENSECAG00000007671,ENSECAG00000007659,ENSECAG00000001262,ENSECAG00000008639,ENSECAG00000005719,ENSECAG00000000643,ENSECAG00000004387,ENSECAG00000000291,ENSECAG00000008363,ENSECAG00000000767,ENSECAG00000007377,ENSECAG00000000231,ENSECAG00000008392,…
GO:0010243	response to organonitrogen compound	biological_process	0.022043	0.2816	24	1313	59	4714	ENSECAG00000002919,ENSECAG00000002266,ENSECAG00000000417,ENSECAG00000006495,ENSECAG00000007760,ENSECAG00000001129,ENSECAG00000007584,ENSECAG00000008185,ENSECAG00000000077,ENSECAG00000000130,ENSECAG00000001568,ENSECAG00000006983,ENSECAG00000007847,ENSECAG00000000953,ENSECAG00000000095,ENSECAG00000003271,ENSECAG00000004755,ENSECAG00000000940,ENSECAG00000001989,ENSECAG00000000791,ENSECAG00000006886,…
GO:0051493	regulation of cytoskeleton organization	biological_process	0.022209	0.28331	26	1313	65	4714	ENSECAG00000007183,ENSECAG00000007139,ENSECAG00000006877,ENSECAG00000000530,ENSECAG00000005203,ENSECAG00000000791,ENSECAG00000006607,ENSECAG00000008056,ENSECAG00000006526,ENSECAG00000002920,ENSECAG00000006949,ENSECAG00000007240,ENSECAG00000006944,ENSECAG00000003331,ENSECAG00000000308,ENSECAG00000001205,ENSECAG00000002746,ENSECAG00000008191,ENSECAG00000007189,ENSECAG00000007763,ENSECAG00000007718,…
GO:0051962	positive regulation of nervous system development	biological_process	0.022227	0.28331	27	1313	68	4714	ENSECAG00000008040,ENSECAG00000007138,ENSECAG00000007471,ENSECAG00000000608,ENSECAG00000001205,ENSECAG00000000751,ENSECAG00000004387,ENSECAG00000005719,ENSECAG00000002746,ENSECAG00000001064,ENSECAG00000001262,ENSECAG00000007373,ENSECAG00000007269,ENSECAG00000002117,ENSECAG00000007147,ENSECAG00000008034,ENSECAG00000001965,ENSECAG00000005708,ENSECAG00000002918,ENSECAG00000005759,ENSECAG00000003955,…
GO:0048839	inner ear development	biological_process	0.022332	0.28384	11	1313	22	4714	ENSECAG00000008055,ENSECAG00000000767,ENSECAG00000005559,ENSECAG00000006707,ENSECAG00000001445,ENSECAG00000000748,ENSECAG00000007763,ENSECAG00000002833,ENSECAG00000007216,ENSECAG00000004854,ENSECAG00000002823
GO:0016050	vesicle organization	biological_process	0.022602	0.28384	15	1313	33	4714	ENSECAG00000006808,ENSECAG00000004287,ENSECAG00000007426,ENSECAG00000004536,ENSECAG00000007262,ENSECAG00000004691,ENSECAG00000006772,ENSECAG00000002266,ENSECAG00000008117,ENSECAG00000000596,ENSECAG00000008507,ENSECAG00000006943,ENSECAG00000006998,ENSECAG00000006321,ENSECAG00000004362
GO:0006606	protein import into nucleus	biological_process	0.022692	0.28384	15	1313	33	4714	ENSECAG00000007377,ENSECAG00000004549,ENSECAG00000000554,ENSECAG00000000091,ENSECAG00000007363,ENSECAG00000000974,ENSECAG00000000940,ENSECAG00000002155,ENSECAG00000004757,ENSECAG00000006239,ENSECAG00000002142,ENSECAG00000000014,ENSECAG00000004617,ENSECAG00000008495,ENSECAG00000007240
GO:0044744	protein targeting to nucleus	biological_process	0.022692	0.28384	15	1313	33	4714	ENSECAG00000000554,ENSECAG00000000091,ENSECAG00000004549,ENSECAG00000007377,ENSECAG00000000940,ENSECAG00000000974,ENSECAG00000007363,ENSECAG00000002142,ENSECAG00000006239,ENSECAG00000004757,ENSECAG00000002155,ENSECAG00000007240,ENSECAG00000004617,ENSECAG00000008495,ENSECAG00000000014
GO:0051170	nuclear import	biological_process	0.022692	0.28384	15	1313	33	4714	ENSECAG00000004549,ENSECAG00000000554,ENSECAG00000000091,ENSECAG00000007377,ENSECAG00000000974,ENSECAG00000000940,ENSECAG00000007363,ENSECAG00000002142,ENSECAG00000004757,ENSECAG00000002155,ENSECAG00000006239,ENSECAG00000008495,ENSECAG00000004617,ENSECAG00000007240,ENSECAG00000000014
GO:1902593	single-organism nuclear import	biological_process	0.022692	0.28384	15	1313	33	4714	ENSECAG00000007240,ENSECAG00000004617,ENSECAG00000008495,ENSECAG00000000014,ENSECAG00000002142,ENSECAG00000006239,ENSECAG00000004757,ENSECAG00000002155,ENSECAG00000000940,ENSECAG00000000974,ENSECAG00000007363,ENSECAG00000000554,ENSECAG00000000091,ENSECAG00000004549,ENSECAG00000007377
GO:0008237	metallopeptidase activity	molecular_function	0.022701	0.28384	15	1313	33	4714	ENSECAG00000000073,ENSECAG00000000156,ENSECAG00000007773,ENSECAG00000005760,ENSECAG00000000953,ENSECAG00000007861,ENSECAG00000002251,ENSECAG00000007303,ENSECAG00000007392,ENSECAG00000006442,ENSECAG00000007490,ENSECAG00000000437,ENSECAG00000000579,ENSECAG00000007963,ENSECAG00000007908
GO:0019725	cellular homeostasis	biological_process	0.022833	0.28384	39	1313	105	4714	ENSECAG00000008508,ENSECAG00000000291,ENSECAG00000000643,ENSECAG00000001262,ENSECAG00000007659,ENSECAG00000006518,ENSECAG00000000306,ENSECAG00000000527,ENSECAG00000001570,ENSECAG00000005708,ENSECAG00000002919,ENSECAG00000000047,ENSECAG00000000626,ENSECAG00000004260,ENSECAG00000006789,ENSECAG00000005675,ENSECAG00000008683,ENSECAG00000008174,ENSECAG00000008392,ENSECAG00000007377,ENSECAG00000000231,…
GO:0032880	regulation of protein localization	biological_process	0.022958	0.28384	46	1313	127	4714	ENSECAG00000004362,ENSECAG00000006321,ENSECAG00000000047,ENSECAG00000006495,ENSECAG00000007629,ENSECAG00000000014,ENSECAG00000006729,ENSECAG00000000751,ENSECAG00000002087,ENSECAG00000007687,ENSECAG00000007377,ENSECAG00000004911,ENSECAG00000007392,ENSECAG00000000626,ENSECAG00000000791,ENSECAG00000006949,ENSECAG00000005626,ENSECAG00000002321,ENSECAG00000008643,ENSECAG00000006331,ENSECAG00000006835,…
GO:0044453	nuclear membrane part	cellular_component	0.023107	0.28384	4	1313	5	4714	ENSECAG00000000797,ENSECAG00000005495,ENSECAG00000000130,ENSECAG00000005661
GO:0060976	coronary vasculature development	biological_process	0.023155	0.28384	4	1313	5	4714	ENSECAG00000006788,ENSECAG00000007875,ENSECAG00000000435,ENSECAG00000000156
GO:0001522	pseudouridine synthesis	biological_process	0.023168	0.28384	4	1313	5	4714	ENSECAG00000000557,ENSECAG00000006965,ENSECAG00000006248,ENSECAG00000007177
GO:0009982	pseudouridine synthase activity	molecular_function	0.023168	0.28384	4	1313	5	4714	ENSECAG00000006965,ENSECAG00000000557,ENSECAG00000006248,ENSECAG00000007177
GO:0048306	calcium-dependent protein binding	molecular_function	0.023179	0.28384	4	1313	5	4714	ENSECAG00000008353,ENSECAG00000004691,ENSECAG00000004362,ENSECAG00000001290
GO:0035195	gene silencing by miRNA	biological_process	0.023196	0.28384	4	1313	5	4714	ENSECAG00000000974,ENSECAG00000000507,ENSECAG00000002491,ENSECAG00000006079
GO:0006893	Golgi to plasma membrane transport	biological_process	0.023205	0.28384	4	1313	5	4714	ENSECAG00000006886,ENSECAG00000006321,ENSECAG00000007108,ENSECAG00000007747
GO:0070232	regulation of T cell apoptotic process	biological_process	0.023222	0.28384	4	1313	5	4714	ENSECAG00000006474,ENSECAG00000007807,ENSECAG00000008215,ENSECAG00000008358
GO:0007215	glutamate receptor signaling pathway	biological_process	0.023236	0.28384	4	1313	5	4714	ENSECAG00000007539,ENSECAG00000007214,ENSECAG00000002359,ENSECAG00000007439
GO:0019829	cation-transporting ATPase activity	molecular_function	0.023238	0.28384	4	1313	5	4714	ENSECAG00000002919,ENSECAG00000007671,ENSECAG00000005796,ENSECAG00000000669
GO:0042625	ATPase activity, coupled to transmembrane movement of ions	molecular_function	0.023238	0.28384	4	1313	5	4714	ENSECAG00000000669,ENSECAG00000005796,ENSECAG00000007671,ENSECAG00000002919
GO:0022839	ion gated channel activity	molecular_function	0.023244	0.28384	4	1313	5	4714	ENSECAG00000005100,ENSECAG00000003311,ENSECAG00000000407,ENSECAG00000000632
GO:0046928	regulation of neurotransmitter secretion	biological_process	0.023245	0.28384	4	1313	5	4714	ENSECAG00000007671,ENSECAG00000004651,ENSECAG00000002746,ENSECAG00000006959
GO:0051588	regulation of neurotransmitter transport	biological_process	0.023245	0.28384	4	1313	5	4714	ENSECAG00000006959,ENSECAG00000002746,ENSECAG00000007671,ENSECAG00000004651
GO:0071949	FAD binding	molecular_function	0.023248	0.28384	4	1313	5	4714	ENSECAG00000008452,ENSECAG00000008398,ENSECAG00000001360,ENSECAG00000000940
GO:0090140	regulation of mitochondrial fission	biological_process	0.023252	0.28384	4	1313	5	4714	ENSECAG00000007611,ENSECAG00000000029,ENSECAG00000006403,ENSECAG00000004389
GO:0030332	cyclin binding	molecular_function	0.023297	0.28384	4	1313	5	4714	ENSECAG00000006765,ENSECAG00000001926,ENSECAG00000007116,ENSECAG00000007802
GO:0010595	positive regulation of endothelial cell migration	biological_process	0.023302	0.28384	4	1313	5	4714	ENSECAG00000005719,ENSECAG00000006771,ENSECAG00000008296,ENSECAG00000000011
GO:0009994	oocyte differentiation	biological_process	0.023306	0.28384	4	1313	5	4714	ENSECAG00000006949,ENSECAG00000008015,ENSECAG00000007605,ENSECAG00000000201
GO:0007184	SMAD protein import into nucleus	biological_process	0.023312	0.28384	4	1313	5	4714	ENSECAG00000007363,ENSECAG00000004617,ENSECAG00000004757,ENSECAG00000000091
GO:0051059	NF-kappaB binding	molecular_function	0.023317	0.28384	4	1313	5	4714	ENSECAG00000005927,ENSECAG00000007694,ENSECAG00000003503,ENSECAG00000008495
GO:0080025	phosphatidylinositol-3,5-bisphosphate binding	molecular_function	0.023323	0.28384	4	1313	5	4714	ENSECAG00000006114,ENSECAG00000003473,ENSECAG00000007559,ENSECAG00000000059
GO:0005913	cell-cell adherens junction	cellular_component	0.023324	0.28384	4	1313	5	4714	ENSECAG00000007761,ENSECAG00000003846,ENSECAG00000006637,ENSECAG00000006949
GO:0000803	sex chromosome	cellular_component	0.023326	0.28384	4	1313	5	4714	ENSECAG00000008366,ENSECAG00000007760,ENSECAG00000008187,ENSECAG00000007797
GO:1901658	glycosyl compound catabolic process	biological_process	0.023328	0.28384	4	1313	5	4714	ENSECAG00000006197,ENSECAG00000008358,ENSECAG00000000580,ENSECAG00000007726
GO:0010761	fibroblast migration	biological_process	0.023329	0.28384	4	1313	5	4714	ENSECAG00000008201,ENSECAG00000000791,ENSECAG00000002746,ENSECAG00000004617
GO:0002092	positive regulation of receptor internalization	biological_process	0.023334	0.28384	4	1313	5	4714	ENSECAG00000000473,ENSECAG00000000291,ENSECAG00000003570,ENSECAG00000008017
GO:0033631	cell-cell adhesion mediated by integrin	biological_process	0.023336	0.28384	4	1313	5	4714	ENSECAG00000006442,ENSECAG00000008107,ENSECAG00000008358,ENSECAG00000008518
GO:1901998	toxin transport	biological_process	0.023336	0.28384	4	1313	5	4714	ENSECAG00000006808,ENSECAG00000007129,ENSECAG00000002972,ENSECAG00000007807
GO:0000737	DNA catabolic process, endonucleolytic	biological_process	0.023337	0.28384	4	1313	5	4714	ENSECAG00000008130,ENSECAG00000001360,ENSECAG00000006839,ENSECAG00000006079
GO:0072348	sulfur compound transport	biological_process	0.023338	0.28384	4	1313	5	4714	ENSECAG00000003602,ENSECAG00000000493,ENSECAG00000006986,ENSECAG00000007284
GO:0072583	clathrin-mediated endocytosis	biological_process	0.023339	0.28384	4	1313	5	4714	ENSECAG00000006998,ENSECAG00000004536,ENSECAG00000006233,ENSECAG00000003079
GO:0019894	kinesin binding	molecular_function	0.023339	0.28384	4	1313	5	4714	ENSECAG00000002798,ENSECAG00000007619,ENSECAG00000007373,ENSECAG00000000471
GO:0032469	endoplasmic reticulum calcium ion homeostasis	biological_process	0.023339	0.28384	4	1313	5	4714	ENSECAG00000007671,ENSECAG00000006290,ENSECAG00000004387,ENSECAG00000004617
GO:0009119	ribonucleoside metabolic process	biological_process	0.023776	0.28885	16	1313	36	4714	ENSECAG00000006885,ENSECAG00000007391,ENSECAG00000008468,ENSECAG00000003757,ENSECAG00000007757,ENSECAG00000005917,ENSECAG00000003345,ENSECAG00000006495,ENSECAG00000007432,ENSECAG00000007726,ENSECAG00000008358,ENSECAG00000008160,ENSECAG00000006289,ENSECAG00000001568,ENSECAG00000008003,ENSECAG00000000603
GO:0048878	chemical homeostasis	biological_process	0.02461	0.29868	49	1313	137	4714	ENSECAG00000000527,ENSECAG00000006518,ENSECAG00000007806,ENSECAG00000005708,ENSECAG00000001570,ENSECAG00000002919,ENSECAG00000000047,ENSECAG00000000291,ENSECAG00000001262,ENSECAG00000007659,ENSECAG00000000751,ENSECAG00000008185,ENSECAG00000007200,ENSECAG00000000643,ENSECAG00000003599,ENSECAG00000008683,ENSECAG00000008174,ENSECAG00000007377,ENSECAG00000000231,ENSECAG00000008392,ENSECAG00000004260,…
GO:0072655	establishment of protein localization to mitochondrion	biological_process	0.02476	0.29978	12	1313	25	4714	ENSECAG00000007495,ENSECAG00000000545,ENSECAG00000002087,ENSECAG00000004389,ENSECAG00000006729,ENSECAG00000008541,ENSECAG00000002378,ENSECAG00000007822,ENSECAG00000007807,ENSECAG00000002866,ENSECAG00000007392,ENSECAG00000006592
GO:0048585	negative regulation of response to stimulus	biological_process	0.024804	0.29978	67	1313	195	4714	ENSECAG00000007551,ENSECAG00000008454,ENSECAG00000005203,ENSECAG00000004592,ENSECAG00000006474,ENSECAG00000007047,ENSECAG00000007717,ENSECAG00000004757,ENSECAG00000002491,ENSECAG00000008164,ENSECAG00000000727,ENSECAG00000006331,ENSECAG00000006835,ENSECAG00000003448,ENSECAG00000005495,ENSECAG00000005881,ENSECAG00000002142,ENSECAG00000008179,ENSECAG00000006166,ENSECAG00000008055,ENSECAG00000007138,…
GO:0031461	cullin-RING ubiquitin ligase complex	cellular_component	0.024831	0.29978	9	1313	17	4714	ENSECAG00000006857,ENSECAG00000000413,ENSECAG00000001926,ENSECAG00000005529,ENSECAG00000003883,ENSECAG00000002942,ENSECAG00000003931,ENSECAG00000008712,ENSECAG00000006839
GO:0080134	regulation of response to stress	biological_process	0.024847	0.29978	63	1313	182	4714	ENSECAG00000003271,ENSECAG00000000953,ENSECAG00000000362,ENSECAG00000006950,ENSECAG00000000162,ENSECAG00000001989,ENSECAG00000002972,ENSECAG00000008331,ENSECAG00000007708,ENSECAG00000000458,ENSECAG00000002155,ENSECAG00000006801,ENSECAG00000007374,ENSECAG00000008227,ENSECAG00000006771,ENSECAG00000000651,ENSECAG00000004617,ENSECAG00000006963,ENSECAG00000000308,ENSECAG00000006835,ENSECAG00000006331,…
GO:0032103	positive regulation of response to external stimulus	biological_process	0.024854	0.29978	17	1313	39	4714	ENSECAG00000006331,ENSECAG00000005797,ENSECAG00000005760,ENSECAG00000007384,ENSECAG00000008441,ENSECAG00000004998,ENSECAG00000005719,ENSECAG00000002746,ENSECAG00000004258,ENSECAG00000007847,ENSECAG00000007707,ENSECAG00000000014,ENSECAG00000005374,ENSECAG00000007963,ENSECAG00000007125,ENSECAG00000008164,ENSECAG00000006771
GO:0032387	negative regulation of intracellular transport	biological_process	0.024885	0.29978	9	1313	17	4714	ENSECAG00000002142,ENSECAG00000000791,ENSECAG00000001205,ENSECAG00000000014,ENSECAG00000004911,ENSECAG00000008495,ENSECAG00000007240,ENSECAG00000006835,ENSECAG00000000091
GO:0055082	cellular chemical homeostasis	biological_process	0.024888	0.29978	34	1313	90	4714	ENSECAG00000008396,ENSECAG00000001129,ENSECAG00000006892,ENSECAG00000000767,ENSECAG00000008363,ENSECAG00000008500,ENSECAG00000007671,ENSECAG00000008639,ENSECAG00000005719,ENSECAG00000004387,ENSECAG00000001989,ENSECAG00000007797,ENSECAG00000000530,ENSECAG00000004617,ENSECAG00000006181,ENSECAG00000006290,ENSECAG00000000527,ENSECAG00000006518,ENSECAG00000002919,ENSECAG00000000047,ENSECAG00000001570,…
GO:0034976	response to endoplasmic reticulum stress	biological_process	0.024959	0.29978	12	1313	25	4714	ENSECAG00000007727,ENSECAG00000003601,ENSECAG00000005675,ENSECAG00000007385,ENSECAG00000006835,ENSECAG00000004617,ENSECAG00000007807,ENSECAG00000001360,ENSECAG00000007007,ENSECAG00000004152,ENSECAG00000000437,ENSECAG00000007609
GO:0040029	regulation of gene expression, epigenetic	biological_process	0.024968	0.29978	9	1313	17	4714	ENSECAG00000000974,ENSECAG00000002889,ENSECAG00000006079,ENSECAG00000000507,ENSECAG00000002491,ENSECAG00000000331,ENSECAG00000008029,ENSECAG00000000916,ENSECAG00000006949
GO:0030155	regulation of cell adhesion	biological_process	0.024979	0.29978	34	1313	90	4714	ENSECAG00000008358,ENSECAG00000001064,ENSECAG00000001652,ENSECAG00000000012,ENSECAG00000002918,ENSECAG00000003318,ENSECAG00000000791,ENSECAG00000006949,ENSECAG00000007963,ENSECAG00000003503,ENSECAG00000008518,ENSECAG00000007183,ENSECAG00000006717,ENSECAG00000002746,ENSECAG00000008179,ENSECAG00000008107,ENSECAG00000000105,ENSECAG00000008015,ENSECAG00000008495,ENSECAG00000007847,ENSECAG00000006290,…
GO:0043542	endothelial cell migration	biological_process	0.024998	0.29978	9	1313	17	4714	ENSECAG00000008055,ENSECAG00000000626,ENSECAG00000006771,ENSECAG00000005719,ENSECAG00000004757,ENSECAG00000008622,ENSECAG00000000011,ENSECAG00000008296,ENSECAG00000000012
GO:0051924	regulation of calcium ion transport	biological_process	0.025018	0.29978	12	1313	25	4714	ENSECAG00000008396,ENSECAG00000006474,ENSECAG00000001156,ENSECAG00000000231,ENSECAG00000004617,ENSECAG00000000626,ENSECAG00000007692,ENSECAG00000000291,ENSECAG00000003955,ENSECAG00000005719,ENSECAG00000006949,ENSECAG00000005796
GO:0055088	lipid homeostasis	biological_process	0.025043	0.29978	9	1313	17	4714	ENSECAG00000006077,ENSECAG00000007763,ENSECAG00000004755,ENSECAG00000001989,ENSECAG00000002321,ENSECAG00000006892,ENSECAG00000008457,ENSECAG00000000095,ENSECAG00000007962
GO:0005088	Ras guanyl-nucleotide exchange factor activity	molecular_function	0.025088	0.3	12	1313	25	4714	ENSECAG00000006999,ENSECAG00000004420,ENSECAG00000008144,ENSECAG00000002508,ENSECAG00000000298,ENSECAG00000006983,ENSECAG00000000374,ENSECAG00000006755,ENSECAG00000006558,ENSECAG00000000025,ENSECAG00000007277,ENSECAG00000007422
GO:2000026	regulation of multicellular organismal development	biological_process	0.025313	0.30238	85	1313	254	4714	ENSECAG00000002833,ENSECAG00000005759,ENSECAG00000003462,ENSECAG00000006421,ENSECAG00000005675,ENSECAG00000008185,ENSECAG00000000751,ENSECAG00000001262,ENSECAG00000000014,ENSECAG00000006983,ENSECAG00000002918,ENSECAG00000000012,ENSECAG00000005210,ENSECAG00000002117,ENSECAG00000000138,ENSECAG00000006364,ENSECAG00000007731,ENSECAG00000002569,ENSECAG00000004757,ENSECAG00000007047,ENSECAG00000008227,…
GO:0048278	vesicle docking	biological_process	0.025461	0.30383	7	1313	12	4714	ENSECAG00000002972,ENSECAG00000006803,ENSECAG00000002522,ENSECAG00000006808,ENSECAG00000002266,ENSECAG00000007384,ENSECAG00000008168
GO:0097194	execution phase of apoptosis	biological_process	0.025613	0.30523	7	1313	12	4714	ENSECAG00000005927,ENSECAG00000005213,ENSECAG00000003772,ENSECAG00000006079,ENSECAG00000005210,ENSECAG00000000238,ENSECAG00000001360
GO:0034708	methyltransferase complex	cellular_component	0.025651	0.30523	7	1313	12	4714	ENSECAG00000008101,ENSECAG00000007824,ENSECAG00000000545,ENSECAG00000006544,ENSECAG00000007640,ENSECAG00000007605,ENSECAG00000006549
GO:0000819	sister chromatid segregation	biological_process	0.025685	0.30523	7	1313	12	4714	ENSECAG00000007470,ENSECAG00000001359,ENSECAG00000003367,ENSECAG00000003883,ENSECAG00000005608,ENSECAG00000006038,ENSECAG00000005087
GO:0055080	cation homeostasis	biological_process	0.025688	0.30523	32	1313	84	4714	ENSECAG00000000626,ENSECAG00000004260,ENSECAG00000006450,ENSECAG00000006789,ENSECAG00000008174,ENSECAG00000008683,ENSECAG00000008392,ENSECAG00000000231,ENSECAG00000007377,ENSECAG00000000291,ENSECAG00000007200,ENSECAG00000000643,ENSECAG00000008185,ENSECAG00000001262,ENSECAG00000007659,ENSECAG00000006518,ENSECAG00000000527,ENSECAG00000002919,ENSECAG00000001570,ENSECAG00000005708,ENSECAG00000004617,…
GO:0016241	regulation of macroautophagy	biological_process	0.025713	0.30523	7	1313	12	4714	ENSECAG00000003759,ENSECAG00000000545,ENSECAG00000007384,ENSECAG00000005374,ENSECAG00000002972,ENSECAG00000006980,ENSECAG00000007707
GO:0010594	regulation of endothelial cell migration	biological_process	0.025769	0.30524	7	1313	12	4714	ENSECAG00000008622,ENSECAG00000005719,ENSECAG00000008296,ENSECAG00000000626,ENSECAG00000008055,ENSECAG00000006771,ENSECAG00000000011
GO:0003678	DNA helicase activity	molecular_function	0.025792	0.30524	7	1313	12	4714	ENSECAG00000000110,ENSECAG00000000473,ENSECAG00000006839,ENSECAG00000007536,ENSECAG00000003601,ENSECAG00000000545,ENSECAG00000007563
GO:0007030	Golgi organization	biological_process	0.025793	0.30524	7	1313	12	4714	ENSECAG00000007747,ENSECAG00000005570,ENSECAG00000006321,ENSECAG00000001651,ENSECAG00000003080,ENSECAG00000008712,ENSECAG00000005719
GO:1903507	negative regulation of nucleic acid-templated transcription	biological_process	0.026215	0.30991	61	1313	176	4714	ENSECAG00000006540,ENSECAG00000007748,ENSECAG00000000916,ENSECAG00000007717,ENSECAG00000008134,ENSECAG00000007993,ENSECAG00000007694,ENSECAG00000007240,ENSECAG00000008227,ENSECAG00000004617,ENSECAG00000002892,ENSECAG00000002491,ENSECAG00000008164,ENSECAG00000008629,ENSECAG00000007702,ENSECAG00000004843,ENSECAG00000003271,ENSECAG00000008454,ENSECAG00000006481,ENSECAG00000008215,ENSECAG00000000940,…
GO:0032787	monocarboxylic acid metabolic process	biological_process	0.026551	0.31356	29	1313	75	4714	ENSECAG00000003599,ENSECAG00000006707,ENSECAG00000002611,ENSECAG00000006669,ENSECAG00000006280,ENSECAG00000007176,ENSECAG00000005884,ENSECAG00000008058,ENSECAG00000006289,ENSECAG00000001568,ENSECAG00000005244,ENSECAG00000008177,ENSECAG00000007847,ENSECAG00000000047,ENSECAG00000006892,ENSECAG00000008457,ENSECAG00000000223,ENSECAG00000008612,ENSECAG00000000580,ENSECAG00000007798,ENSECAG00000008161,…
GO:0045892	negative regulation of transcription, DNA-templated	biological_process	0.026968	0.31815	60	1313	173	4714	ENSECAG00000007563,ENSECAG00000000551,ENSECAG00000006949,ENSECAG00000001911,ENSECAG00000007003,ENSECAG00000003503,ENSECAG00000005833,ENSECAG00000008488,ENSECAG00000008240,ENSECAG00000000266,ENSECAG00000008029,ENSECAG00000000373,ENSECAG00000006453,ENSECAG00000000014,ENSECAG00000008101,ENSECAG00000002918,ENSECAG00000000645,ENSECAG00000000178,ENSECAG00000008702,ENSECAG00000008249,ENSECAG00000002386,…
GO:0060828	regulation of canonical Wnt signaling pathway	biological_process	0.027042	0.31846	13	1313	28	4714	ENSECAG00000007129,ENSECAG00000006765,ENSECAG00000003388,ENSECAG00000002833,ENSECAG00000007240,ENSECAG00000004911,ENSECAG00000000608,ENSECAG00000006787,ENSECAG00000008454,ENSECAG00000003368,ENSECAG00000007977,ENSECAG00000007431,ENSECAG00000002308
GO:0008134	transcription factor binding	molecular_function	0.02705	0.31846	27	1313	69	4714	ENSECAG00000008453,ENSECAG00000007520,ENSECAG00000003503,ENSECAG00000003761,ENSECAG00000007694,ENSECAG00000007993,ENSECAG00000006949,ENSECAG00000007797,ENSECAG00000000162,ENSECAG00000006481,ENSECAG00000008215,ENSECAG00000007976,ENSECAG00000003601,ENSECAG00000004755,ENSECAG00000005675,ENSECAG00000003462,ENSECAG00000006453,ENSECAG00000007994,ENSECAG00000006289,ENSECAG00000008495,ENSECAG00000005927,…
GO:2001235	positive regulation of apoptotic signaling pathway	biological_process	0.027097	0.31847	13	1313	28	4714	ENSECAG00000003428,ENSECAG00000006839,ENSECAG00000006963,ENSECAG00000006592,ENSECAG00000007240,ENSECAG00000004617,ENSECAG00000008495,ENSECAG00000007807,ENSECAG00000000458,ENSECAG00000004757,ENSECAG00000003772,ENSECAG00000001064,ENSECAG00000004389
GO:0007264	small GTPase mediated signal transduction	biological_process	0.027154	0.31847	38	1313	103	4714	ENSECAG00000000025,ENSECAG00000007139,ENSECAG00000007549,ENSECAG00000003503,ENSECAG00000005207,ENSECAG00000000855,ENSECAG00000004420,ENSECAG00000006991,ENSECAG00000001834,ENSECAG00000007422,ENSECAG00000006245,ENSECAG00000000395,ENSECAG00000007723,ENSECAG00000008162,ENSECAG00000003789,ENSECAG00000006495,ENSECAG00000007266,ENSECAG00000006983,ENSECAG00000007228,ENSECAG00000008144,ENSECAG00000007384,…
GO:0001666	response to hypoxia	biological_process	0.027172	0.31847	13	1313	28	4714	ENSECAG00000008227,ENSECAG00000004617,ENSECAG00000007392,ENSECAG00000002491,ENSECAG00000006213,ENSECAG00000008358,ENSECAG00000000307,ENSECAG00000001129,ENSECAG00000004755,ENSECAG00000007787,ENSECAG00000005760,ENSECAG00000000953,ENSECAG00000004843
GO:0036293	response to decreased oxygen levels	biological_process	0.027172	0.31847	13	1313	28	4714	ENSECAG00000002491,ENSECAG00000006213,ENSECAG00000007392,ENSECAG00000008227,ENSECAG00000004617,ENSECAG00000000307,ENSECAG00000008358,ENSECAG00000007787,ENSECAG00000005760,ENSECAG00000001129,ENSECAG00000004755,ENSECAG00000000953,ENSECAG00000004843
GO:0050804	modulation of synaptic transmission	biological_process	0.027224	0.31847	13	1313	28	4714	ENSECAG00000008392,ENSECAG00000001156,ENSECAG00000000709,ENSECAG00000000473,ENSECAG00000001834,ENSECAG00000004387,ENSECAG00000002746,ENSECAG00000007671,ENSECAG00000003570,ENSECAG00000004651,ENSECAG00000006959,ENSECAG00000008241,ENSECAG00000007274
GO:0044282	small molecule catabolic process	biological_process	0.027239	0.31847	13	1313	28	4714	ENSECAG00000001989,ENSECAG00000002389,ENSECAG00000002919,ENSECAG00000007083,ENSECAG00000000095,ENSECAG00000000223,ENSECAG00000008398,ENSECAG00000005769,ENSECAG00000008227,ENSECAG00000000939,ENSECAG00000002611,ENSECAG00000006280,ENSECAG00000008161
GO:0015631	tubulin binding	molecular_function	0.027246	0.31847	22	1313	54	4714	ENSECAG00000006877,ENSECAG00000000596,ENSECAG00000003775,ENSECAG00000000531,ENSECAG00000000300,ENSECAG00000006943,ENSECAG00000007299,ENSECAG00000006526,ENSECAG00000006304,ENSECAG00000006607,ENSECAG00000000529,ENSECAG00000007490,ENSECAG00000007303,ENSECAG00000004615,ENSECAG00000007559,ENSECAG00000000746,ENSECAG00000008100,ENSECAG00000000852,ENSECAG00000005538,ENSECAG00000001205,ENSECAG00000006980,…
GO:0060429	epithelium development	biological_process	0.02736	0.31947	55	1313	157	4714	ENSECAG00000008330,ENSECAG00000002920,ENSECAG00000002569,ENSECAG00000007731,ENSECAG00000006290,ENSECAG00000006442,ENSECAG00000001197,ENSECAG00000002892,ENSECAG00000000651,ENSECAG00000004617,ENSECAG00000001722,ENSECAG00000000752,ENSECAG00000007190,ENSECAG00000006474,ENSECAG00000000356,ENSECAG00000007640,ENSECAG00000007763,ENSECAG00000007718,ENSECAG00000005796,ENSECAG00000007129,ENSECAG00000004387,…
GO:0010629	negative regulation of gene expression	biological_process	0.027752	0.32371	71	1313	209	4714	ENSECAG00000007993,ENSECAG00000007694,ENSECAG00000006995,ENSECAG00000004617,ENSECAG00000007240,ENSECAG00000008629,ENSECAG00000007605,ENSECAG00000004843,ENSECAG00000003271,ENSECAG00000000940,ENSECAG00000006481,ENSECAG00000000861,ENSECAG00000004387,ENSECAG00000000734,ENSECAG00000000307,ENSECAG00000006289,ENSECAG00000007994,ENSECAG00000000392,ENSECAG00000006963,ENSECAG00000000453,ENSECAG00000000621,…
GO:0031984	organelle subcompartment	cellular_component	0.028819	0.3354	14	1313	31	4714	ENSECAG00000006995,ENSECAG00000005719,ENSECAG00000006886,ENSECAG00000007747,ENSECAG00000006114,ENSECAG00000000059,ENSECAG00000004024,ENSECAG00000006321,ENSECAG00000006525,ENSECAG00000007801,ENSECAG00000007723,ENSECAG00000000351,ENSECAG00000003473,ENSECAG00000008070
GO:0012506	vesicle membrane	cellular_component	0.0289	0.3354	10	1313	20	4714	ENSECAG00000006626,ENSECAG00000008017,ENSECAG00000000852,ENSECAG00000007600,ENSECAG00000008447,ENSECAG00000002266,ENSECAG00000002321,ENSECAG00000000124,ENSECAG00000008167,ENSECAG00000007377
GO:0048284	organelle fusion	biological_process	0.028973	0.3354	10	1313	20	4714	ENSECAG00000000861,ENSECAG00000006943,ENSECAG00000003104,ENSECAG00000002266,ENSECAG00000006772,ENSECAG00000007262,ENSECAG00000002267,ENSECAG00000004389,ENSECAG00000004287,ENSECAG00000006808
GO:0016591	DNA-directed RNA polymerase II, holoenzyme	cellular_component	0.028981	0.3354	10	1313	20	4714	ENSECAG00000007717,ENSECAG00000000556,ENSECAG00000007563,ENSECAG00000002281,ENSECAG00000006365,ENSECAG00000003236,ENSECAG00000000759,ENSECAG00000001853,ENSECAG00000007411,ENSECAG00000005828
GO:0071214	cellular response to abiotic stimulus	biological_process	0.028984	0.3354	14	1313	31	4714	ENSECAG00000006077,ENSECAG00000008337,ENSECAG00000007807,ENSECAG00000000458,ENSECAG00000005210,ENSECAG00000000110,ENSECAG00000007976,ENSECAG00000007727,ENSECAG00000006331,ENSECAG00000003124,ENSECAG00000006890,ENSECAG00000008480,ENSECAG00000005833,ENSECAG00000007539
GO:0050954	sensory perception of mechanical stimulus	biological_process	0.028989	0.3354	10	1313	20	4714	ENSECAG00000006756,ENSECAG00000006986,ENSECAG00000007216,ENSECAG00000000203,ENSECAG00000008057,ENSECAG00000001445,ENSECAG00000000340,ENSECAG00000007763,ENSECAG00000000748,ENSECAG00000005559
GO:0045927	positive regulation of growth	biological_process	0.029021	0.3354	14	1313	31	4714	ENSECAG00000008227,ENSECAG00000007471,ENSECAG00000007847,ENSECAG00000003955,ENSECAG00000001445,ENSECAG00000000751,ENSECAG00000001205,ENSECAG00000007963,ENSECAG00000004757,ENSECAG00000008310,ENSECAG00000000621,ENSECAG00000005760,ENSECAG00000001156,ENSECAG00000007897
GO:0005342	organic acid transmembrane transporter activity	molecular_function	0.029056	0.3354	10	1313	20	4714	ENSECAG00000008427,ENSECAG00000006314,ENSECAG00000000047,ENSECAG00000004220,ENSECAG00000000493,ENSECAG00000007253,ENSECAG00000005163,ENSECAG00000001058,ENSECAG00000003602,ENSECAG00000000699
GO:0000045	autophagosome assembly	biological_process	0.029075	0.3354	10	1313	20	4714	ENSECAG00000000823,ENSECAG00000003473,ENSECAG00000007801,ENSECAG00000002972,ENSECAG00000006659,ENSECAG00000003759,ENSECAG00000004387,ENSECAG00000005752,ENSECAG00000007707,ENSECAG00000006980
GO:0030177	positive regulation of Wnt signaling pathway	biological_process	0.029077	0.3354	10	1313	20	4714	ENSECAG00000002308,ENSECAG00000007431,ENSECAG00000006787,ENSECAG00000000608,ENSECAG00000004911,ENSECAG00000007620,ENSECAG00000002833,ENSECAG00000001262,ENSECAG00000007129,ENSECAG00000003388
GO:0000793	condensed chromosome	cellular_component	0.029113	0.3354	10	1313	20	4714	ENSECAG00000006038,ENSECAG00000002578,ENSECAG00000001372,ENSECAG00000000797,ENSECAG00000007470,ENSECAG00000002798,ENSECAG00000008011,ENSECAG00000002889,ENSECAG00000005938,ENSECAG00000008337
GO:0044706	multi-multicellular organism process	biological_process	0.029133	0.3354	10	1313	20	4714	ENSECAG00000004288,ENSECAG00000007847,ENSECAG00000007994,ENSECAG00000008227,ENSECAG00000005570,ENSECAG00000000138,ENSECAG00000000621,ENSECAG00000004549,ENSECAG00000006788,ENSECAG00000000953
GO:0034612	response to tumor necrosis factor	biological_process	0.029136	0.3354	10	1313	20	4714	ENSECAG00000008518,ENSECAG00000003271,ENSECAG00000007455,ENSECAG00000005675,ENSECAG00000005210,ENSECAG00000007963,ENSECAG00000007694,ENSECAG00000001568,ENSECAG00000000014,ENSECAG00000006442
GO:0030054	cell junction	cellular_component	0.029236	0.33621	57	1313	164	4714	ENSECAG00000003368,ENSECAG00000005760,ENSECAG00000000043,ENSECAG00000001130,ENSECAG00000007589,ENSECAG00000007194,ENSECAG00000005486,ENSECAG00000002266,ENSECAG00000006110,ENSECAG00000004691,ENSECAG00000006983,ENSECAG00000002376,ENSECAG00000006637,ENSECAG00000001652,ENSECAG00000008477,ENSECAG00000007439,ENSECAG00000002596,ENSECAG00000007909,ENSECAG00000003760,ENSECAG00000007139,ENSECAG00000005833,…
GO:1902679	negative regulation of RNA biosynthetic process	biological_process	0.029465	0.33851	61	1313	177	4714	ENSECAG00000008488,ENSECAG00000005833,ENSECAG00000007003,ENSECAG00000003503,ENSECAG00000001911,ENSECAG00000006949,ENSECAG00000007563,ENSECAG00000000551,ENSECAG00000008702,ENSECAG00000008249,ENSECAG00000002386,ENSECAG00000004362,ENSECAG00000002918,ENSECAG00000000178,ENSECAG00000000645,ENSECAG00000008101,ENSECAG00000006453,ENSECAG00000000014,ENSECAG00000000373,ENSECAG00000008240,ENSECAG00000000266,…
[truncated: 6,783 more rows]
